# Supplementary material for: Dynamics of growing carbon nanotube interfaces probed by machine learning-enabled molecular simulations
Source: Nat Commun. 2024 May 14;15:4076. doi: 10.1038/s41467-024-47999-7 (PMC11094095; doi:10.1038/s41467-024-47999-7)
Supplement: Supplementary file 8 — Supplementary Data 1 [file 41467_2024_47999_MOESM8_ESM.txt]

147
Lattice="18.5980414093 0.0 0.0 0.0 18.6322209054 0.0 0.0 0.0 27.6911410969" Properties=species:S:1:pos:R:3
Fe 9.4177660547 9.2507602537 5.0668306185
Fe 12.3386875317 7.3439185096 12.1006836456
Fe 10.1219209647 7.345639832 13.4604401389
Fe 8.3802706358 6.011116761 11.7279293636
Fe 5.927337794 6.8329958035 11.8474061083
Fe 7.5100318575 8.1970367456 10.788705871
Fe 5.5995114765 9.2686481365 11.8522680206
Fe 7.6138720077 7.8057207799 13.3039103916
Fe 5.354712721 7.7748132029 9.6908669731
Fe 13.4937895269 9.4687794328 11.880347888
Fe 9.328130592 9.294766031 9.77378502
Fe 9.2194447039 9.2005531018 12.2707382718
Fe 12.8190534219 11.3243358247 10.1632793319
Fe 11.4599610468 9.4791703293 10.7536144057
Fe 11.7102307544 11.7520194207 12.2211932439
Fe 9.9842635381 11.5272113087 10.6035329824
Fe 11.4514717907 9.4877219157 13.1217413183
Fe 9.5402516709 11.3256717261 13.0728926598
Fe 6.4634263125 12.5409333969 9.7441184306
Fe 7.7291954063 10.7121637651 11.047036659
Fe 7.9643256034 12.7766502741 12.1329554548
Fe 5.7817183597 10.2005075503 9.651544047
Fe 11.4292762149 13.1354832404 9.5970901742
Fe 10.247548263 13.6843691675 11.7626536185
Fe 8.7427160085 13.4543994775 9.873293438
Fe 8.534266856 7.1311141984 6.5961192007
Fe 7.2391729855 10.2795854711 13.2939080224
Fe 10.1838406421 7.413595058 10.9857305323
Fe 5.5660838049 11.6016613594 11.7833205294
Fe 11.5588112343 5.9072172498 9.7755471245
Fe 10.6103463899 11.269029196 6.003868636
Fe 12.6900097528 7.0354776187 7.5470836903
Fe 13.0727893854 7.7475527588 9.9695843123
Fe 10.80003159 7.4239052412 5.9505937961
Fe 11.0478793019 8.0945189956 8.6319233449
Fe 9.4336291004 9.2239797698 7.3136787855
Fe 7.0810199362 8.9883743826 6.0020174624
Fe 8.8602518851 6.9686989981 9.0321142594
Fe 6.4297416661 6.7949892921 7.7331355652
Fe 7.3369478266 8.8830467059 8.356227475
Fe 5.1099188646 8.8865590404 7.5000821416
Fe 13.1526398392 9.6520786909 8.5681541881
Fe 10.5363242228 5.744655036 7.6137610271
Fe 11.8245200027 9.4071599554 6.597051073
Fe 7.4758091598 13.1187213382 7.6670043797
Fe 6.9236249629 5.6890361877 9.8915158297
Fe 10.8144224687 5.3788523609 12.1386236428
Fe 12.4339983073 11.9292823848 7.6205150366
Fe 9.4983513255 4.8170474396 9.989536505
Fe 8.2243322398 5.0042435374 7.9235849943
Fe 6.0731025839 11.0729034005 7.4818751384
Fe 10.8852940076 10.6408056521 8.5808948983
Fe 8.248881255 11.131279245 8.7517209424
Fe 9.8742561595 12.6997252379 7.8480208157
Fe 8.221758456 11.1145284228 6.3951757594
C 7.3989919102 5.834378357 19.728562194
C 5.9371103051 11.0890614621 19.8105613931
C 7.4287589217 12.8356417294 19.7852555227
C 9.3934627165 13.5557801933 18.5639537437
C 10.7509148953 13.1382562092 18.5871524906
C 11.4489040867 12.9218992067 17.378127196
C 5.3367757508 9.6355030557 17.4336829531
C 5.4812602531 11.0829643103 17.3906706499
C 5.7616924722 9.6916506426 19.8895279751
C 5.7970944342 11.7719991815 18.5665645774
C 10.985462388 12.4060159387 19.823082671
C 12.069264751 11.527323179 19.8394918685
C 12.519231884 11.9569570932 17.3982591518
C 12.8076463103 11.3241475752 18.6142121846
C 12.9986085182 9.4001434096 19.8832406037
C 5.5440141201 8.9263042615 18.6747496774
C 5.9492049562 7.5404866153 18.6546438632
C 6.1783602853 6.9126032758 17.3770035014
C 6.5057096957 6.931747996 19.8652437286
C 6.7020437811 12.8873973408 18.5531972678
C 13.3123627839 9.99106918 18.6351603556
C 7.7525525235 7.4950027664 21.9623138689
C 8.7883402188 13.106302781 19.785294352
C 8.1351944508 8.8053905377 22.4420838636
C 12.6462042215 7.2432653268 18.742935456
C 6.9448569087 11.7599271748 20.5864676404
C 7.2974284016 9.7830701319 21.8448298751
C 9.2561543993 11.3300049603 21.496366543
C 9.7279435116 12.3404308197 20.5718735173
C 10.0812536759 10.3206483789 22.1011141008
C 12.2563902049 10.3669874304 20.6708254243
C 11.4575122325 9.9204784845 21.7362923445
C 6.3410064485 9.0893393265 21.0215356669
C 6.659042543 7.696267451 21.0469002429
C 7.282299085 13.3213878749 17.3488503755
C 8.7506010536 6.5089556121 21.7043289902
C 8.5439616534 5.67606243 20.5806279104
C 9.4785303833 9.1163791825 22.6748065496
C 10.1070477623 6.801421713 22.0551380665
C 11.6279718969 8.5470676191 22.0905974627
C 10.4202588865 8.0513256785 22.6562208865
C 12.1041771422 7.5827586722 21.1472752399
C 11.1817372187 6.4933710152 21.1225210682
C 8.6821973024 13.69536357 17.3490236028
C 7.1290432811 5.8247430038 17.2738919519
C 13.4368560499 9.9592208822 16.2156633636
C 12.7615786587 8.006531979 19.971571264
C 12.9690112384 7.1439937837 13.8282385038
C 12.9603652968 11.3260889506 16.1904242938
C 13.3866996844 9.9167861685 13.7535671997
C 5.3498663126 8.9229048124 16.1953104216
C 5.3460943559 8.9345953577 13.7216625106
C 5.7854352463 7.5586366751 16.1669613451
C 5.6372248719 7.5462976577 13.6727936635
C 6.1047741802 6.9374924548 14.8941850144
C 7.1835681811 5.9742389815 14.8175939944
C 7.9031784288 5.787329249 13.5871061722
C 12.8782871359 7.1645462093 16.2667942757
C 11.7163587907 6.1350126361 18.7040844093
C 11.9879864318 6.1484470099 13.7284499119
C 11.9057411434 6.1131036366 16.2173877412
C 13.2941858605 7.796248397 15.0366846998
C 13.5263019768 9.2128256508 15.0048340466
C 9.2885719046 5.4387069825 13.5704030823
C 7.7992014552 5.5534238077 16.0381790392
C 9.1949187358 5.2295582109 16.0508451842
C 11.3338184663 5.7477393744 14.9417356172
C 9.953262952 5.346278374 14.8491266291
C 12.7780911476 11.1796970704 13.7454962848
C 12.5058517346 11.881080944 14.9609185187
C 11.4378856835 12.8378989891 14.9206348769
C 6.7825365116 12.7477437938 13.6704356651
C 10.9455092953 5.8027584881 19.9073028379
C 13.1091077637 7.8310204388 17.5094666594
C 13.4501037881 9.2376583366 17.4603544713
C 7.7447506643 5.3600520655 18.4361861494
C 9.1367901562 5.0101389541 18.4477490605
C 9.6471670326 5.2520136988 19.7463556011
C 11.2479573892 5.6900625667 17.416024543
C 9.9091199881 5.1541965239 17.2918566591
C 8.6892051147 13.5982138337 14.8910319156
C 7.2990245846 13.2517910907 14.904777828
C 6.664678832 12.8898373985 16.1293028446
C 9.4240173412 13.6627175437 16.1134181584
C 9.35818837 13.3331357357 13.6340865521
C 10.8171185124 13.2744244307 16.131635467
C 10.7457734939 12.961716528 13.6534553923
C 5.268666172 9.6535437001 14.9501429211
C 5.4842230247 11.0758404272 14.9365997336
C 5.7621499011 11.7600999502 16.1511837364
C 5.8336932292 11.7171635202 13.6979707405
C 7.7905484406 11.0622269664 21.4770162608
156
Lattice="18.5979995728 0.0 0.0 0.0 18.6322002411 0.0 0.0 0.0 27.6910991669" Properties=species:S:1:pos:R:3
Fe 9.4193014932 9.3065128858 5.2674709091
Fe 12.1823091037 7.3535115622 11.9635184641
Fe 10.0240307833 7.2840966728 13.5270269944
Fe 8.1400063034 6.0266981635 11.7914827609
Fe 5.7549245138 6.9748034291 11.8852528716
Fe 7.4486781183 8.2652796408 10.9200752375
Fe 5.6745000004 9.5089578772 12.1422428057
Fe 7.5213787703 7.78570975 13.3584092515
Fe 5.2206803028 8.0233595195 9.8023448125
Fe 13.5220198786 9.6092567403 11.7308987171
Fe 9.3227220669 9.2703172719 9.8788009547
Fe 9.275435362 9.1400706192 12.3552076987
Fe 12.8929573478 11.4442965369 10.1292222361
Fe 11.4039976592 9.5240629028 10.9153995417
Fe 11.8588615541 11.8785569742 12.1268442759
Fe 10.0357162148 11.5985759733 10.4548262103
Fe 11.5569696838 9.3820069454 13.2559918579
Fe 9.7985052405 11.2210609333 12.7986130627
Fe 6.6410455816 12.629428522 9.6741217069
Fe 7.7740662913 10.6594090134 10.9878981798
Fe 8.0040848616 12.7005809535 12.0062039511
Fe 5.760570542 10.3372893936 9.7584241023
Fe 11.4506435019 13.21486405 9.5575515902
Fe 10.2531226152 13.7094771896 11.7419655119
Fe 8.827644754 13.5064429039 9.7735341705
Fe 8.3393095137 7.1104351032 6.599295355
Fe 7.5644679885 10.3165057 13.2982643003
Fe 9.9867151623 7.3673441705 11.0900843993
Fe 5.6986868864 11.8819520427 11.7296356365
Fe 11.5334801278 6.0061970062 9.8627148281
Fe 10.7903328131 11.1204728214 6.0529570524
Fe 12.7168537216 7.0396132276 7.7463064056
Fe 13.457184547 7.6705051272 10.1070302549
Fe 10.7181745146 7.3720613445 6.3185466271
Fe 11.10931444 8.0910031071 8.8797613276
Fe 9.3951545417 9.1665367123 7.4803911713
Fe 7.052390123 9.104591798 6.2108128742
Fe 8.8051405582 7.0062623007 9.0819375988
Fe 6.279540269 6.9634236909 7.7879250005
Fe 7.3019434158 8.9098678776 8.5780081488
Fe 5.0339519539 9.0545438001 7.5964826008
Fe 13.1867418469 9.5176969608 8.8491875154
Fe 10.3777552008 5.6260873808 7.8038317079
Fe 11.9784836539 9.2305055588 6.7295763406
Fe 7.5717720625 13.2534066393 7.5870820025
Fe 6.7188999795 5.8637071489 9.9410426483
Fe 10.664377581 5.2991281843 12.1729381271
Fe 12.5412942286 11.8671298048 7.6296986627
Fe 9.3945586925 4.8946689194 10.1257009498
Fe 7.987353293 5.1128699121 8.0423643918
Fe 6.3138186122 11.1266867638 7.4884536335
Fe 10.9768655875 10.5722799831 8.5824414269
Fe 8.3239279919 11.1040793471 8.6968179901
Fe 9.9642682522 12.6220488797 7.8274243988
Fe 8.4351056791 11.3559961456 6.2876246528
C 7.4930886266 5.7587947316 19.8021684994
C 5.8749125622 10.9552161767 19.7745462201
C 7.3282780928 12.7303487345 19.6680906917
C 9.265789529 13.4863410818 18.4293185754
C 10.6443382112 13.1574918093 18.4774653828
C 11.3745817251 12.9737650044 17.2835233122
C 5.2197173744 9.4130687956 17.4707002998
C 5.3673283024 10.855637145 17.3615616944
C 5.7317954206 9.5582356763 19.9056085467
C 5.7121776024 11.5873802262 18.5051570039
C 10.904521102 12.4594992778 19.7299262868
C 12.0246936775 11.6302748458 19.7611874804
C 12.4946412657 12.0688292729 17.3213712836
C 12.7780875786 11.4413854659 18.5407571544
C 13.0015202537 9.5272529664 19.8158384831
C 5.4946047768 8.7502076691 18.722944925
C 5.944533272 7.3766632973 18.7294890128
C 6.1642275794 6.7273340109 17.4607443696
C 6.5597187414 6.8230932468 19.9369889832
C 6.5987315148 12.7116128701 18.4362919017
C 13.3035505754 10.1173207701 18.5635637076
C 7.8322151068 7.4814268806 21.9919195797
C 8.6767808682 13.0483102574 19.6622717976
C 8.1792008888 8.8137741122 22.4369240037
C 12.6777233316 7.3595087957 18.6917925264
C 6.8778701989 11.6744772699 20.5132266589
C 7.3026752054 9.7489074159 21.82881006
C 9.2098884998 11.3481543301 21.4229169592
C 9.6445420612 12.352149238 20.4734259781
C 10.0732808586 10.3844525159 22.0448417626
C 12.2423593549 10.4797699574 20.6005623757
C 11.4604812429 10.0241017812 21.6734611874
C 6.3528229002 9.0047121656 21.0410782874
C 6.7139657572 7.623599932 21.0955411561
C 7.1746619844 13.0922722188 17.2085744477
C 8.8591797982 6.5241113587 21.7366220288
C 8.6627391646 5.6640958953 20.6330413494
C 9.5155657935 9.1717853594 22.6451547788
C 10.2108460983 6.8690455317 22.0567256294
C 11.6750151742 8.6621954398 22.0416185013
C 10.4905789803 8.1376414713 22.6318765961
C 12.1707003517 7.7010412817 21.1053895094
C 11.2808963624 6.5848726121 21.1098691686
C 8.5550211062 13.5302171384 17.2060838608
C 7.1695783714 5.6904359572 17.3542946592
C 13.4411000944 10.0874102319 16.1442559148
C 12.7995753361 8.1288741391 19.9159224857
C 12.7223544259 7.3532459373 13.7495152635
C 12.983898057 11.4563771157 16.1228597503
C 13.4536936416 10.0598420661 13.6506541219
C 5.1751244019 8.657053448 16.2568610745
C 5.1192798699 8.629852299 13.7832133447
C 5.6920289136 7.3166977498 16.2489468714
C 5.5454311019 7.3025043727 13.7764688694
C 6.049047533 6.7125159475 14.9823318423
C 7.1881014534 5.8282585514 14.8956273735
C 7.9058817916 5.689301968 13.6583537521
C 12.823924831 7.2971828931 16.2034987021
C 11.7786633989 6.2253979506 18.6831325537
C 11.854832409 6.2524468215 13.691094362
C 11.9024217638 6.2009379882 16.1915815563
C 13.1624757236 7.9527786872 14.9555417042
C 13.4970173511 9.3503952351 14.9196192129
C 9.2825805176 5.3485840372 13.6265773521
C 7.8283480407 5.4298285519 16.1091956144
C 9.2385756801 5.1623845065 16.1074085223
C 11.319459055 5.7827419759 14.939313628
C 9.9687608696 5.2877740033 14.896449166
C 12.8912317307 11.3476189244 13.6606141796
C 12.5582420506 12.0104445272 14.8836809457
C 11.4206294919 12.8741473802 14.8372266458
C 6.7290822837 12.2629547468 13.5433062131
C 11.0460090342 5.875720153 19.9073732175
C 13.0978227723 7.9551122802 17.4414212004
C 13.4380191059 9.3618710773 17.3864617814
C 7.8326823008 5.2773815088 18.5116229648
C 9.2403990848 4.9912501886 18.5015151539
C 9.7655924058 5.274233135 19.7838614054
C 11.2989406125 5.7505188133 17.4106064687
C 9.982964619 5.1493647218 17.3296382081
C 8.5956396508 13.3045078934 14.7610256268
C 7.241457457 12.841553105 14.7717526856
C 6.5830416281 12.5740164802 16.0108890118
C 9.3080321407 13.4992794739 15.9838931526
C 9.3235260625 13.1336046809 13.5191029356
C 10.7339802612 13.2573722074 16.026614012
C 10.7413472773 12.9160353504 13.5659432776
C 5.0186179123 9.3514550544 15.0082835928
C 5.3176709938 10.7452128719 14.9144034012
C 5.6414859921 11.4757381307 16.0860289382
C 5.7369269486 11.2206291797 13.6150033843
C 7.7519560453 11.0311049612 21.417855057
H 8.0765169955 8.1610267368 5.1251919494
H 9.4109380037 11.0489158287 4.846572003
H 11.2584165025 9.7270739472 5.1508008591
H 5.5414048055 10.1798792483 6.3013028475
H 8.9724601552 13.0585503605 6.4449154434
H 5.6652813654 7.9254894306 6.4118568597
H 12.4874250992 7.6339895832 6.0645840437
H 7.0864933544 5.8230276684 6.6627040684
H 6.8143327937 12.2927635829 6.3165365304
156
Lattice="18.5979995728 0.0 0.0 0.0 18.6322002411 0.0 0.0 0.0 27.6910991669" Properties=species:S:1:pos:R:3
Fe 9.3864638385 9.4424226427 5.1351547872
Fe 12.4147763009 7.1994375429 12.0335245599
Fe 10.08554825 7.2114672366 13.3659173011
Fe 8.281315701 6.1997295347 11.832844453
Fe 5.7644785539 6.949470654 11.9196900335
Fe 7.3362868522 8.3569952625 10.8802787392
Fe 5.5825995959 9.4740444894 12.1427332778
Fe 7.5211445638 7.8245999674 13.3392425866
Fe 5.1415999279 8.0503368599 9.8728573289
Fe 13.4865795353 9.4517968236 11.8109606518
Fe 9.3316266036 9.3311275679 9.7487502639
Fe 9.2962476909 9.0176778858 12.1816724808
Fe 12.9077107422 11.3044152232 10.1050631326
Fe 11.4796361454 9.5256343927 10.7451912762
Fe 11.9193049738 11.883822803 12.1089242686
Fe 10.017063245 11.5753355118 10.4094829923
Fe 11.4849211354 9.3203711568 13.152981744
Fe 9.79563611 11.1858812601 12.6806967259
Fe 6.6011534897 12.7107357211 9.7764375049
Fe 7.7870831129 10.6992549911 10.8626776911
Fe 7.9750554952 12.721390167 11.967032386
Fe 5.664860672 10.446111846 9.789351618
Fe 11.5329251095 13.141001132 9.6562647709
Fe 10.2431438808 13.7232083072 11.7700887851
Fe 8.9344535927 13.5256933957 9.7345216387
Fe 8.1757199398 7.2951604539 6.6501958945
Fe 7.6012399234 10.2835476693 13.0991024905
Fe 10.3091205417 7.3625380666 10.8735028293
Fe 5.6275001062 11.9032897205 11.774816362
Fe 11.5134897168 5.7253844696 9.8152623552
Fe 10.8887317757 11.1854931245 5.9742253409
Fe 12.4153432416 6.7206952894 7.5297989749
Fe 12.9952189704 7.6253075405 9.8634764669
Fe 10.4792262865 7.3853402011 5.9728111337
Fe 11.0436483473 8.0731037625 8.6455855958
Fe 9.3493744483 9.2011789352 7.3713429259
Fe 7.089047143 9.5077952441 6.2885439881
Fe 8.6460825735 7.1499696558 9.1175534101
Fe 6.1616473373 7.0287062897 7.9075107246
Fe 7.1870145942 9.0410446241 8.5762158679
Fe 5.0048112538 9.1785861097 7.6768748862
Fe 13.1859405931 9.5409027972 8.5522534427
Fe 10.1079199593 5.8636758975 7.7423999117
Fe 11.8571412071 9.1647911681 6.6027463576
Fe 7.5822440854 13.3360902275 7.6799461367
Fe 6.7640096692 5.912246171 10.0038387718
Fe 10.8488050712 5.2952400327 12.2389951488
Fe 12.6395448478 11.7948358349 7.6143350697
Fe 9.2593044793 5.0231274214 10.0170169208
Fe 7.833935417 5.1725712457 7.9194899647
Fe 6.1083518186 11.3608229881 7.5822114915
Fe 10.9370929338 10.6033591709 8.4746172953
Fe 8.2666408297 11.2006796706 8.566577431
Fe 10.0940605754 12.6670595829 7.7602778515
Fe 8.5005006512 11.5091876791 6.2622822517
C 7.5250377387 5.7426024687 19.886920361
C 5.8266024697 10.9165810783 19.7584475748
C 7.251522483 12.7139208221 19.6400261966
C 9.1880588272 13.4790683088 18.4034212407
C 10.5677843642 13.1660455088 18.4667593335
C 11.3083196021 12.9714630668 17.2789635995
C 5.2372563916 9.3301556914 17.4671927937
C 5.3540765822 10.773078435 17.3394335252
C 5.7077361459 9.5199458354 19.9068007814
C 5.670255441 11.5275106966 18.4762797331
C 10.8282569846 12.492782769 19.733990023
C 11.9567194014 11.6784530312 19.7892264211
C 12.4347740367 12.0789080664 17.3427679896
C 12.7169324835 11.4747767544 18.5767287977
C 12.9555694274 9.5860652526 19.8920512395
C 5.5078196016 8.690310299 18.7317006665
C 5.9852671479 7.3274390276 18.7633512162
C 6.2440430301 6.6641973219 17.507630525
C 6.58150741 6.7994021015 19.9899634238
C 6.5353308827 12.6647820605 18.3993546917
C 13.2516779444 10.1559282563 18.628256828
C 7.8089458309 7.5108427634 22.0535041409
C 8.5942512232 13.052019388 19.6400474458
C 8.1290030459 8.8553535065 22.4840855563
C 12.6851612656 7.3839750943 18.8179267832
C 6.8080341507 11.6642867507 20.4974512648
C 7.247518873 9.7657453803 21.8485565206
C 9.1343804888 11.3873358333 21.4340268366
C 9.5641136658 12.3824682278 20.4716660511
C 10.0044218399 10.4475442301 22.0829370581
C 12.1828673556 10.5448410445 20.6535572992
C 11.4003983321 10.0993096509 21.7288084413
C 6.320571902 8.9928033703 21.0593826772
C 6.7013616427 7.6198186024 21.1398932572
C 7.1147027801 13.0429532413 17.1716018304
C 8.8508468996 6.5621053532 21.8304131218
C 8.6807332087 5.6768103394 20.7421164399
C 9.4577910184 9.2364116183 22.6984794435
C 10.1935534755 6.9327215961 22.1642986912
C 11.6296989427 8.7474622927 22.1245821478
C 10.4472826033 8.2168445592 22.7157476906
C 12.151590034 7.7727330467 21.2173788303
C 11.2804657084 6.641894774 21.2392991168
C 8.4869616817 13.5012241921 17.1728723602
C 7.2567245723 5.6323062288 17.4290218989
C 13.4029071729 10.0840588669 16.2132373539
C 12.7807876933 8.1859282779 20.0225964681
C 12.594646724 7.3574958796 13.8899291264
C 12.9339340811 11.4475768426 16.158722942
C 13.3640865108 9.9934977772 13.7213593195
C 5.227898338 8.5546616928 16.2657948324
C 5.1951991571 8.4954957364 13.7859926237
C 5.7802714184 7.2281811646 16.2838638781
C 5.65042766 7.1741810738 13.820182974
C 6.1885056271 6.6321423406 15.0298768501
C 7.3686544136 5.8028011785 14.9660809897
C 8.1562058905 5.7535563584 13.7454228875
C 12.8289188075 7.2739770877 16.3321507523
C 11.816773287 6.2240524616 18.8321363458
C 11.8301708301 6.1958282445 13.8600233721
C 11.9817859064 6.1122007226 16.3452169389
C 13.0949370746 7.9400117342 15.0821178209
C 13.439333951 9.325329183 15.0083272745
C 9.4810156819 5.2705186189 13.748928053
C 7.942572099 5.3569941275 16.1963486027
C 9.3462456027 5.0319577459 16.2377296807
C 11.4319659892 5.6268830327 15.1175399575
C 10.1014111848 5.1060805096 15.0522114094
C 12.8353822416 11.2858735109 13.6907795634
C 12.5048079681 11.9706485951 14.9065449415
C 11.37047584 12.8294711534 14.8319125314
C 6.7027832112 12.1810443315 13.5079229539
C 11.0729566477 5.8961661337 20.0539301077
C 13.0884327876 7.965943194 17.5545642873
C 13.3992588682 9.3780314105 17.4681052575
C 7.8928339287 5.2379332895 18.6114560082
C 9.3010391744 4.95176094 18.6412522223
C 9.8016609828 5.2740314794 19.9240149672
C 11.3715147237 5.6870059956 17.5717963499
C 10.0673849298 5.0668235569 17.4812081758
C 8.5483036277 13.242773044 14.7285418279
C 7.1969638581 12.7800186908 14.7351111404
C 6.5406326618 12.5036614361 15.9753296547
C 9.2486843868 13.4622094078 15.9549035253
C 9.2898713492 13.0416894586 13.4914338858
C 10.6748752701 13.2299739733 16.011487127
C 10.7102444057 12.837205877 13.5452418493
C 5.0778667923 9.2298959938 15.0085496587
C 5.3480010976 10.6222774432 14.8994307975
C 5.6297447902 11.3826502702 16.0604983057
C 5.7786951618 11.0787579265 13.5991671775
C 7.6816487717 11.048572389 21.421493022
H 13.9402118543 7.727761643 11.3798164803
H 10.7198657603 4.3250226689 10.7140839343
H 12.8785886593 12.8374949075 10.9305867135
H 10.3826340908 14.5049138418 10.2369794812
H 5.1995142084 13.0543459247 10.6368389543
H 4.5842775163 10.6443315309 11.1618748723
H 12.4241897317 5.5888770601 11.3075726279
H 7.5243556092 13.9031135421 10.7270758691
H 7.7024356256 4.8029687 10.9966013893
156
Lattice="18.5979995728 0.0 0.0 0.0 18.6322002411 0.0 0.0 0.0 27.6910991669" Properties=species:S:1:pos:R:3
Fe 9.1640678595 9.2529048838 5.1287297663
Fe 12.4474443249 7.3905374445 12.0489837597
Fe 10.1609388265 7.2465468472 13.3881709448
Fe 8.3267583104 6.2938093639 11.8369921312
Fe 5.8193378328 6.9612571756 11.9137323159
Fe 7.334430503 8.3769038633 10.8562314146
Fe 5.6661025044 9.5289846503 12.1469894927
Fe 7.5418033377 7.8698511598 13.3723011046
Fe 5.1505841076 8.0577861516 9.8715747502
Fe 13.5309914773 9.4686124247 11.7975197601
Fe 9.3296313735 9.3347586771 9.7848804833
Fe 9.3118700451 8.9973036665 12.1691395035
Fe 12.8752700077 11.375804899 10.0536746221
Fe 11.4928641768 9.594074402 10.7486569086
Fe 11.9794933276 11.9506696166 12.1180897437
Fe 10.0741348483 11.6853662193 10.369969227
Fe 11.4800829725 9.4391208138 13.163632893
Fe 9.8295258414 11.211198817 12.6254475262
Fe 6.6841268129 12.6888567576 9.6795808055
Fe 7.8120299544 10.7217117564 10.8470800547
Fe 8.0248920262 12.7167497561 11.9721174181
Fe 5.7236062161 10.4282808735 9.7559442754
Fe 11.6100151919 13.344248083 9.7868009213
Fe 10.2534499961 13.7776778337 11.7709507308
Fe 8.8829307253 13.6339998277 9.7908639163
Fe 8.1957630086 7.1279680658 6.6321241055
Fe 7.6396791491 10.3296487582 13.142832833
Fe 10.3943733719 7.3755898765 10.886498599
Fe 5.6912919908 11.9311292067 11.701951606
Fe 11.6818177108 5.7369252485 9.8470798994
Fe 10.3530558474 11.1617885155 6.1925025581
Fe 12.46872475 6.8966484355 7.4705984723
Fe 13.0787297309 7.6384302967 9.8452634373
Fe 10.5708010337 7.3740760456 5.9545838276
Fe 11.063715421 8.1002529886 8.6691338301
Fe 9.333779004 9.0695822395 7.3628527588
Fe 6.9028945909 9.0844543196 6.1876037328
Fe 8.6984941739 7.132294593 9.1627041608
Fe 6.2469643194 6.9865583215 7.9833274556
Fe 7.2446186874 9.0339747724 8.5196689274
Fe 4.9679959792 9.1141989422 7.6841960609
Fe 13.1855778792 9.5655895972 8.5464074298
Fe 10.2416088965 5.8775532536 7.7576363583
Fe 11.793879481 9.2505624622 6.5958151132
Fe 7.7239114906 13.213488285 7.6213300875
Fe 6.8194781828 5.8584742045 10.0672021817
Fe 10.8208691717 5.2891115501 12.2533578462
Fe 12.5524044585 11.7424525888 7.5737474131
Fe 9.43006133 5.02873356 10.1239477555
Fe 8.0042643017 5.1354097094 8.0597508955
Fe 6.1060890589 11.2059603691 7.508156893
Fe 10.8990536812 10.5736652365 8.5035314835
Fe 8.4250023494 11.1888852129 8.4508986291
Fe 10.2194390709 12.8294500623 7.9127496118
Fe 8.0748624199 11.2633703265 6.0852360182
C 7.4743167672 5.7684181763 19.8628648356
C 5.8331503389 10.9612454617 19.7486058597
C 7.2837201047 12.7392284662 19.6333193048
C 9.2340562187 13.4763723922 18.4002151086
C 10.6090433397 13.1466380523 18.4626743417
C 11.3475807197 12.9405707225 17.2745153354
C 5.2221697004 9.3896696516 17.4548048834
C 5.3537754033 10.8322377882 17.3306593454
C 5.6962579021 9.5650233182 19.8942523206
C 5.6839760995 11.577662182 18.4698646665
C 10.8574938147 12.4681647049 19.7296443023
C 11.9749291125 11.6399186917 19.785075104
C 12.4615871027 12.0315425931 17.3366343516
C 12.7350066737 11.4266241906 18.5725309851
C 12.9528551118 9.5394105722 19.8914193552
C 5.485777242 8.74196206 18.7171510197
C 5.9511386021 7.3739501411 18.7437226269
C 6.2065328057 6.7147970374 17.485751695
C 6.5407931452 6.83408201 19.9686922158
C 6.5662300302 12.7052701901 18.3962413621
C 13.2591719741 10.1053155777 18.6269889124
C 7.773066637 7.5234263796 22.0362484284
C 8.633135914 13.0567121155 19.6372859264
C 8.1088391797 8.8632054061 22.4700993903
C 12.6659387057 7.34117462 18.8161333624
C 6.8265931565 11.6926694014 20.4880232099
C 7.2397602714 9.7862078924 21.8358272044
C 9.1486043636 11.3845381717 21.4281782608
C 9.5910652782 12.3761255269 20.4669750597
C 10.0049254224 10.4334104366 22.0749370318
C 12.1880346001 10.5049840601 20.6503154325
C 11.3960656303 10.0684824693 21.7235803993
C 6.3036216199 9.0273703388 21.0441624687
C 6.6688330731 7.6489679084 21.1209786794
C 7.1519687665 13.0736577798 17.1674342175
C 8.8040264457 6.5624491967 21.8133809833
C 8.6266716414 5.6845731262 20.7205986167
C 9.4418255378 9.2273120156 22.6868834011
C 10.1502929498 6.9160128151 22.1510028074
C 11.6088240537 8.7133725523 22.1189620123
C 10.4183878878 8.1958852575 22.7055204876
C 12.1223220591 7.7344688147 21.2123572659
C 11.2364434149 6.6144167569 21.2285361216
C 8.5322543422 13.5103358006 17.1702969415
C 7.2110541809 5.6744849585 17.4049118831
C 13.4160210658 10.0257724154 16.2103533148
C 12.7631716165 8.1411011972 20.021446356
C 12.6865981655 7.2622724078 13.8858156581
C 12.9522251804 11.3910131446 16.1551071305
C 13.4196053741 9.9426160727 13.716546701
C 5.2071767911 8.6192439342 16.2506499997
C 5.1824536464 8.5690402205 13.7743049343
C 5.7507128003 7.2895119517 16.2635369948
C 5.6258671828 7.2435621048 13.7962467364
C 6.1516136898 6.6918490413 15.0080495355
C 7.3215498811 5.8464225563 14.9437516533
C 8.1058397942 5.7876116105 13.7266257152
C 12.84294075 7.2222022615 16.3324088395
C 11.779983203 6.1953858503 18.8226650137
C 11.881499529 6.1296111144 13.8372684582
C 11.9656510038 6.0833460216 16.3370063581
C 13.1435383397 7.8737714937 15.0807242279
C 13.4669301454 9.2650818434 15.0042574754
C 9.4364170428 5.3322245468 13.7402915065
C 7.8983341773 5.4006792831 16.1737104801
C 9.2990726532 5.0682892828 16.2162180814
C 11.4121913242 5.6206643736 15.1000573728
C 10.0607906746 5.1491320122 15.0316093536
C 12.8738866724 11.2335938417 13.6843378757
C 12.5271584358 11.9136916918 14.9000320364
C 11.4020780586 12.7853644366 14.8289209024
C 6.7349292519 12.2155937538 13.500794929
C 11.0238893698 5.8755868028 20.0401859486
C 13.0901098569 7.9153447795 17.5556771973
C 13.4088356048 9.3248549906 17.4682283862
C 7.8402721438 5.2670827209 18.5857615522
C 9.2449284832 4.9645732127 18.617271441
C 9.7452005762 5.2717071706 19.903812314
C 11.3334100134 5.6723025688 17.5573321138
C 10.0164292481 5.0774545272 17.4601345769
C 8.5899455332 13.2513970998 14.7289414651
C 7.2335231942 12.8030552198 14.7336959899
C 6.569555739 12.5441913415 15.9716087303
C 9.294122115 13.4603294572 15.9544976076
C 9.3264222833 13.05387353 13.4943917594
C 10.7164987195 13.2050254691 16.0096380823
C 10.7387403766 12.8220028335 13.5459004894
C 5.0613165761 9.2993030462 14.9948205679
C 5.3415667244 10.6922113361 14.8874833366
C 5.6345218694 11.4408561812 16.0516182384
C 5.781011286 11.1355192571 13.5803672298
C 7.6912759504 11.064191086 21.4115275582
H 13.3285123429 10.1864225768 6.9170776054
H 14.0036374841 7.7514694054 11.3530173525
H 10.971038434 4.3272520281 10.7797630459
H 7.3338570596 14.2376003642 9.081432036
H 11.442744788 5.8358621852 6.430995927
H 7.8593460871 8.0305528654 5.0817541209
H 13.236865527 6.1592228756 8.9418122381
H 13.0259584714 12.8424342597 10.9697887899
H 9.3271100722 11.0140330183 4.741494374
165
Lattice="18.5979995728 0.0 0.0 0.0 18.6322002411 0.0 0.0 0.0 27.6910991669" Properties=species:S:1:pos:R:3
Fe 9.3223664152 9.3331427235 5.1967684368
Fe 12.3387877118 7.3651931906 12.15546574
Fe 10.0747285949 7.2976425473 13.3999092956
Fe 8.3079609497 6.2239563092 11.7593077485
Fe 5.7456472652 6.8650082966 11.8682198482
Fe 7.3562978651 8.3688995494 10.9439723128
Fe 5.6350947447 9.4958732583 12.1015903804
Fe 7.4816492061 7.8137688254 13.3185075044
Fe 5.2202292334 8.0348855133 9.8643712032
Fe 13.5253035179 9.3999152745 11.8501274036
Fe 9.3188164649 9.3104668795 9.8527158974
Fe 9.2964719429 9.0537140947 12.2077510268
Fe 12.9499808488 11.3014293432 10.0583885051
Fe 11.5063225859 9.5495340412 10.7355657278
Fe 11.8979466627 11.8084050636 12.0974883462
Fe 10.0242390624 11.6055532999 10.415671451
Fe 11.451342101 9.4999380913 13.1536586875
Fe 9.759279205 11.215415048 12.6518743196
Fe 6.6605077982 12.6612698587 9.6407289396
Fe 7.7541485502 10.7064021835 10.9262965129
Fe 8.0051976594 12.7351022828 11.9459949445
Fe 5.6953831013 10.401220636 9.7323946104
Fe 11.5778034943 13.1371860532 9.6119066852
Fe 10.2989469993 13.6868072969 11.7036182933
Fe 8.9304013665 13.591083423 9.7473030544
Fe 8.380742365 7.1677347549 6.6123097299
Fe 7.5782919848 10.3017868862 13.1869067909
Fe 10.3414017555 7.3824063038 10.9012314795
Fe 5.6677025049 11.9291802792 11.6811333319
Fe 11.5881272163 5.7643487869 9.8413242216
Fe 10.5535588007 11.3469762065 5.8254180341
Fe 12.5872411899 7.0662655108 7.5356294147
Fe 12.9274296324 7.6865914284 9.9345678715
Fe 10.7058124536 7.4279327413 5.9844281356
Fe 10.9388430388 8.0908217859 8.6282991045
Fe 9.2905293202 9.2330130347 7.3914740254
Fe 6.9013276014 9.0972501267 6.2228247428
Fe 8.6740620693 7.093378357 9.1650623476
Fe 6.2372932124 6.9727456938 7.8377913525
Fe 7.2776961273 8.9408195878 8.5792008792
Fe 4.9296163316 8.9598273224 7.6127988973
Fe 13.1656545633 9.5206720682 8.5223192573
Fe 10.4262432017 5.8465616989 7.7490409632
Fe 11.7169596718 9.4278216972 6.5882196061
Fe 7.6510622755 13.3162599523 7.6112313438
Fe 6.8141165068 5.881502977 9.9738200798
Fe 10.7866812254 5.3545946223 12.2168634824
Fe 12.4922791398 11.7678927658 7.5951329288
Fe 9.4081731745 4.9491472054 10.0818073426
Fe 8.1271526211 5.1897791876 7.9624126436
Fe 6.2063560105 11.124110775 7.5021899415
Fe 10.8675338076 10.6160410806 8.5161548603
Fe 8.3031418215 11.1760896071 8.6687919758
Fe 10.0150800539 12.7496009912 7.7360085177
Fe 8.2368813534 11.3584573092 6.2700388769
C 7.4994335882 5.7764225225 19.810519147
C 5.833109233 10.9571488916 19.720766448
C 7.2769921322 12.7391198521 19.6121091597
C 9.2252256243 13.4748379723 18.3777682846
C 10.601132773 13.1374107736 18.4380485164
C 11.3335862294 12.923207642 17.2496575497
C 5.2195487773 9.3929461688 17.4225704435
C 5.3482180297 10.8368056255 17.3031690866
C 5.6992675376 9.5600561481 19.8628612001
C 5.676612956 11.578589452 18.444646782
C 10.8538589358 12.4642809905 19.703952481
C 11.9738479255 11.637842705 19.7607930032
C 12.4504420622 12.0165488433 17.3129145586
C 12.7379385814 11.4264892954 18.5501801469
C 12.9755872218 9.547914756 19.8748777207
C 5.4887763026 8.741538753 18.6825947683
C 5.9590007027 7.376308214 18.703155066
C 6.2139790901 6.7250287444 17.4409371457
C 6.5566862476 6.8345444574 19.9230800717
C 6.5581107824 12.7065837686 18.3740406605
C 13.283560539 10.1132750345 18.6113975222
C 7.7867965602 7.5150541039 21.9947252543
C 8.6262527123 13.0562042803 19.6130404533
C 8.1181898588 8.8539444689 22.4319579971
C 12.7082009975 7.3492241229 18.7945022737
C 6.823884341 11.6887630661 20.4627935058
C 7.2440594386 9.7779771317 21.8026622117
C 9.1476811558 11.379599599 21.4005031825
C 9.5875905465 12.3705909483 20.4411010486
C 10.0085467407 10.427861538 22.0463772303
C 12.1953037515 10.5092188339 20.628464424
C 11.4023739741 10.0679896628 21.6992824977
C 6.3090361637 9.0202522883 21.0101599437
C 6.6825630123 7.6426229305 21.0793976628
C 7.1406766135 13.0802072844 17.1466605508
C 8.8216712961 6.5594369257 21.7675962079
C 8.6494246382 5.6884151569 20.6678903132
C 9.4487329464 9.2210582923 22.6557162241
C 10.1656458489 6.9131861321 22.1107132488
C 11.6200827053 8.7136816893 22.0946536276
C 10.4284752553 8.1910602577 22.6719366033
C 12.1408058921 7.7388376565 21.1870083375
C 11.2566760869 6.6175691612 21.1913513394
C 8.5221724118 13.5127679392 17.1495967704
C 7.2337201068 5.7006984951 17.3535740066
C 13.4459170182 10.020119608 16.1938242463
C 12.7896811897 8.1499950613 20.002849706
C 13.0033613844 7.1607624136 13.8728047142
C 12.9419322733 11.3722519703 16.1323045229
C 13.4379337875 9.9195810352 13.7150698764
C 5.203237658 8.6274790981 16.2164043142
C 5.1636440273 8.5759666216 13.7414189919
C 5.7491718778 7.2994942908 16.2233210196
C 5.5901874474 7.241873403 13.75276085
C 6.1397130999 6.6994927402 14.9632220053
C 7.3198613082 5.8686975101 14.8942614808
C 8.0928404028 5.8010020586 13.6701518947
C 12.9469681693 7.2161098948 16.3183875342
C 11.8168223979 6.2107209239 18.7849571788
C 12.0350234986 6.1595845153 13.8015423793
C 12.0216608028 6.1203539392 16.2980458294
C 13.3308792811 7.8347847549 15.0698090444
C 13.5492117096 9.2497453948 14.994824814
C 9.4417858972 5.3849732149 13.6907677692
C 7.9233405662 5.4489578549 16.1206831837
C 9.3322957486 5.1561882514 16.1587178162
C 11.4539924188 5.7129801339 15.0365422993
C 10.0927559921 5.2644184918 14.9721117702
C 12.8467603726 11.1942288297 13.6716173642
C 12.5046884302 11.8854580011 14.8798004482
C 11.3826230395 12.7667214177 14.8053540082
C 6.7193911822 12.2374982916 13.4763205982
C 11.0505908637 5.8869405301 19.9956926181
C 13.1571902645 7.9181881759 17.5444359337
C 13.4584854378 9.3316558328 17.4575339709
C 7.8696363886 5.2912337868 18.528232994
C 9.2752742169 4.9974210485 18.5555695234
C 9.7713515018 5.287951366 19.8476637442
C 11.372093709 5.7100222929 17.5077935727
C 10.0469346328 5.1362507295 17.4008998665
C 8.5749374499 13.2731631157 14.7057442548
C 7.2170077758 12.8235942365 14.7093741445
C 6.55603407 12.5560191252 15.9473530838
C 9.2819080797 13.464314288 15.9314092492
C 9.3086316983 13.0815913583 13.4672424662
C 10.701918739 13.1914809157 15.9852765529
C 10.718148318 12.8223773922 13.5253153014
C 5.0535793312 9.3095873495 14.9605282055
C 5.3261006041 10.7054935934 14.8563261386
C 5.6241340414 11.4506119451 16.0248385039
C 5.7494512999 11.1688096385 13.5504544695
C 7.6914660676 11.0577261601 21.3839270207
H 13.2104901905 10.3025528786 6.872958323
H 11.6871284675 5.8991577204 6.5637633558
H 7.9941139067 8.1768238661 5.1542984499
H 9.1548142937 11.0309059806 4.7546365318
H 11.0941610597 9.9190074004 5.0186689976
H 13.91435313 7.8762057638 8.4705288146
H 5.2732485824 10.1459027757 6.4220207105
H 9.421650945 12.6895019184 6.0877148819
H 5.5161989572 7.940766238 6.3962222264
H 12.4225611506 7.9896174568 5.9495437465
H 4.549111743 7.4132330914 8.3494324912
H 4.3023950432 9.4880503743 9.1766780964
H 7.0785787332 5.939552425 6.7020584994
H 6.7149436181 12.4186841736 6.4156119644
H 9.2385931613 5.5874786457 6.5036239751
H 13.2166639525 12.7100752643 8.9567800872
H 9.027980354 14.2820668729 8.1173344507
H 11.4247053612 12.7196393204 6.6128060476
165
Lattice="18.5979995728 0.0 0.0 0.0 18.6322002411 0.0 0.0 0.0 27.6910991669" Properties=species:S:1:pos:R:3
Fe 9.5815406553 9.0913813181 5.1694750917
Fe 12.2421889212 7.3659393171 11.9239881202
Fe 10.0113176475 7.2149251136 13.362570822
Fe 8.1955801187 6.2268809622 11.8250379209
Fe 5.651222782 6.9091352378 11.9303525385
Fe 7.3572142864 8.3893876985 10.9090549819
Fe 5.5883092576 9.5088271705 12.1469231758
Fe 7.4812776213 7.8623593915 13.3295244903
Fe 5.3833967837 7.9547014118 9.7637836232
Fe 13.5586331351 9.5634281469 11.6619515405
Fe 9.3152118714 9.3574600397 9.8095259281
Fe 9.2768485096 9.0510383141 12.2236928926
Fe 12.7713417408 11.5136798367 9.9634060093
Fe 11.4257105681 9.6842234407 10.860383023
Fe 11.9114002538 11.9798550942 12.0741881229
Fe 10.0341870039 11.6707102116 10.3936948792
Fe 11.4506566409 9.3271686549 13.1662355142
Fe 9.7814577183 11.2403007474 12.6514145847
Fe 6.4852882947 12.7031103469 9.6794760548
Fe 7.7516281092 10.7357950431 10.9403696428
Fe 7.9189544594 12.7730511028 11.9695608929
Fe 5.6886077148 10.3490178945 9.7454285388
Fe 11.4489171314 13.4065200446 9.7480099384
Fe 10.1967348957 13.8426940413 11.7740045655
Fe 8.8440865826 13.627362263 9.7666104153
Fe 8.4232573736 7.0970684915 6.5538652188
Fe 7.5887532211 10.3113738149 13.1806824916
Fe 10.1538640561 7.3325689059 10.8178781056
Fe 5.6042265807 11.9151268979 11.7650945686
Fe 11.7816588861 5.8910367742 9.9263156197
Fe 10.8177677527 11.0928163176 5.9576277779
Fe 12.7573435492 7.0038545044 7.7626542926
Fe 13.4710421479 7.7785200903 9.9918936361
Fe 10.8904523903 7.2323908945 6.076383408
Fe 11.2438451631 8.1982347198 8.8805817768
Fe 9.515885785 8.9659215178 7.4287555872
Fe 7.1809466526 9.0989024246 6.0306135047
Fe 8.4525111736 7.1964257054 9.185637495
Fe 6.3670948022 6.9489546157 7.6709145406
Fe 7.3269334001 9.1119112729 8.4013717164
Fe 5.1731441017 9.0375206098 7.5098793163
Fe 13.2751011122 9.6585417143 8.664101234
Fe 10.1988321984 6.2269266789 8.0794608608
Fe 11.9827608301 9.2021438595 6.6749368542
Fe 7.5773174305 13.2430812149 7.6181922692
Fe 6.6981171154 5.8621281822 10.0223944769
Fe 10.7112550864 5.280718728 12.1813071549
Fe 12.4866153749 11.8715200397 7.5839362511
Fe 9.2909706374 4.9865387383 10.0748012202
Fe 7.9676339629 5.0899019767 8.0907867043
Fe 6.2309409301 11.2033564403 7.4747734801
Fe 10.879883208 10.6022662167 8.463035095
Fe 8.2974949678 11.2548920795 8.7660828687
Fe 10.0565931138 12.7091830147 7.8093716402
Fe 8.535332161 11.0639594478 6.5486969275
C 7.5105102665 5.7484624735 19.8591942257
C 5.8675089224 10.9418292601 19.7722847321
C 7.3094677985 12.72499747 19.6462421683
C 9.239351639 13.4755954397 18.3912708428
C 10.6172277914 13.1525486843 18.4367890503
C 11.3414686772 12.9600832435 17.239014701
C 5.232350302 9.3740206129 17.4812358728
C 5.3617636255 10.8164805683 17.3592060661
C 5.736096742 9.5456432904 19.9156706397
C 5.7006814779 11.5608698917 18.4966777876
C 10.8858509689 12.467402301 19.6953126533
C 12.0032436931 11.6375963534 19.7286934252
C 12.4586292602 12.053269923 17.2795525418
C 12.744168665 11.4319265491 18.5024316179
C 12.9748002556 9.5328426464 19.799194332
C 5.5121587259 8.7245723303 18.7393698957
C 5.975252654 7.3556030599 18.7597570242
C 6.2129661574 6.6960241994 17.4984107182
C 6.5798305453 6.8154745112 19.9772245362
C 6.5773559123 12.6902636297 18.4155870577
C 13.2586006668 10.1066706172 18.5331273628
C 7.8416148424 7.5038572703 22.0278833557
C 8.656303412 13.0487077875 19.6331580028
C 8.1826724505 8.8432942047 22.4587152141
C 12.6647343307 7.3403401147 18.7174687362
C 6.8663124617 11.6754249244 20.5029618162
C 7.3027420486 9.7659306746 21.8390078294
C 9.2018999337 11.3693457456 21.4095832297
C 9.628680843 12.3658201867 20.4479807379
C 10.0706333924 10.4166615408 22.0410620488
C 12.2283137678 10.4963598087 20.5805286081
C 11.4567575507 10.0542524074 21.6656897519
C 6.3576820251 9.0071554172 21.0581221237
C 6.7239780518 7.6294414381 21.1283777414
C 7.1450121318 13.0683973494 17.1825678123
C 8.8698283157 6.5450391167 21.7882848968
C 8.6756504188 5.6658582401 20.699622995
C 9.5185612688 9.208485082 22.6578851566
C 10.221450816 6.8992117014 22.1039568106
C 11.6772595448 8.6985447822 22.0511683758
C 10.4969514404 8.1781052342 22.6563699321
C 12.1738397896 7.7234194589 21.1304095562
C 11.2913347359 6.601633189 21.1617139804
C 8.5224824004 13.5121140887 17.1698157172
C 7.2105708386 5.649275954 17.4054130029
C 13.3643750203 10.0491881984 16.1142893336
C 12.7872857471 8.1352059715 19.9257676841
C 12.4329017008 7.3462084597 13.7900109536
C 12.9328336902 11.4244627515 16.0853667093
C 13.3235668002 9.9961838287 13.6124292703
C 5.2013048645 8.6053410849 16.2750144753
C 5.163843806 8.5662921818 13.7944028941
C 5.7467589078 7.2751850646 16.2816836029
C 5.6238263222 7.2510621891 13.8162192479
C 6.1442410251 6.6861363311 15.0230983642
C 7.2990096931 5.8267243134 14.946147594
C 8.0648286588 5.7676451107 13.7167085135
C 12.7612134829 7.244111598 16.2263118194
C 11.789342427 6.1867899932 18.7445236268
C 11.724240202 6.1498799669 13.7612822409
C 11.9194410038 6.0785752366 16.2550588316
C 12.9867791371 7.9199997757 14.969173919
C 13.3613317471 9.3009155367 14.8942156093
C 9.3864897236 5.2767968445 13.7035732456
C 7.8775284101 5.3634753877 16.1655566504
C 9.2760227466 5.0157912177 16.1885370676
C 11.3544929967 5.5894037409 15.0379669062
C 10.0187463713 5.0841362614 14.9957191833
C 12.8208079836 11.3037501216 13.6212345584
C 12.5048390348 11.9753480959 14.8447183125
C 11.3760347097 12.8434749315 14.7930759822
C 6.6745433322 12.2277951957 13.5196992603
C 11.0598152092 5.8620686437 19.9774622697
C 13.0494787926 7.9254709438 17.447559943
C 13.3725775911 9.3352240155 17.3636410937
C 7.8554355564 5.241705306 18.5784547566
C 9.2605228616 4.9374627492 18.5899643348
C 9.7813668711 5.2523285134 19.8661852461
C 11.3241931779 5.6539506597 17.4907060032
C 10.0141134845 5.0428626594 17.4208101049
C 8.5532437424 13.2686805019 14.7231420189
C 7.1969906116 12.8142466403 14.7439279695
C 6.5512944803 12.5411731878 15.9901017823
C 9.2690960698 13.4743589774 15.9441014653
C 9.2818480182 13.0966594699 13.4773853438
C 10.6943391563 13.2344821181 15.9838053517
C 10.7028062089 12.8872094395 13.515078586
C 5.0421760217 9.2889472709 15.0237047144
C 5.3227343387 10.6785720302 14.9178804196
C 5.6269889769 11.4301219617 16.0790250835
C 5.7472296027 11.133777976 13.6127889041
C 7.7449101017 11.046157249 21.412550633
H 13.896930801 7.7560267405 11.7109050444
H 10.0365256568 4.0464236246 11.287720639
H 6.3159305674 13.9389954754 8.5870956446
H 13.3993996539 6.1663675352 9.2533140899
H 12.9384170841 12.8618069055 10.9463892404
H 9.2702286007 14.8686296065 10.8675675209
H 10.6757676718 4.8254654789 9.0343045512
H 11.3950020989 14.6322508776 10.9679733693
H 5.265147749 11.8187828251 8.8328942985
H 5.2164806527 13.142738327 10.6596110637
H 14.3895894205 9.2459921305 10.0319911866
H 8.6070447032 3.8286169793 9.0959122379
H 4.6070303603 10.595307889 11.1318703156
H 12.1499891238 5.0486680664 11.3594788844
H 7.3219986079 13.8042859219 10.6433532473
H 7.7925958731 4.7926456476 10.9603820263
H 5.0076780173 6.3025324112 10.4365342572
H 13.8869940712 11.3356978176 8.5946128045
165
Lattice="18.5979995728 0.0 0.0 0.0 18.6322002411 0.0 0.0 0.0 27.6910991669" Properties=species:S:1:pos:R:3
Fe 9.3531966623 9.2587765398 5.1718160906
Fe 12.3430056713 7.162102486 11.9400747089
Fe 10.0021642766 7.2089184708 13.4123065246
Fe 8.2444591509 6.1838120281 11.8193392299
Fe 5.7704246274 6.9684805844 11.8900467414
Fe 7.353766387 8.3559579025 10.8274457365
Fe 5.6255225125 9.4997918131 12.1077930431
Fe 7.5147579554 7.8230215726 13.3284285886
Fe 5.2184220675 8.012316757 9.783373142
Fe 13.6015926348 9.4341269889 11.6869427546
Fe 9.3293581782 9.3383581737 9.8296354638
Fe 9.2609249507 9.0618188613 12.2318710619
Fe 12.9411579993 11.3696843507 10.1450847345
Fe 11.480242538 9.580048337 10.8614877818
Fe 11.9102610311 11.9252403562 12.0958912437
Fe 10.0296039029 11.6153219859 10.4765332659
Fe 11.4928896929 9.2130914735 13.1561506805
Fe 9.8211039525 11.1763060132 12.7465166274
Fe 6.700598242 12.7354161284 9.7620239042
Fe 7.780997455 10.693781531 10.9494984878
Fe 8.0063789559 12.7270689471 11.9732103171
Fe 5.7188773528 10.4497802208 9.7266318395
Fe 11.5314570612 13.1800036568 9.6278175477
Fe 10.2692231164 13.7904754398 11.7646805299
Fe 8.939200884 13.6032888541 9.761321166
Fe 8.3691446093 7.1910312044 6.6592988418
Fe 7.5858998321 10.3058702439 13.2086319315
Fe 10.2194451473 7.3951424942 10.9359472133
Fe 5.6900344732 11.9046646483 11.7301759519
Fe 11.6591919176 5.8816845772 9.8959874669
Fe 10.7522205149 11.2182957819 5.9726587316
Fe 12.5943921812 6.9681333143 7.6193203216
Fe 13.4067078928 7.6636739884 9.9240840588
Fe 10.7404888915 7.3612535248 6.1238517232
Fe 11.1015498752 8.1174755581 8.8106527968
Fe 9.4490150306 9.2123653677 7.4040143093
Fe 7.0860953437 9.1238180637 6.1185169434
Fe 8.7251212174 7.1600925021 9.113440908
Fe 6.3309261495 7.0498732563 7.8588154619
Fe 7.3189036603 9.0895069245 8.4752049142
Fe 5.1036948924 9.1688044409 7.63122027
Fe 13.1767234313 9.5875837364 8.6329844276
Fe 10.3076116328 5.8455419859 7.8408600468
Fe 11.8642929697 9.32682193 6.6808184781
Fe 7.5634251288 13.3041077639 7.6181383355
Fe 6.8131921221 5.9029529752 9.9701232079
Fe 10.7448411445 5.2803613051 12.2509669412
Fe 12.5335752209 11.853701122 7.6081051725
Fe 9.4246140392 4.9973123619 10.1198100569
Fe 8.0505620642 5.1297948563 7.998790491
Fe 6.2551207383 11.2882931598 7.4710888675
Fe 10.9314157544 10.6344667028 8.5791352012
Fe 8.3519488007 11.2259503626 8.741222604
Fe 10.0089658772 12.7105332513 7.7815550292
Fe 8.3887995091 11.263057512 6.391938933
C 7.5039786252 5.7569083663 19.8733003558
C 5.8600622134 10.9492170023 19.7513558245
C 7.2992565371 12.736795722 19.6358268956
C 9.2387999442 13.4875025114 18.3946500944
C 10.6167314981 13.1648058911 18.449629663
C 11.3485273693 12.9687645242 17.256420628
C 5.2522962069 9.3713042462 17.4574805482
C 5.3803732028 10.8136057308 17.3347927163
C 5.7292916289 9.5533587199 19.8976566334
C 5.7049482125 11.5629326007 18.4740492324
C 10.8774685655 12.4838413619 19.7104917394
C 11.9946268398 11.6554328742 19.7534243097
C 12.4647755704 12.0625973642 17.3057049732
C 12.7435601799 11.4460474505 18.5327824256
C 12.9677688816 9.5507474996 19.8379103519
C 5.5170506937 8.7274465846 18.7217701835
C 5.9784056108 7.3585175974 18.75222492
C 6.2213447052 6.6896132906 17.4960811098
C 6.5729015734 6.8249554684 19.977741982
C 6.5785490912 12.6966267095 18.3989373747
C 13.2593263329 10.1205417767 18.5717635186
C 7.8200262997 7.5245978749 22.0357676391
C 8.6470667499 13.0626568589 19.6331130029
C 8.1555707043 8.8648089735 22.4642508896
C 12.6663837172 7.3545305725 18.7623294391
C 6.8517712162 11.6882015015 20.4892148253
C 7.2801135346 9.7832435773 21.8339721693
C 9.1808588064 11.3886219929 21.4153305565
C 9.6131528912 12.3837033202 20.4560808031
C 10.0456604835 10.4392770244 22.0573242558
C 12.2152180786 10.5161399536 20.6111839272
C 11.4364077586 10.07723344 21.6913040305
C 6.3410760493 9.0198319039 21.0476538993
C 6.7080236106 7.6445708218 21.1261936417
C 7.1544517314 13.074252416 17.1704212608
C 8.8504753453 6.565301139 21.8083571038
C 8.6642871776 5.6803278728 20.7233460913
C 9.4908740081 9.2335550453 22.6711914896
C 10.1997809282 6.9227937796 22.1319898897
C 11.6544553813 8.7227870477 22.0820686214
C 10.4699660541 8.2039997176 22.6810027775
C 12.1595322731 7.7446947885 21.1696707644
C 11.2771155889 6.6223096987 21.1993286599
C 8.5307143949 13.5222497134 17.1676883649
C 7.2171209713 5.6409530101 17.4178926605
C 13.3848080446 10.0560295645 16.1525018898
C 12.7817982757 8.1525430937 19.9686617288
C 12.4211619559 7.384052055 13.8357593928
C 12.9471286557 11.4294270558 16.11532484
C 13.3323673337 9.9790789824 13.6382377219
C 5.2364493411 8.5979821539 16.2532525497
C 5.2187753295 8.5428121894 13.7695681481
C 5.7629987753 7.2606055928 16.2718019667
C 5.6317717907 7.2089348328 13.8017968115
C 6.1526079831 6.6543654625 15.0174298368
C 7.314862152 5.7996673902 14.9564441896
C 8.0924392643 5.7415095503 13.7325476866
C 12.7748896107 7.2526013877 16.2726084782
C 11.789953752 6.2008012537 18.787291649
C 11.730484582 6.1733856017 13.8121353039
C 11.9322572123 6.0869485703 16.3005057037
C 13.0008525717 7.9289037267 15.0180163856
C 13.384400214 9.3057540692 14.936207826
C 9.4169440323 5.2535754218 13.7393365078
C 7.8904322281 5.3488426326 16.1840656987
C 9.2922548686 5.0083844781 16.2210609084
C 11.3763730251 5.5922143783 15.0832746144
C 10.0438657253 5.0712356974 15.0352743472
C 12.8319116336 11.2875056275 13.6480635237
C 12.5223393137 11.9680003696 14.8708865449
C 11.3978681364 12.8411423185 14.812679426
C 6.6985639271 12.2474095201 13.4993992017
C 11.0535595208 5.8786892253 20.0165867153
C 13.0589392658 7.9365986367 17.4931675372
C 13.383190495 9.3456910254 17.4051461757
C 7.8570082461 5.2439002548 18.5985118657
C 9.2633688728 4.9449328804 18.6213379854
C 9.7758537034 5.2668170615 19.899291702
C 11.331635958 5.6635549649 17.5330610136
C 10.023429188 5.0479199476 17.4571807249
C 8.5741509832 13.2811885551 14.7217184301
C 7.2181666828 12.8242411935 14.7319361408
C 6.5697683715 12.5446281939 15.9738003033
C 9.2849221824 13.4864833663 15.9465006787
C 9.3121872745 13.0891098868 13.483227449
C 10.709993342 13.2418628864 15.9963475705
C 10.7261737391 12.8694564112 13.533391545
C 5.1021811603 9.2761725018 14.9957418568
C 5.3638283127 10.6716460404 14.894260249
C 5.6529284024 11.4261628869 16.0584319753
C 5.764065742 11.151561351 13.5942477628
C 7.7240895155 11.0624867278 21.407215191
H 4.6244815608 10.6935209711 11.0805612953
H 10.1117006789 4.0373314049 11.3404673332
H 12.2691918951 5.3493307652 11.4134195515
H 11.6133263538 5.879320904 6.5977384532
H 10.4070409476 14.5626966572 10.2394499386
H 7.8254316749 4.7673363815 10.870458134
H 13.9576620296 7.5708622646 11.5660766398
H 13.8811096624 8.0018943979 8.2462526747
H 13.2050337384 6.1118661583 9.1243333636
H 10.7461048595 4.6207707967 9.0365857043
H 14.2541713315 9.2348013698 10.0407266974
H 13.3886189208 10.3879019369 7.0855279487
H 7.042770857 12.4199741869 6.2157589599
H 7.4190633826 14.2577036491 9.0739297635
H 4.6276852127 7.4811081123 8.1559047351
H 12.8089328233 12.9474287411 10.9085281842
H 8.0097122603 8.020312418 5.0745984435
H 11.7073846016 13.4275352159 7.8747055516
184
Lattice="18.5979995728 0.0 0.0 0.0 18.6322002411 0.0 0.0 0.0 27.6910991669" Properties=species:S:1:pos:R:3
Fe 9.4855545139 9.2608248346 5.2310301112
Fe 12.3548861824 7.3031746341 11.9283081922
Fe 10.0349694939 7.2259505556 13.4187663816
Fe 8.2622579443 6.1310414814 11.8504131855
Fe 5.7168416276 6.8605576852 11.9456468302
Fe 7.4150900257 8.3616903405 10.9121548397
Fe 5.5974776975 9.4978192201 12.1370505681
Fe 7.5027295457 7.820790838 13.2814624847
Fe 5.2854979128 8.0032276503 9.864917958
Fe 13.6024656281 9.4595981034 11.6958220284
Fe 9.3496114557 9.3728535101 9.8656430394
Fe 9.2730923524 9.1012184858 12.2707615981
Fe 12.9088087568 11.4356552346 10.0598833501
Fe 11.4881837469 9.658139353 10.8349223458
Fe 11.9313755363 11.9334096966 12.0897036686
Fe 9.9961920657 11.6612459791 10.4046873819
Fe 11.4861452587 9.25684284 13.1420385865
Fe 9.7931572322 11.2274602063 12.6481664567
Fe 6.5305759345 12.6337994397 9.6036309486
Fe 7.7465818712 10.7311502544 10.9247284609
Fe 7.9516129643 12.8222468239 11.9573522474
Fe 5.6782265351 10.3221132973 9.7307748631
Fe 11.5224284582 13.2480403334 9.6255399958
Fe 10.2001726325 13.757659777 11.7708109574
Fe 8.894423384 13.6705814386 9.723469507
Fe 8.467840583 7.1562580604 6.5547517537
Fe 7.5856654924 10.3247863203 13.193952196
Fe 10.2079625358 7.4095965017 10.9673180765
Fe 5.6486752383 11.8928446772 11.7557874426
Fe 11.6809692906 5.9720646196 9.9079951103
Fe 10.7217463644 11.2405425467 5.86770295
Fe 12.7037800296 7.0550958218 7.6514450117
Fe 13.5140682913 7.7637513676 9.9189555782
Fe 10.9030440381 7.3491371439 6.0862322287
Fe 11.1652513371 8.1806912522 8.8299359748
Fe 9.4185623734 9.1596730075 7.437359887
Fe 7.0289723274 9.0901735377 6.216710146
Fe 8.7626862753 7.152774325 9.1235181028
Fe 6.2562536847 6.9365927108 7.749134745
Fe 7.3250021979 8.9567566605 8.5419427285
Fe 5.0157094889 9.0101656894 7.5598430796
Fe 13.3242355838 9.6534555397 8.5394842726
Fe 10.3047241132 5.9084453538 7.8092526402
Fe 11.8303174207 9.3766268789 6.6700947359
Fe 7.6583610896 13.308019687 7.5457819071
Fe 6.8461960124 5.9823880708 9.9377331454
Fe 10.740564063 5.3091091362 12.2408898403
Fe 12.5801399552 11.8724932341 7.6339071085
Fe 9.423955658 5.020484308 9.9912965311
Fe 7.9524358008 5.1703959836 7.7938220434
Fe 6.2290401303 11.080603932 7.5042728458
Fe 10.9059349074 10.6842520216 8.5131832091
Fe 8.2990674063 11.1880895949 8.6767741662
Fe 10.0205292611 12.7941144642 7.7158996541
Fe 8.3947187814 11.2995785655 6.3289983761
C 7.4787886304 5.7749667416 19.8955412498
C 5.8770449337 10.9817350518 19.7768106142
C 7.3332502618 12.7542063684 19.6471688673
C 9.2740692101 13.4785541854 18.3924840008
C 10.6481293468 13.1404316152 18.4391860653
C 11.3712332571 12.9310527727 17.2427632986
C 5.2395924844 9.408711242 17.489907693
C 5.378111198 10.8499352192 17.3635072962
C 5.7339097836 9.5866819293 19.9259790457
C 5.7183426816 11.5968881846 18.4990324799
C 10.9074511799 12.4598535685 19.7015562773
C 12.0174006812 11.6209359588 19.7406810466
C 12.4788926037 12.0137431945 17.2876989233
C 12.7596027422 11.4012202352 18.5165465775
C 12.9749885998 9.5113247817 19.8293286514
C 5.5074410935 8.7622629129 18.7527603761
C 5.9586222114 7.3888366488 18.7818749924
C 6.1931210115 6.7204762745 17.5257952808
C 6.5558121491 6.8500328134 20.0041418941
C 6.6029038956 12.7218531085 18.416933456
C 13.2666336112 10.0742186791 18.5594543109
C 7.8178570039 7.5372943164 22.0544720638
C 8.6842606939 13.0634844653 19.6359017607
C 8.1690791161 8.8758209069 22.4779783879
C 12.6530495748 7.3152430117 18.7608574395
C 6.8804157979 11.709770346 20.5061511742
C 7.297861759 9.803088556 21.8508800502
C 9.2112645734 11.3884127529 21.4195045199
C 9.6482095458 12.3756532884 20.4541146994
C 10.0702726571 10.4313433511 22.0563635322
C 12.2323416193 10.4839413224 20.6007490402
C 11.4528654208 10.0552212462 21.6866396352
C 6.3485014685 9.0490271862 21.0725040205
C 6.7044972617 7.6682584618 21.1509854081
C 7.1756644313 13.0895513429 17.1830100042
C 8.8391757664 6.5679848741 21.8236652269
C 8.6406820067 5.6859734804 20.7391092565
C 9.5069439497 9.2308837548 22.678022725
C 10.1927998544 6.9131160096 22.1415926872
C 11.6624009662 8.6999195275 22.0817859781
C 10.4772576651 8.1924625438 22.6871704509
C 12.1546770731 7.7158714077 21.1689219108
C 11.2632404509 6.6013639059 21.2044854158
C 8.5579661044 13.5175025143 17.1712783712
C 7.1811357445 5.6641867412 17.4435117521
C 13.382159187 9.9963230082 16.1395795939
C 12.7761862578 8.1159210145 19.964492032
C 12.5112055692 7.2623300784 13.8168200718
C 12.94806934 11.3716380398 16.0976375751
C 13.3495211453 9.9213186337 13.6366421599
C 5.2105024868 8.6362959213 16.2858045219
C 5.1899388216 8.5845728438 13.8034220611
C 5.736790638 7.2984441158 16.3027722336
C 5.6383656766 7.2634430242 13.8311797057
C 6.1286859675 6.6974942448 15.0516404576
C 7.2721124521 5.8222376659 14.9877233896
C 8.0383210882 5.7687232339 13.7648136013
C 12.7711917627 7.199213254 16.2703676324
C 11.7657870757 6.1713096037 18.7921897524
C 11.7402412932 6.1072877824 13.8224970998
C 11.9056335399 6.0517555745 16.3072029487
C 13.0295662524 7.8543993809 15.0063126764
C 13.3920015789 9.2382041896 14.9264289835
C 9.3645247915 5.2878328345 13.7459450081
C 7.8479667223 5.3646048414 16.207522159
C 9.2464651719 5.0163687101 16.2314695115
C 11.3343129559 5.572585471 15.0911091518
C 9.9908094235 5.083956801 15.0390300889
C 12.8349603561 11.226895011 13.6291916899
C 12.5194082995 11.9100532331 14.8520024615
C 11.4015436856 12.7902423277 14.7986785376
C 6.6943185639 12.2580744384 13.5173475616
C 11.0290045832 5.8582672896 20.0236570054
C 13.0527370796 7.8876378338 17.4888282359
C 13.3848857801 9.2940200474 17.3960766705
C 7.8224373151 5.2596344031 18.618501274
C 9.2258176026 4.9442684594 18.6332741748
C 9.7457948169 5.2594612015 19.9095107025
C 11.2987576434 5.6396101382 17.5395594368
C 9.9827696332 5.0409282418 17.4652526528
C 8.5846891431 13.2643762184 14.7308806157
C 7.2254018543 12.8281585365 14.7465213406
C 6.5777574195 12.5630169058 15.9920829131
C 9.3053531566 13.4623031162 15.9471500999
C 9.3084133251 13.0641918549 13.4903626009
C 10.7275948814 13.2025406257 15.986124306
C 10.7258260156 12.8363895327 13.5201020265
C 5.0677513165 9.3139020268 15.0285828282
C 5.3433434567 10.7064101395 14.9202784849
C 5.6475451519 11.4574974974 16.0818373359
C 5.7554633776 11.1737484468 13.6158454167
C 7.7518467712 11.0774804541 21.4201359175
H 10.1299889249 4.1204951394 11.2203596753
H 7.8836502239 4.8274680287 10.7994617363
H 5.1573602939 6.2752517442 10.4354862191
H 4.6280860902 10.5983686919 11.1104806713
H 5.2977116185 13.0892904151 10.6115656578
H 7.3063965011 13.757013606 10.5015852174
H 10.5048398975 14.5209256706 10.2835257867
H 12.7886167079 12.9481309564 10.9537509
H 12.2475007903 5.411227987 11.4181317065
H 13.9965873702 7.6245085861 11.5961799868
H 4.5202696831 7.625142424 8.3226492593
H 5.2801369954 11.7810532916 8.7932227575
H 6.3516848184 13.8381553691 8.470663472
H 8.754194805 14.4523598066 11.3485944947
H 12.6364702724 13.387511488 8.3617993124
H 14.30577332 9.2780036363 10.0417734363
H 14.0311111336 8.0510441573 8.2716043237
H 9.2821483609 10.9976717591 4.8224235477
H 11.4616980659 12.6716938832 6.5610281756
H 13.9397540918 11.318398765 8.6021270788
H 13.239920943 10.3674253682 6.8966450633
H 11.2085100639 9.7598004613 5.0455699786
H 12.5976833776 7.8720474502 6.087640565
H 11.7036757663 5.8806367578 6.7542530417
H 13.2333043086 6.1966694196 9.1309360638
H 5.6305893322 7.9534882112 6.4057744072
H 3.6747085437 8.7505865326 6.8693623085
H 7.112330583 5.9895157158 6.5240980162
H 9.1982948791 5.4139454317 6.5834190167
H 6.3461977308 5.2257144626 8.4382051109
H 8.6925337788 4.0631594388 8.8095365503
H 10.8099488871 4.7169667455 9.0644188319
H 8.1043448329 8.1815400054 5.1117018472
H 5.3500198286 10.1436583552 6.355189409
H 8.9056756486 12.9939009157 6.3436683472
H 6.8149931379 12.2909347384 6.411021299
H 9.0088152039 14.2823797632 8.1011987822
147
Lattice="18.5701734158 0.0 0.0 0.0 18.5302765991 0.0 0.0 0.0 28.0838640158" Properties=species:S:1:pos:R:3
Fe 9.3526064544 9.5563662882 5.1028741776
Fe 10.8936873488 11.3880469852 6.0725593431
Fe 7.9154042877 5.5997710401 7.5042396855
Fe 10.4047072039 5.2204036647 7.774939291
Fe 5.8754737056 7.2599192409 7.5592309948
Fe 7.8568164798 7.6736008816 6.238291859
Fe 7.2183939188 8.80205553 8.5467146485
Fe 9.1060987131 7.2344077591 8.5283364218
Fe 10.229529805 7.1877527974 6.4301313972
Fe 12.3545792947 6.8246618715 7.5269294381
Fe 11.1614592706 8.5489280313 8.6233691696
Fe 11.0790951539 6.3691932984 9.7118219953
Fe 13.5204652231 8.9431853784 7.8066191002
Fe 4.9788141722 9.6663062015 7.8150740912
Fe 8.5990069595 11.6682806695 6.4316367091
Fe 6.9226668302 9.9048882008 6.4621237722
Fe 6.1457402478 11.9169282503 7.5858023493
Fe 8.1104934745 11.0855787246 8.6421271193
Fe 11.6170486524 9.1929610489 6.419887765
Fe 9.2401735311 9.3474827693 7.2853653849
Fe 10.5196455328 10.8917158811 8.5133196807
Fe 12.6616303189 11.2676639146 7.7601531461
Fe 7.9792699006 13.4750664635 7.8432186285
Fe 10.4132371009 13.0686668523 7.7814400049
Fe 7.6334591574 5.4032875967 11.6817676033
Fe 8.9515905537 4.9558253158 9.6509256061
Fe 10.2049194649 5.3439621998 11.7738335331
Fe 5.0473623168 8.1906729304 9.6838838208
Fe 5.7606154719 6.9221172381 11.6475120048
Fe 7.0330390153 6.5976317646 9.6178793363
Fe 7.7543147134 7.4691927307 12.9829058546
Fe 7.1910700296 8.7202268798 10.9538605854
Fe 9.0472002014 7.1987804526 10.9222348047
Fe 9.1905866819 9.268156436 9.7879049865
Fe 9.1706879203 9.2305109716 12.1159775474
Fe 11.0828060994 8.4577214248 10.9755320816
Fe 12.3346352488 6.6239059885 11.8580512814
Fe 10.3674754396 7.3653995253 13.0467528422
Fe 13.2566604714 8.8830627247 11.7948067709
Fe 13.2176216884 7.5879772316 9.7322113105
Fe 5.1075009735 9.5497964522 11.7256272661
Fe 6.000571607 10.576769684 9.7262445017
Fe 5.9946996547 11.8377361224 11.8981858096
Fe 8.0390296216 10.9605084978 10.9921658453
Fe 7.1100576088 10.0220548258 13.0417352518
Fe 11.8875263622 12.577167315 9.6941049628
Fe 10.4733612586 10.826099954 10.958958031
Fe 11.3674097962 9.8088369511 12.9776918948
Fe 12.6220749471 11.4849516565 11.7648839123
Fe 12.5951013646 10.0802587696 9.8164355751
Fe 9.3080190608 11.4332711995 13.0415558428
Fe 6.7725801592 12.9112757764 9.7976644692
Fe 8.0589198823 13.1295304377 11.9110183241
Fe 9.3084330182 12.7834961001 9.8527944077
Fe 10.6971588773 12.9881460377 11.826598717
C 8.8426059668 5.2396137847 15.8806702548
C 8.9004301854 5.2558167884 14.45074518
C 7.7089406166 5.477926676 13.6587331029
C 7.5793622694 5.4208174081 16.5454368011
C 10.1642913424 5.3934611269 13.7719922947
C 5.1673156247 8.0672876154 15.7840432042
C 5.2895409949 8.1476099858 14.3662235535
C 5.5658128378 6.8469218557 16.4416025453
C 5.1101650454 9.2644034778 16.5915352763
C 5.810618303 7.0202061333 13.6143838473
C 6.5110519383 5.9919200865 15.7847444093
C 6.5865365418 6.0492698879 14.3576433779
C 11.2646079021 5.8929702255 14.5589357967
C 11.1983447071 5.9583810778 15.9958581099
C 12.2054602186 6.6992003155 13.8217217289
C 12.8244449071 7.7886753465 14.5298582844
C 12.8269047361 7.8118845514 15.9568627197
C 13.1321224507 8.9737858991 13.7580934031
C 13.1721603561 9.0269161156 16.6426411359
C 5.2072691817 9.4247395853 13.7106323044
C 5.472657853 10.4950261989 15.9698260836
C 5.45184031 10.5828766637 14.5342798112
C 6.099447058 11.6753322952 13.8582816938
C 7.0794171614 12.3656203029 16.0524892111
C 7.0559184551 12.4375584897 14.6272273399
C 11.7125524776 12.2837470528 14.4815837289
C 11.7965373472 12.3354671414 15.8995653511
C 12.5381147751 11.3548535682 13.7281651001
C 12.7223174488 11.4515687583 16.5643720961
C 10.5972678607 12.8903222651 13.8014505848
C 13.0731282776 10.2257668796 14.4632263479
C 13.1176614296 10.246946465 15.8946153433
C 8.1695110807 12.9846264203 13.8842627432
C 9.4135041753 13.1227430191 14.5923612149
C 9.4512601449 13.0473091325 16.0316349746
C 8.7185142184 5.368369912 18.7790262518
C 7.5219443368 5.4395496504 17.9828400922
C 8.6452134172 5.6325445927 20.204555126
C 10.0353178333 5.4467696046 16.6596135342
C 9.9760732906 5.487826039 18.0890171002
C 5.112753133 7.9040678797 18.6229228173
C 5.4724631558 6.7719432583 17.8232223331
C 5.6138439678 7.68861325 19.9402178092
C 5.1154925023 9.1825491235 18.0278513811
C 6.3638908881 5.9632426592 18.5950669569
C 6.389237594 6.4880544829 19.9242216129
C 12.1294582869 6.7961161114 16.6985611626
C 11.1254038777 6.001030199 18.7974623709
C 12.0843070915 6.8456310926 18.1258168547
C 11.0839322667 6.0306259744 20.1888736106
C 12.6978178744 7.9318672644 18.84605234
C 13.1480436142 9.0629817355 18.0792241137
C 5.5561170281 10.2897186845 18.8346124814
C 6.1484384542 11.4933634963 16.7349787863
C 6.1765834733 11.4004628208 18.1601989569
C 7.1233096534 12.225180545 18.8737316491
C 8.2831748477 12.7540279248 18.1939311835
C 11.8945624446 12.2687591823 18.7384331592
C 11.8513489003 11.7028874262 20.0456037093
C 12.6234111134 10.4988338671 20.0307701699
C 12.7944502467 11.4820656738 17.9485692516
C 10.7434569375 12.8038385751 18.1222827597
C 13.1413155786 10.3241951103 18.7118056253
C 8.2450363068 12.8369056026 16.7676281792
C 10.7057044765 12.8658512771 16.6855420823
C 9.5342654665 12.8481738294 18.9009023988
C 5.9197034255 8.7520513531 20.8088702388
C 7.4898776632 6.3109181515 20.7787291168
C 7.6175334611 7.2373139994 21.8939868287
C 6.8262313998 8.466294719 21.9090887701
C 8.8611352379 7.2288872791 22.5988686023
C 9.8654197151 5.7389728243 20.905315332
C 12.455955019 8.0861368062 20.2683131753
C 9.4665306959 8.4747862677 23.0653967382
C 9.9207043419 6.4372300385 22.1298432296
C 11.1544685326 7.2289637479 22.1515795363
C 11.8382431832 7.0088178908 20.9386714154
C 10.8618290018 8.5153233225 22.6327374979
C 7.1473662747 12.1514120247 20.262036929
C 5.7779620734 10.0918422405 20.2570418895
C 7.3411498748 9.5907349799 22.6275324042
C 6.3850594717 11.1483520388 20.9694414772
C 7.0542234183 10.889836717 22.1828189397
C 8.2888597462 11.6847353533 22.203810402
C 8.7311590456 9.6180950195 23.0789185615
C 8.3591371851 12.4182273265 21.0028818603
C 9.5886688041 12.5431700699 20.3206246264
C 12.3064166529 9.4104182811 20.8600232575
C 9.3420868702 10.8784196965 22.6620058059
C 11.3854050459 9.6613053039 21.9583152122
C 10.5947720033 10.8912842001 21.9731195818
C 10.7359987772 11.8510555355 20.8898478959
156
Lattice="18.5701999664 0.0 0.0 0.0 18.5303001404 0.0 0.0 0.0 28.0839004517" Properties=species:S:1:pos:R:3
Fe 9.444714508 9.5018726969 5.2751303766
Fe 10.9901992126 11.5587264204 5.8603404144
Fe 7.9435501349 5.5692610706 7.5474696891
Fe 10.4421550169 5.1996170033 7.8384372175
Fe 5.8500906267 7.2846864151 7.5268483151
Fe 7.8183032479 7.5343955174 6.2365715903
Fe 7.1986260072 8.7155045859 8.6336474436
Fe 9.1207125025 7.1727787007 8.613443101
Fe 10.2494624411 7.1559326375 6.4736459935
Fe 12.3141817881 6.808002976 7.5816444535
Fe 11.1364013347 8.5019900369 8.6465368977
Fe 11.0793254944 6.3340139654 9.785596248
Fe 13.5053598992 8.9293898329 7.889895958
Fe 4.9777309655 9.6423200563 7.8518502931
Fe 8.709464121 11.5277813265 6.4361498396
Fe 6.917102522 9.8164884922 6.5091659086
Fe 6.2236063717 11.8134335273 7.5524019105
Fe 8.0746432871 10.9601370287 8.6384836565
Fe 11.5682129992 9.2124823952 6.4585243593
Fe 9.143763026 9.1946773114 7.4231450575
Fe 10.4603133989 10.8092973458 8.4995223654
Fe 12.55948182 11.2226223708 7.6901070408
Fe 8.0950166002 13.3588415536 7.8975656453
Fe 10.558857738 12.9718174696 7.6384029059
Fe 7.6440437964 5.3579976376 11.7179540759
Fe 8.9782988414 4.884614898 9.7240780442
Fe 10.2980961252 5.2278794929 11.8009426012
Fe 5.0204171423 8.1077268429 9.7147705481
Fe 5.7527348042 6.8577668974 11.6824692314
Fe 7.0292148622 6.5258704346 9.6475095416
Fe 7.7297700959 7.4271311579 13.0135339746
Fe 7.1846212919 8.6624459868 10.9887896383
Fe 9.0507170852 7.1361916221 10.9856880446
Fe 9.1793397084 9.2090854007 9.8400596628
Fe 9.1700492705 9.1953176286 12.1742510041
Fe 11.0888238845 8.434952 11.0172115416
Fe 12.3682693567 6.566696858 11.8896968046
Fe 10.3819332344 7.2941871051 13.0289002034
Fe 13.2610058818 8.914879294 11.792709512
Fe 13.2195875355 7.5736741159 9.7876422609
Fe 5.0910146022 9.4854705983 11.7456841154
Fe 5.9960288143 10.4935008185 9.7665287581
Fe 5.9669667554 11.7934568437 11.8958158187
Fe 8.0284807075 10.9129309664 11.0126909265
Fe 7.0994249249 9.979338657 13.0639074495
Fe 11.8896687583 12.5331906042 9.6718695462
Fe 10.4546656734 10.7903407576 10.9533674283
Fe 11.3667310577 9.8075579563 12.9951644043
Fe 12.6296056385 11.4593987453 11.7688291573
Fe 12.5124063483 10.0640787274 9.7959630216
Fe 9.3056055579 11.4097732579 13.0487313328
Fe 6.7770950376 12.8232041925 9.788295027
Fe 8.0495846078 13.0811326132 11.8774295608
Fe 9.3372503666 12.6383187288 9.8072382254
Fe 10.6742273394 12.9618484984 11.8138432223
C 8.8536818674 5.2301237159 15.918030873
C 8.9094204284 5.2353562029 14.4863142197
C 7.7131703587 5.4455451656 13.6989613946
C 7.5910825937 5.4087961818 16.5839836974
C 10.1746878814 5.366358857 13.8067691919
C 5.1622066462 8.0371227443 15.8100128482
C 5.2778745568 8.1054986802 14.3927482218
C 5.5685182697 6.8228459082 16.4747667106
C 5.1076677222 9.2409607518 16.607215049
C 5.7966212638 6.9722548766 13.648158577
C 6.5170763222 5.9683686233 15.8222657553
C 6.5867955167 6.0126997649 14.3952425323
C 11.2743710087 5.8812063577 14.5907353246
C 11.2065285765 5.9603816718 16.0248836135
C 12.2138787075 6.6872690871 13.8483027636
C 12.8229174721 7.792358503 14.5434564348
C 12.823160871 7.8257066737 15.9710774875
C 13.1269443628 8.9753977995 13.7643450608
C 13.1661229091 9.0444016699 16.6513041662
C 5.2003791409 9.3782335209 13.7283328365
C 5.4676235106 10.467724209 15.9755634847
C 5.4451980574 10.5449375816 14.5395102342
C 6.0874035094 11.6359511708 13.854418277
C 7.0654043308 12.3485143762 16.0411862026
C 7.0431570586 12.408237508 14.6138754425
C 11.699688904 12.2900089794 14.4755935798
C 11.7820523414 12.3488000095 15.8917257074
C 12.5311648364 11.3607196118 13.7299216047
C 12.7095597952 11.468757323 16.560368843
C 10.5814201428 12.8852086706 13.7912573364
C 13.0633222647 10.231822932 14.4675416355
C 13.1072731612 10.2606667554 15.8975404622
C 8.1542687052 12.9545055688 13.8649603498
C 9.3945953499 13.1135000976 14.577232437
C 9.4315626301 13.047999322 16.0176868305
C 8.7331893278 5.3747538318 18.8160580039
C 7.5357391065 5.435809105 18.0215690476
C 8.6605641699 5.6475694114 20.2396007394
C 10.0462885597 5.4468386341 16.6944518149
C 9.9896505145 5.4964278695 18.1227527736
C 5.1157706539 7.8939841843 18.6477321717
C 5.4793573427 6.7577253524 17.8562078367
C 5.6195284817 7.6893780922 19.9651139167
C 5.1148597726 9.1687888949 18.0432563172
C 6.3758555828 5.9576474209 18.6321963611
C 6.4000925298 6.4909013789 19.9568802254
C 12.1331663421 6.8092651586 16.7207073363
C 11.1376375153 6.0194634315 18.8261255531
C 12.0903677173 6.8656786677 18.1474540896
C 11.097441312 6.0577118116 20.2174365844
C 12.6998223515 7.9591105211 18.8609713394
C 13.143855959 9.08763294 18.0874545244
C 5.5517830557 10.2834299782 18.8405085933
C 6.1388486919 11.4757978154 16.7315787535
C 6.1666779649 11.3931227418 18.1574866986
C 7.108356994 12.2278423241 18.8657476981
C 8.2648699723 12.758867609 18.1817728137
C 11.8778286585 12.2938467128 18.7294241649
C 11.8376137606 11.7344387739 20.0387876944
C 12.6147665888 10.5328918566 20.0303710121
C 12.7798910771 11.5050718685 17.9437624788
C 10.724517483 12.8212901622 18.1105215975
C 13.1322283759 10.3525259129 18.7130980386
C 8.2264352891 12.8326820663 16.754513586
C 10.686733093 12.8773456577 16.6734557636
C 9.5152902987 12.863760018 18.8886743555
C 5.9221846548 8.7602851798 20.8250282238
C 7.502748069 6.3245491261 20.8107996308
C 7.6276489684 7.2597300487 21.9191684037
C 6.8309061927 8.4858987474 21.926392751
C 8.8716724787 7.2613392369 22.6221233667
C 9.8814049324 5.7644170322 20.9380342467
C 12.4591895984 8.1205874514 20.2822915175
C 9.4708332479 8.5129516972 23.0805496227
C 9.9348498877 6.4705136291 22.157579473
C 11.1640584542 7.268862333 22.1719722715
C 11.8475881718 7.0442898173 20.9600320569
C 10.865024326 8.5571681857 22.6451093472
C 7.1330801611 12.1625161269 20.2545122034
C 5.7745312522 10.0959698248 20.2639033857
C 7.340026474 9.6171408873 22.6368973657
C 6.376086383 11.159972825 20.9691130791
C 7.0466754895 10.9124718867 22.1836050584
C 8.2770823901 11.7128066784 22.1987303826
C 8.7298909119 9.6532272498 23.0874135972
C 8.343418743 12.4399224011 20.993632307
C 9.5717588852 12.5663538235 20.3101737034
C 12.3037054449 9.4479039804 20.8660761654
C 9.3343402286 10.9139160926 22.661587629
C 11.3822681121 9.7010897311 21.963365087
C 10.5859755981 10.9281309039 21.9714706482
C 10.7223795851 11.8824079996 20.8829217002
H 12.5054858623 10.6577045795 5.9614098227
H 8.8761694075 6.2114704051 5.9416094337
H 10.7714610393 8.2643059525 5.1959366074
H 6.3127723643 8.2916579543 5.9100940197
H 11.4061023539 5.813869854 6.384581055
H 6.672014027 6.1366729481 6.3809703584
H 9.5001907638 11.2469019023 4.8910561048
H 5.3905445325 10.7079636774 6.3945049996
H 11.1523214244 13.2452452381 6.069602162
156
Lattice="18.5701999664 0.0 0.0 0.0 18.5303001404 0.0 0.0 0.0 28.0839004517" Properties=species:S:1:pos:R:3
Fe 9.3833048556 9.5615614895 5.1111493015
Fe 10.9423572266 11.3631794556 5.9980265732
Fe 8.0679183455 5.4594953758 7.3500991987
Fe 10.4352939674 5.1899551504 7.7737091414
Fe 6.0796004294 6.9565012174 7.594641967
Fe 7.8992723262 7.6499385915 6.2054785919
Fe 7.1710590791 8.7292481622 8.5117486931
Fe 9.0251790864 7.1481325204 8.531734168
Fe 10.2324588804 7.1648239252 6.4525844291
Fe 12.3909875181 6.8323950357 7.5323983955
Fe 11.1363436979 8.4299971249 8.6348242093
Fe 11.0709072688 6.2837668216 9.770727869
Fe 13.4992666845 9.0080025887 7.8752006579
Fe 5.1011684272 9.4969643 7.7517704218
Fe 8.6440075014 11.6726063011 6.4594453994
Fe 7.0148522143 9.9383834907 6.328084141
Fe 6.1114850261 11.8365180589 7.5640536334
Fe 8.0130412269 11.0314959669 8.6190570429
Fe 11.6361319592 9.1957824217 6.470671544
Fe 9.2299219727 9.3065051809 7.2916507612
Fe 10.499736399 10.8596475249 8.5043264796
Fe 12.6186787766 11.3421327828 7.7665921736
Fe 7.8984911458 13.4322246864 7.9072555985
Fe 10.4127876998 12.9963693196 7.7301955587
Fe 7.6869326055 5.3207498597 11.7592902673
Fe 8.9848093355 4.8654758264 9.6934337386
Fe 10.2826084801 5.1990274763 11.8387020736
Fe 5.0778842077 8.0614233603 9.6965519866
Fe 5.6969282995 6.8949130726 11.7103894759
Fe 6.9990559219 6.3512281248 9.6646961441
Fe 7.7046121803 7.4435462876 12.965370287
Fe 7.1920821607 8.6499322176 10.932457053
Fe 9.0510652385 7.1289539862 10.974096615
Fe 9.1746370836 9.2257828077 9.7827910036
Fe 9.1728057998 9.2270054062 12.1437088617
Fe 11.0398203965 8.4452727114 10.9995690428
Fe 12.3392382269 6.6167217459 11.8759026201
Fe 10.3630023304 7.3230883374 13.0389006647
Fe 13.1978379793 8.9015336602 11.8046743524
Fe 13.1829301545 7.6062697429 9.7669739962
Fe 5.1468200769 9.4069334537 11.7736535727
Fe 5.839394031 10.5114291653 9.7393127206
Fe 5.9082242428 11.7917116045 11.8972336159
Fe 7.9580375132 10.8810985585 11.013680865
Fe 7.0993510419 10.0121947837 13.0637839687
Fe 11.8139794154 12.5731282059 9.7743998215
Fe 10.3887057836 10.7965599264 10.9753726047
Fe 11.3166744828 9.8199185336 13.0154438471
Fe 12.5396769835 11.4225274194 11.7702589929
Fe 12.4757712299 10.0810494879 9.8194630806
Fe 9.3274128493 11.4183463942 13.0536660035
Fe 6.6960594679 12.8348822953 9.860568991
Fe 8.0579499247 13.075485503 11.9163190594
Fe 9.2474197701 12.7191489727 9.8230863454
Fe 10.5978569415 13.056807176 11.8332637528
C 8.8259256336 5.2495723453 15.9267699446
C 8.8803858606 5.2629607027 14.4967131964
C 7.6912619904 5.4925756441 13.7090724893
C 7.5641558128 5.4335476395 16.5931518969
C 10.1401292469 5.3837015202 13.8092870334
C 5.1574587568 8.087214794 15.8276708116
C 5.2766969195 8.159571875 14.4138168364
C 5.5545746706 6.8671337777 16.4888721278
C 5.1041800747 9.2912715779 16.6269669446
C 5.8035098137 7.0354223342 13.6618829502
C 6.492776395 6.0033428808 15.832470474
C 6.5657315172 6.0550743832 14.407686509
C 11.2491964106 5.8729486799 14.5923401559
C 11.188756252 5.9435685353 16.0285138402
C 12.1846451206 6.6724043775 13.8446023695
C 12.8066497556 7.7643712333 14.5487079575
C 12.8223208002 7.7920347341 15.9746162345
C 13.0929178182 8.9474193264 13.7713094263
C 13.1724011183 9.0077134544 16.6568003301
C 5.2071128221 9.4310592775 13.7471979239
C 5.470974177 10.5167777302 15.9954932823
C 5.4529138892 10.5939147946 14.5590350052
C 6.1181408184 11.6624263436 13.8617258965
C 7.0924966749 12.3755812675 16.0574511371
C 7.0707841489 12.4322715299 14.6310966525
C 11.718074212 12.2609634202 14.4837512545
C 11.810554441 12.3259380401 15.8995281871
C 12.5197654964 11.3093186208 13.7376873781
C 12.7328089885 11.4375725222 16.5678232237
C 10.5982428847 12.8551178671 13.8029553958
C 13.0664642784 10.1950891476 14.4785492816
C 13.1258277486 10.2263744952 15.9065689818
C 8.1893076195 12.9665986391 13.890236782
C 9.4263054729 13.119760277 14.6017056246
C 9.4677769007 13.0561701698 16.0381067236
C 8.7089744835 5.3830518268 18.8218961484
C 7.5110248725 5.4573343365 18.0293966887
C 8.6399940518 5.6542763096 20.2452393013
C 10.0229697414 5.4426695519 16.7007311157
C 9.9677226397 5.4884309661 18.1281930833
C 5.1111464706 7.9389534844 18.6645220458
C 5.4684213266 6.8017200213 17.8698521297
C 5.6152232989 7.7275129426 19.9781184313
C 5.1156147074 9.215580028 18.0619371062
C 6.3561842 5.9894852498 18.6434235149
C 6.3859965676 6.5189398814 19.9673802326
C 12.1247218626 6.7788040465 16.7255042419
C 11.1212778781 5.9979032288 18.8314868623
C 12.0820109899 6.8347083499 18.1520845763
C 11.0813164371 6.0366835322 20.222792544
C 12.6991259963 7.9244562327 18.8672070076
C 13.1494113755 9.0501062971 18.0936627925
C 5.5636340436 10.3251204941 18.8602002563
C 6.1556427368 11.5159742049 16.7519599365
C 6.1864032735 11.4313786587 18.1768947498
C 7.1392777184 12.2544765814 18.884829335
C 8.2998516465 12.7731218011 18.1983050227
C 11.9121423987 12.2683308805 18.7398850747
C 11.8677633782 11.7082509282 20.048100224
C 12.6343096396 10.4980412828 20.0376658786
C 12.8044676185 11.4725822035 17.9512069085
C 10.7627389617 12.8093617799 18.1229524706
C 13.1476601184 10.3149102421 18.7189866617
C 8.2594043633 12.8495461809 16.7727946578
C 10.7232498563 12.867072272 16.6875867013
C 9.5547142757 12.8623329933 18.9023003951
C 5.9283926849 8.7935880394 20.8400362133
C 7.4879844049 6.3425534558 20.8182445446
C 7.6232973041 7.2745720014 21.9286470036
C 6.836964635 8.5089364805 21.939413711
C 8.8670402409 7.2626172546 22.6292780709
C 9.8620166276 5.7562423295 20.94376635
C 12.4595470049 8.0873019072 20.2879636502
C 9.4775701945 8.507299538 23.0900763674
C 9.9235968163 6.4587778848 22.1654327317
C 11.1569862267 7.2454330355 22.1781051493
C 11.8392092577 7.0159936637 20.9659533607
C 10.8702341012 8.5384220645 22.6536243456
C 7.1666726085 12.1869057137 20.2726705274
C 5.7902667319 10.1320489154 20.2817329732
C 7.3572587223 9.6328788117 22.6515110408
C 6.4034902417 11.1894905048 20.9876352839
C 7.0751314193 10.9334233709 22.1994947758
C 8.3105419661 11.7221835844 22.2149508762
C 8.7461426332 9.6550139118 23.1000156678
C 8.3824066506 12.4487966589 21.0097001117
C 9.6102671748 12.5625122852 20.3232703586
C 12.3154412715 9.4159244514 20.8727174186
C 9.3613622455 10.909480233 22.6731887516
C 11.3964163114 9.6766121108 21.9715638347
C 10.611135522 10.9114917993 21.9813354137
C 10.7553561237 11.8657973846 20.8930702415
H 13.9518098041 7.3172332426 11.3029055633
H 10.5260505286 13.8079931397 10.1973995523
H 7.2826540003 4.6858473864 10.1269502298
H 10.6728213667 4.594320507 10.1645361677
H 5.1369189372 11.9834013989 10.2922941928
H 12.4554485277 13.1212075944 11.307786318
H 5.3221247575 6.3085052667 10.039876256
H 6.3873644112 13.522734194 11.4570453273
H 4.2461371188 7.9464936829 11.2307908435
156
Lattice="18.5701999664 0.0 0.0 0.0 18.5303001404 0.0 0.0 0.0 28.0839004517" Properties=species:S:1:pos:R:3
Fe 9.1097335891 9.6454388337 5.0602719317
Fe 10.8122740211 11.304381626 5.9824802326
Fe 8.0197953423 5.4555821587 7.4585576163
Fe 10.3777884811 5.1715228098 7.8144172842
Fe 6.0100584507 7.0374455088 7.637670915
Fe 7.8467841672 7.6044920585 6.2197053191
Fe 7.1962212853 8.7758214149 8.5058110035
Fe 9.0126030494 7.1918248511 8.5549346515
Fe 10.2060754793 7.1349135011 6.4558018931
Fe 12.3362718599 6.7829018879 7.5060813953
Fe 11.1523653506 8.4134720123 8.602611467
Fe 11.0121521984 6.3359650425 9.75633657
Fe 13.4572617112 9.0514757775 7.849065597
Fe 5.007400974 9.5566679762 7.7818387488
Fe 8.5115945616 11.6473946972 6.3869727153
Fe 6.9180271539 9.8137367005 6.3926482331
Fe 6.1171596172 11.821951132 7.5746626664
Fe 8.1000862033 11.063743982 8.5972950869
Fe 11.6254982598 9.1737817923 6.4113090824
Fe 9.2706624957 9.2999376792 7.2413511214
Fe 10.541571577 10.7998425522 8.4993356626
Fe 12.6766108091 11.2974840916 7.5737615377
Fe 7.9354615129 13.4302517573 7.8550030518
Fe 10.3675730339 12.9398963218 7.7716571732
Fe 7.7422820179 5.3767206133 11.740415895
Fe 8.945337217 4.892948183 9.6780692932
Fe 10.1756823104 5.262632889 11.8349560555
Fe 5.0607301208 8.1384954893 9.6889730997
Fe 5.7608608506 6.9708045607 11.6765700547
Fe 7.0320458958 6.5205686702 9.6838397149
Fe 7.7603736914 7.4433776086 12.9896794332
Fe 7.1893461362 8.6968191278 10.9505217635
Fe 9.04807522 7.1731595362 10.9161739131
Fe 9.1843022001 9.2256906459 9.7711049769
Fe 9.1772882411 9.2090973023 12.1147138538
Fe 11.0724123303 8.4693928659 10.9734770521
Fe 12.3428901177 6.6358911808 11.8552031273
Fe 10.3736481055 7.3244161345 13.0192965431
Fe 13.2526515794 8.85104428 11.8139824207
Fe 13.1756247822 7.582270037 9.729525396
Fe 5.0187204622 9.5156363497 11.7506936975
Fe 5.9316621888 10.5441407588 9.749577223
Fe 5.9474225325 11.7941236375 11.9122623824
Fe 8.047428121 10.9496706903 10.9739981451
Fe 7.0857741835 9.994552619 13.0029721108
Fe 11.9018160628 12.501883735 9.6661076703
Fe 10.4716540544 10.7912463036 10.9131044035
Fe 11.3461622336 9.8199727021 12.9769313635
Fe 12.6967956925 11.3985932814 11.7784877742
Fe 12.5685255609 10.0699913926 9.7904872616
Fe 9.3010362371 11.4153970643 13.0318143482
Fe 6.6963533668 12.858438405 9.7882279594
Fe 7.9984015413 13.0803150896 11.9093060338
Fe 9.2753271396 12.7975351026 9.8415070961
Fe 10.6830290721 12.9123737742 11.8118105391
C 8.8517962905 5.2306676142 15.9255476397
C 8.9083839978 5.2424357174 14.4988708438
C 7.7214610625 5.4587714282 13.7029973028
C 7.5871482678 5.4124686001 16.5862199234
C 10.167519002 5.3812299432 13.8148511508
C 5.172327566 8.051412942 15.8077242092
C 5.2956014704 8.1232162073 14.3913008011
C 5.5730977925 6.834983084 16.4719882763
C 5.110178783 9.2531759636 16.6085406838
C 5.8247470544 6.999119062 13.6454626821
C 6.5183704633 5.9772153866 15.8195486656
C 6.5941559273 6.0283593303 14.3911125667
C 11.2707311616 5.8855157994 14.5903974593
C 11.2074653617 5.9542402526 16.0274028458
C 12.192334654 6.6988280334 13.8383387326
C 12.8111932088 7.788798577 14.5475817666
C 12.8218951764 7.8171392046 15.9749012981
C 13.1086728867 8.9723714498 13.7721407326
C 13.1662196139 9.0353679697 16.6575733642
C 5.212789722 9.394551638 13.7210301044
C 5.4711205908 10.4803273323 15.9786251947
C 5.4530629861 10.5570895191 14.5428919677
C 6.1025521287 11.6433316029 13.863326931
C 7.0703825023 12.3604773408 16.0511970243
C 7.048412908 12.4227933213 14.6276073725
C 11.7003676937 12.2796598614 14.4787835795
C 11.7865004669 12.3410263473 15.8971244113
C 12.5232577133 11.3418972043 13.7322918848
C 12.7137248602 11.4611843052 16.5676388026
C 10.5812611922 12.8714826411 13.7978972486
C 13.0618455084 10.2230812505 14.4775440121
C 13.111442107 10.2520589098 15.906667982
C 8.1575328279 12.9667270952 13.8789899316
C 9.4005818776 13.1160751057 14.5860693349
C 9.4390382795 13.0509771248 16.0259471993
C 8.7280326241 5.3743473459 18.8178793851
C 7.5307983351 5.4389533743 18.0224298679
C 8.6537091028 5.6472390168 20.2408620416
C 10.0464953782 5.4422726749 16.6993286091
C 9.9873897174 5.4901894331 18.1266733846
C 5.1158382421 7.9036386352 18.6470046013
C 5.4799735931 6.7682401924 17.8540999531
C 5.616033982 7.6971073327 19.9641836005
C 5.1149851647 9.1800580706 18.044011432
C 6.3714002816 5.9644034337 18.6319523007
C 6.3941127713 6.4951056313 19.9567392018
C 12.132717767 6.8008576585 16.7248807198
C 11.1347798415 6.0107875401 18.8316210469
C 12.0885018303 6.8568370382 18.153225752
C 11.0923230102 6.0497518963 20.2226517743
C 12.6969874297 7.9493242783 18.8677522618
C 13.1421703118 9.0779615261 18.0942857707
C 5.5517532058 10.2928964734 18.8439353281
C 6.1409808336 11.4872027349 16.7387019439
C 6.1678128967 11.4039553983 18.1626801756
C 7.1120677929 12.2355525249 18.8725575973
C 8.2713491852 12.7631085325 18.1903803872
C 11.881974929 12.2863745053 18.737366564
C 11.8390710013 11.7262148833 20.047561273
C 12.6117057761 10.5225291494 20.0377370274
C 12.7832388147 11.4968994226 17.9512174789
C 10.7314503146 12.8170779803 18.1182671822
C 13.1306786527 10.3422500449 18.7194647208
C 8.2334957908 12.8398154532 16.763552129
C 10.6941956169 12.8728896653 16.6802563173
C 9.5215936161 12.862666121 18.8968264168
C 5.919671646 8.7661619589 20.8257438115
C 7.4954868233 6.3268452802 20.8104798112
C 7.6211092253 7.2604802661 21.9210345653
C 6.8261386309 8.4891137217 21.9287638749
C 8.8626793947 7.2573384253 22.6258561833
C 9.8733046409 5.7598031983 20.9425013675
C 12.4546669574 8.1105635131 20.2892357964
C 9.4626562303 8.5075767617 23.085279895
C 9.9263171256 6.4618058625 22.1637556044
C 11.1527905166 7.260676222 22.1765021939
C 11.8406035525 7.0352414024 20.9651752378
C 10.8563141626 8.5493714434 22.6507804146
C 7.1365487595 12.1687438033 20.260625276
C 5.774570603 10.1028975181 20.2665820184
C 7.3353275445 9.6176470317 22.6418553467
C 6.3775422311 11.1652881779 20.974371819
C 7.0445325786 10.9163280326 22.1892625076
C 8.2763476143 11.7122087452 22.2055305662
C 8.7233708118 9.6497487665 23.0926080272
C 8.3466192539 12.4409551765 21.000100842
C 9.5759710607 12.5652134354 20.318142573
C 12.2995554246 9.4379305897 20.8731182714
C 9.3309720191 10.9088460766 22.6664597649
C 11.3767729517 9.6924581209 21.9693973121
C 10.583655753 10.9208044269 21.9777427934
C 10.7242802843 11.8769483591 20.8910189319
H 8.9950125961 4.0321286564 8.1444269316
H 13.3751631397 11.5901156572 10.1791898477
H 9.3950480734 14.1252475142 8.6718571688
H 12.4430058282 10.7307447188 5.842769864
H 13.96050135 7.2680501237 11.2570546537
H 9.4602924905 5.5168080463 6.2844191442
H 12.1602130116 13.0206546369 7.994829235
H 14.2180686936 10.5338464722 7.5326254271
H 4.3844939188 9.7598052662 10.0860616521
165
Lattice="18.5701999664 0.0 0.0 0.0 18.5303001404 0.0 0.0 0.0 28.0839004517" Properties=species:S:1:pos:R:3
Fe 9.204044289 9.4474964128 5.2395768511
Fe 10.9033274765 11.4551449709 5.8334948258
Fe 7.9086597627 5.5261524936 7.3707133636
Fe 10.3996018521 5.2200077151 7.7343426531
Fe 5.8673317788 7.0992936831 7.5524732357
Fe 7.7711776111 7.5632662354 6.2790823344
Fe 7.1560149664 8.7280257811 8.5555152745
Fe 9.0613671907 7.1717550152 8.5392599341
Fe 10.1435795466 7.1917655765 6.381461318
Fe 12.2683060673 6.7931902775 7.503965813
Fe 11.0642394872 8.4610110756 8.5968945687
Fe 11.0546482349 6.2921186943 9.7284777244
Fe 13.4288041687 8.9158035343 7.8243757225
Fe 4.9459246426 9.5604187455 7.8159993561
Fe 8.6136970171 11.6045573317 6.3652346445
Fe 6.9011118141 9.7381691399 6.3958216633
Fe 6.0922892032 11.6934015925 7.5619649411
Fe 8.0305149594 10.9729310822 8.6165157354
Fe 11.4989935116 9.2317575183 6.3880741429
Fe 9.1472170872 9.2540157896 7.4091647013
Fe 10.4599667994 10.795918946 8.4614472737
Fe 12.5370306853 11.2930653472 7.602610977
Fe 7.951721832 13.3525177641 7.8289373373
Fe 10.3489284055 12.9407072636 7.7094453564
Fe 7.6557889408 5.3106977818 11.7228011128
Fe 8.9230711109 4.9103112421 9.6184491955
Fe 10.1409998278 5.3027522741 11.784549508
Fe 5.0160482036 8.0494028315 9.6999780161
Fe 5.7641236129 6.8053649341 11.6646429034
Fe 7.0309103503 6.5201667646 9.6322495956
Fe 7.7579847719 7.3940244775 12.9728039883
Fe 7.1489049237 8.6368280257 10.9721538926
Fe 9.0394012258 7.1328986806 10.9076118049
Fe 9.1435957526 9.1967334183 9.7974142479
Fe 9.148153605 9.1718601374 12.1323705174
Fe 11.0674614503 8.4366239764 10.9611794416
Fe 12.3258806927 6.6178754319 11.8579818877
Fe 10.357872636 7.3214497968 13.0445790612
Fe 13.2436080961 8.9142347792 11.7558405015
Fe 13.1710426594 7.5771920441 9.7426371384
Fe 5.0788493546 9.3961856543 11.7265467851
Fe 5.9066618573 10.4621788196 9.7579102119
Fe 5.953549232 11.7570079797 11.8920044183
Fe 7.9877588793 10.8860508491 10.9786882244
Fe 7.0836240738 9.9405749832 13.0516575802
Fe 11.8269864502 12.5638256049 9.6522710235
Fe 10.4489633088 10.7733634787 10.9167565733
Fe 11.3273453395 9.7860055616 12.9690968037
Fe 12.5598251828 11.4752969078 11.7253502966
Fe 12.5103325273 10.0843156444 9.718415469
Fe 9.2579084388 11.3949340891 13.0137244345
Fe 6.6928054574 12.8269931786 9.7696827466
Fe 7.9885343863 13.0873394149 11.8559830038
Fe 9.252796303 12.6604235394 9.7920229312
Fe 10.6179762383 12.9654950307 11.7823081592
C 8.8898919135 5.2103918261 15.9093328053
C 8.939440162 5.2120799727 14.4803307711
C 7.7413300342 5.4147084908 13.6914758766
C 7.6274685311 5.3863066075 16.5775280978
C 10.1952159592 5.3642763934 13.7905404844
C 5.1790685333 7.9976475241 15.7987549391
C 5.2932877248 8.0655483446 14.3802899903
C 5.5978637096 6.7896602493 16.4675934656
C 5.1116450732 9.2026798203 16.5945733972
C 5.8296675635 6.9392049202 13.6360510339
C 6.550099743 5.9394511076 15.8154303113
C 6.6170930788 5.9831788349 14.3874818497
C 11.2935533848 5.8859651012 14.5650420642
C 11.2371975807 5.9636914768 16.0016672962
C 12.204072086 6.716552138 13.8182737069
C 12.8220152234 7.8135004067 14.5113128309
C 12.8379585643 7.8459293763 15.9377279205
C 13.1045432201 8.9949391512 13.725562761
C 13.1704457534 9.071488368 16.6115510723
C 5.1904395674 9.3356427455 13.7128788645
C 5.456807459 10.4317921313 15.9594068804
C 5.4292425708 10.5045993761 14.5229931816
C 6.0672091159 11.5969212137 13.8400827974
C 7.0368933656 12.3287094811 16.0195258536
C 7.0103758557 12.3853007656 14.5955300593
C 11.6587688715 12.2928820974 14.4334421867
C 11.75035401 12.3601965498 15.8486002008
C 12.4856570949 11.3644030884 13.6844192851
C 12.6892774489 11.4904020829 16.5152694701
C 10.5332552954 12.8756786301 13.7537179588
C 13.0428336678 10.2509588479 14.4229821858
C 13.0977257566 10.2849460113 15.8538650948
C 8.1098642556 12.9401793007 13.8384606682
C 9.3514671077 13.1075555574 14.5442349573
C 9.3966258767 13.0488079613 15.983905325
C 8.778562438 5.3717361076 18.8053522068
C 7.5774241606 5.4200006472 18.0141235949
C 8.7085681502 5.6499832368 20.2279169801
C 10.0845226421 5.4428691178 16.6787080417
C 10.031746866 5.4994643624 18.1075898747
C 5.14037733 7.8630501711 18.6400218792
C 5.51238751 6.7277337445 17.8498814824
C 5.6490720375 7.6672045078 19.956808783
C 5.1245504474 9.1350199183 18.0313193773
C 6.416694962 5.9379159194 18.6262836514
C 6.4407187407 6.4754813146 19.9496651489
C 12.1576957712 6.8252550767 16.6913922607
C 11.1772779007 6.0349317221 18.8046903823
C 12.1195439108 6.8867177073 18.1186522067
C 11.1414303163 6.0783424242 20.1957825626
C 12.7205121099 7.9889596056 18.8268565238
C 13.1521490731 9.1193110049 18.0477970652
C 5.5540523344 10.2560744762 18.8254468544
C 6.1219062212 11.4473937031 16.7122927437
C 6.1557061318 11.3692550567 18.1379956902
C 7.0914854049 12.2155080587 18.8411351733
C 8.2414226021 12.7549566697 18.152434523
C 11.8604524323 12.3160989083 18.6853302527
C 11.8296679226 11.7609036864 19.9965111524
C 12.6183331732 10.5655654547 19.9892901476
C 12.7653472525 11.5329756601 17.8982853876
C 10.7006875043 12.8348961854 18.0701765142
C 13.1307909386 10.3856511352 18.6699614948
C 8.1969227859 12.8260768328 16.7270054442
C 10.6564918809 12.8865575065 16.6339847642
C 9.494550277 12.8703549503 18.8535691721
C 5.9450524121 8.7424557955 20.8128373102
C 7.5465850706 6.3202646212 20.8002965847
C 7.6679153505 7.2600137795 21.9056006102
C 6.860421646 8.4796526577 21.9117935639
C 8.9136064279 7.2742766252 22.6046921296
C 9.9304734339 5.779490361 20.921105711
C 12.4838610156 8.1531767531 20.2486754358
C 9.5030272494 8.5315861971 23.0572122861
C 9.9829578849 6.4903383783 22.1389416368
C 11.2046222677 7.2957146043 22.1479385865
C 11.8844494587 7.0742786338 20.9328057636
C 10.8946847308 8.5851378414 22.616250131
C 7.1216150511 12.1544375686 20.2290909958
C 5.7830414237 10.0752331255 20.248672217
C 7.3621032009 9.6171524663 22.6170323428
C 6.3774501077 11.1465874226 20.9488666003
C 7.054561909 10.9095038649 22.1623429478
C 8.2770399542 11.7185494953 22.1701048458
C 8.7525116318 9.6663315123 23.0638402917
C 8.3335906172 12.4419881988 20.963034591
C 9.55866337 12.576602494 20.2748204689
C 12.3191183298 9.4814107048 20.8288570701
C 9.3440864271 10.9291197037 22.6321080779
C 11.3992127783 9.7303637979 21.9294041898
C 10.5921254988 10.9510720052 21.9371401918
C 10.7170822096 11.9032154798 20.8446984065
H 8.9776975989 4.1941378051 7.9933276325
H 12.4647246434 10.6103828458 5.8769029646
H 8.7877432836 6.2446720692 5.8223777157
H 13.7881727148 10.4730533108 8.5494567391
H 10.6117248378 8.3611885318 5.1204057227
H 7.0329808462 12.6338414714 6.4730622121
H 4.3199179746 7.8991941976 8.0779709412
H 7.5529420665 8.7877988526 5.0111501001
H 12.8486410071 8.0514137984 6.3947945489
H 11.3252812677 5.8613159966 6.3449243314
H 6.6246955258 6.187128658 6.2632495167
H 9.4527826606 11.1517237479 4.8558145641
H 13.9027458408 7.2457324756 8.1696385789
H 5.3135940752 10.5566163966 6.3879432584
H 11.9707447751 5.3746272795 8.5470099629
H 11.8514300808 12.6823617197 6.7474080516
H 9.1788340744 13.3203309172 6.4387772909
H 4.7732338406 11.1532931182 8.6223663451
165
Lattice="18.5701999664 0.0 0.0 0.0 18.5303001404 0.0 0.0 0.0 28.0839004517" Properties=species:S:1:pos:R:3
Fe 9.4770560051 9.6572658306 5.1667985246
Fe 11.0181672812 11.5271207212 5.7665496889
Fe 8.0192485499 5.4618770627 7.2925634506
Fe 10.4586724246 5.2429922169 7.5665930911
Fe 6.013305835 6.9406919613 7.584835666
Fe 7.8262008545 7.6205133953 6.1971279278
Fe 7.1155447925 8.7001711534 8.5386981164
Fe 9.0207452816 7.1248744118 8.5100884277
Fe 10.2013524977 7.206352787 6.3618067694
Fe 12.35734749 6.8761600324 7.5449419195
Fe 11.0867257925 8.443836921 8.6175839902
Fe 11.1421166721 6.156596964 9.6706984348
Fe 13.4217919905 9.0443117619 7.7952960669
Fe 5.1574522905 9.4911417124 7.6729739281
Fe 8.7325628036 11.6461226913 6.5814252858
Fe 7.0362899434 9.958851059 6.2912337954
Fe 6.1292898009 11.8576240989 7.5331573027
Fe 7.9437321458 11.0024075641 8.6666454415
Fe 11.5427641257 9.3145101696 6.4968261447
Fe 9.1494342534 9.2552623163 7.3271834116
Fe 10.4521929939 10.8450710192 8.491136914
Fe 12.5036427895 11.4052119265 7.5946612848
Fe 7.9010967898 13.4288111173 7.8692028369
Fe 10.5181411981 12.9781069158 7.6411052456
Fe 7.6727524647 5.3267952954 11.7591193704
Fe 8.9862594657 4.9708417862 9.5664732179
Fe 10.2433779569 5.2684288932 11.8353159509
Fe 5.0395459517 8.0105494251 9.7501651873
Fe 5.7319011223 6.8151590629 11.7255289754
Fe 6.9672145662 6.3259628257 9.6410077885
Fe 7.7390599693 7.4341284406 12.9900793069
Fe 7.1582709832 8.6305364792 10.9663362667
Fe 9.0667590307 7.1171855147 10.9722735673
Fe 9.1531114736 9.2266860707 9.7966461707
Fe 9.1792957264 9.214540355 12.1461504323
Fe 11.0625850176 8.4055113843 10.9632470333
Fe 12.3043849686 6.6654882488 11.8869859252
Fe 10.3279571176 7.3581263787 13.0978370906
Fe 13.2638030847 8.9281372578 11.7962495303
Fe 13.2066909251 7.6079827603 9.7289056169
Fe 5.1196503918 9.4164166859 11.7696815299
Fe 5.6455143133 10.5781797957 9.699150772
Fe 5.9414535224 11.8072639225 11.8954389905
Fe 7.899752148 10.8864921171 11.0417160174
Fe 7.1410264073 9.9791302853 13.0874478802
Fe 11.8567785787 12.5396264228 9.8248791542
Fe 10.388782064 10.7989635327 10.9462298891
Fe 11.309507941 9.7765050719 12.9949334448
Fe 12.6114782001 11.3859615763 11.7780320583
Fe 12.4567675416 10.0744824268 9.7378733282
Fe 9.3338181655 11.3854150175 13.0634978668
Fe 6.6767093344 12.8996851296 9.8248969248
Fe 8.0952527985 13.0753054914 11.8891238666
Fe 9.2669690297 12.7612278135 9.7393733088
Fe 10.611323079 13.0094427384 11.8426623073
C 8.8326116084 5.2248421169 15.9329889358
C 8.889347803 5.236790869 14.5031630578
C 7.7021844338 5.4709211178 13.7141799086
C 7.5693614463 5.4107544105 16.5980968391
C 10.1447873231 5.3803489056 13.8160857155
C 5.1749661122 8.0684551677 15.8154181502
C 5.3004463919 8.1354255777 14.4003226585
C 5.5618733906 6.8486126856 16.4834613341
C 5.1193961954 9.275215463 16.6084154789
C 5.8261625097 7.0068882287 13.6587580477
C 6.4987688751 5.9768376324 15.8351839284
C 6.5779659643 6.0273788839 14.4115741757
C 11.249239775 5.8678677726 14.6003965623
C 11.190522246 5.9379995803 16.036088188
C 12.1683587507 6.6784880433 13.8504908194
C 12.8004978044 7.7655079242 14.5455446396
C 12.8167903393 7.7957720788 15.9728010849
C 13.0903870453 8.9436660795 13.7559371014
C 13.1699661281 9.0123054291 16.6527900232
C 5.2370651437 9.40157589 13.7256252482
C 5.485688915 10.4993018474 15.9731412201
C 5.4763622157 10.5688247074 14.5351086668
C 6.1423812833 11.6372866223 13.8414069906
C 7.0954089942 12.3695036347 16.0383423778
C 7.0816393553 12.4178291005 14.6116916602
C 11.7125384351 12.2571666632 14.4785372394
C 11.8069019641 12.3274939664 15.8921974765
C 12.5017786845 11.3014829196 13.7273930408
C 12.7290205059 11.439934676 16.5595641617
C 10.5967403178 12.8472551037 13.7994069883
C 13.0573609041 10.192079488 14.4685518018
C 13.1210811277 10.2279153474 15.8974990065
C 8.1990021496 12.948925033 13.8675883922
C 9.4266908506 13.1191447082 14.5902694784
C 9.4646080169 13.0630622505 16.026114985
C 8.7125354554 5.378797585 18.8288823537
C 7.5146420941 5.444982878 18.0343788551
C 8.6418406765 5.6570782899 20.2512816848
C 10.0269769857 5.4340887896 16.707462326
C 9.9701106013 5.4871950301 18.1359133767
C 5.1175635035 7.9314539256 18.6518705743
C 5.471544719 6.7888924043 17.86419344
C 5.6184572118 7.7255005169 19.9690519473
C 5.1239816914 9.2051825974 18.0444304935
C 6.3598533748 5.9817728044 18.6428130838
C 6.3887358705 6.5188750738 19.9653871019
C 12.121574898 6.7836019353 16.7273894866
C 11.1222267837 6.0041727356 18.836708852
C 12.0803287355 6.8424598519 18.1545693197
C 11.0814710318 6.046410811 20.2278946252
C 12.6956907673 7.9342972488 18.8662066092
C 13.1471101245 9.0579884816 18.0893556584
C 5.567028277 10.3183247603 18.8408536151
C 6.1614873939 11.5041298369 16.7294970547
C 6.1873546406 11.423845982 18.1560884061
C 7.1338066435 12.2531838643 18.8660302129
C 8.2937870194 12.777682615 18.183016656
C 11.9054355695 12.2757123147 18.7295765821
C 11.8610332867 11.719932811 20.0392551808
C 12.6285005339 10.5101551625 20.0314110836
C 12.8001311329 11.4784269286 17.94295336
C 10.7569209146 12.8165050758 18.1120311113
C 13.1430875916 10.3237834192 18.7132209192
C 8.2557325707 12.8530644425 16.7582948374
C 10.7198241029 12.8734461049 16.6769872588
C 9.5473666325 12.8696940222 18.8892225863
C 5.927261687 8.7949979056 20.8276886213
C 7.4889608277 6.3456768152 20.819759311
C 7.6209202402 7.2825859443 21.9259769745
C 6.8331002963 8.5153174661 21.9303083644
C 8.8641421109 7.2759246278 22.6289948894
C 9.8630829394 5.7659484249 20.9487470701
C 12.4556447854 8.100475979 20.2872051251
C 9.4718758023 8.5235033817 23.0862315433
C 9.9223593744 6.4744918645 22.1679388051
C 11.154840926 7.2621844498 22.1801373331
C 11.8369301957 7.0303550706 20.968368078
C 10.8650742761 8.5557029493 22.6513290504
C 7.1582252209 12.1884989112 20.2538881982
C 5.7882288539 10.1305638589 20.2644471133
C 7.3499305077 9.642972621 22.639987487
C 6.3966553081 11.1911477948 20.9688088407
C 7.0659971158 10.9403369272 22.1836099047
C 8.2995343499 11.7327999148 22.2000647154
C 8.7386295901 9.6696422815 23.0912819775
C 8.3718919609 12.4560495414 20.9937763287
C 9.6012719793 12.5716424852 20.3095253253
C 12.3095509826 9.4303627811 20.8686167329
C 9.3517509067 10.924034269 22.662630552
C 11.3897233928 9.6928626067 21.966696369
C 10.6026020072 10.9263904356 21.9726333469
C 10.7468589585 11.878188754 20.8823633427
H 13.262964645 11.5632181792 10.0488031094
H 9.3709118233 14.0629478776 8.4763630414
H 13.8904612747 7.2265671626 11.300478635
H 12.2513300211 13.0970225807 8.1930257367
H 4.3222734692 9.6335058836 10.1895596419
H 10.6546411154 13.7176839242 10.231355179
H 7.3161524835 4.6916039443 10.1236323464
H 10.5965179576 4.5740612785 10.251137872
H 5.1236601458 12.0682737914 10.3822111487
H 12.388118343 13.1140845804 11.4021301299
H 12.0601572128 5.3532969917 8.4036219894
H 4.6928654891 11.0649280856 8.2931365112
H 5.297594688 6.2596254305 10.0480494067
H 6.2034823686 13.5768326063 8.0847550272
H 13.9015163296 9.2063569799 10.1086993889
H 13.9878453364 7.3444560383 8.1010283794
H 6.4359738051 13.536286816 11.4672614947
H 4.3134272174 7.801870337 11.3629180534
165
Lattice="18.5701999664 0.0 0.0 0.0 18.5303001404 0.0 0.0 0.0 28.0839004517" Properties=species:S:1:pos:R:3
Fe 9.453949566 9.4027911303 5.1820173284
Fe 10.998372046 11.3761959491 5.8150676869
Fe 7.9840102817 5.4753326014 7.4949055613
Fe 10.5078019122 5.2814877146 7.6976454949
Fe 5.8588539392 6.9786963191 7.659636573
Fe 7.7140041097 7.5693586576 6.3139839221
Fe 7.1435916208 8.6531830207 8.6278789561
Fe 9.0762130154 7.1126770195 8.6164362657
Fe 10.0965610715 7.1434987116 6.4073586033
Fe 12.3752228098 6.8963509569 7.47137306
Fe 11.1071890736 8.4091402864 8.6535929567
Fe 11.2138141216 6.2031886776 9.7755286148
Fe 13.4277948536 9.0434483925 7.8678078869
Fe 5.1709004119 9.4655693032 7.6403074008
Fe 8.7298557097 11.5800634075 6.5013131518
Fe 7.0557014758 9.8734320767 6.3109986648
Fe 6.1415227024 11.7989558454 7.4967623126
Fe 7.9935556918 10.9865544125 8.647280958
Fe 11.5146623938 9.2261445994 6.4989149165
Fe 9.1272753549 9.210092927 7.3783584926
Fe 10.4493617283 10.8073053096 8.5010912425
Fe 12.4953537823 11.3647317429 7.636963442
Fe 7.9219066855 13.3526046734 7.7794453019
Fe 10.4104017778 12.9460755242 7.6450675545
Fe 7.7160571053 5.3341204059 11.7230573811
Fe 9.1048658599 4.8539528967 9.7141546874
Fe 10.4003113927 5.232619746 11.830274334
Fe 5.0297986396 8.0978824411 9.7162303484
Fe 5.7552627448 6.8269991373 11.6675795959
Fe 6.9123134369 6.2320365198 9.6240130932
Fe 7.7640277227 7.4708193352 13.0414532249
Fe 7.1672146588 8.5376640119 11.0004657004
Fe 9.1260581856 7.0707916586 11.0480112559
Fe 9.1595747648 9.2002332684 9.8458478497
Fe 9.1969293757 9.2038601271 12.1952292284
Fe 11.0729259841 8.4444025021 10.9805332969
Fe 12.3578220924 6.7290856822 11.8980849353
Fe 10.3577666986 7.3740146146 13.1118011677
Fe 13.2560733598 8.9700752986 11.8037549908
Fe 13.2205310608 7.6472284539 9.7921203522
Fe 5.2603699311 9.5498011131 11.7220733773
Fe 5.7133375232 10.6383196931 9.6520851315
Fe 5.9339393602 11.8682580038 11.9010592681
Fe 7.8634139119 10.8424484329 11.0658033677
Fe 7.1958061585 10.0092785248 13.1505352844
Fe 11.8022083528 12.5180058133 9.7908129489
Fe 10.3882945885 10.7972087826 10.9693316237
Fe 11.3153255435 9.7987410894 13.0092138551
Fe 12.6054355134 11.4175434672 11.7717016301
Fe 12.4605729523 10.0647392789 9.7794861215
Fe 9.3445093165 11.3894399862 13.0766069301
Fe 6.7748229619 12.8751244499 9.7730826779
Fe 8.0969329838 13.0602168484 11.9042424703
Fe 9.2479178527 12.7538377919 9.7946958456
Fe 10.6491176421 13.0017902649 11.8494617503
C 8.8541543553 5.2563487379 15.9000791826
C 8.9158806041 5.2770562681 14.4697203412
C 7.7279678986 5.5019562811 13.6780863525
C 7.5876416123 5.4387724961 16.5592156431
C 10.1807280767 5.4088402563 13.7903294822
C 5.1784793012 8.0863411524 15.7813037425
C 5.3009628271 8.1605245053 14.3621245291
C 5.5727720977 6.866215482 16.4455241343
C 5.1205043831 9.2857486551 16.585516445
C 5.8242431652 7.0271468534 13.6189048449
C 6.5169859144 6.0048259716 15.7952710749
C 6.5950363994 6.0558432159 14.3695627567
C 11.2828709719 5.8886281888 14.5857614798
C 11.2168201681 5.9537280615 16.0199290676
C 12.2079669741 6.702015432 13.8466657566
C 12.8344474781 7.7874184837 14.5499154761
C 12.8468340441 7.8102391187 15.9750489747
C 13.112530901 8.9695563447 13.7668677827
C 13.189038082 9.0267122381 16.6587964285
C 5.2383206406 9.4351127812 13.6985446943
C 5.4869963973 10.5138965775 15.9602833765
C 5.4778408946 10.5921604876 14.5241348228
C 6.1352198453 11.6749909644 13.841371909
C 7.0970171123 12.3833001252 16.0418958437
C 7.0826210271 12.4409832703 14.616347699
C 11.7263094772 12.2697603652 14.4866243423
C 11.8156025507 12.3372029967 15.9020032852
C 12.5195018163 11.3202711203 13.7311008416
C 12.7386546898 11.4524965778 16.5715509792
C 10.6107371994 12.8580952466 13.8047941969
C 13.0758508368 10.2145749455 14.4772507858
C 13.1386347642 10.2451913158 15.9067437724
C 8.205653581 12.9660124606 13.8761130805
C 9.4363938791 13.1249918716 14.5934726371
C 9.47059294 13.0648208152 16.0298874748
C 8.7199265714 5.3864411263 18.7954561143
C 7.5267312814 5.4605747369 17.9956974767
C 8.6429064635 5.6542222784 20.2187970247
C 10.0455653681 5.4509136562 16.6824588007
C 9.9823229978 5.4948780703 18.1089291529
C 5.1172106233 7.9321270887 18.6220081393
C 5.4791696502 6.797928953 17.8265279221
C 5.615435563 7.7193867877 19.9394741349
C 5.1228007698 9.2084179617 18.0219921213
C 6.3672913736 5.9884316136 18.6034720343
C 6.3886602804 6.5139140307 19.929960847
C 12.1446675231 6.7948048188 16.720059261
C 11.1309058525 6.0072235437 18.8188945357
C 12.0928609509 6.8489262944 18.1467781602
C 11.0834235477 6.0429069209 20.2096448605
C 12.7035307929 7.9382546205 18.8654796304
C 13.157595956 9.0664703307 18.0954178492
C 5.5628205275 10.3174556114 18.8263008188
C 6.160753941 11.5154740158 16.7249459086
C 6.1853024159 11.4269405167 18.1495073002
C 7.1315667112 12.2522289364 18.8642966713
C 8.2946296403 12.7763576928 18.1860949752
C 11.904538947 12.2774430277 18.7404302704
C 11.855324588 11.7150248656 20.0486823965
C 12.6258630238 10.5082749429 20.0401628097
C 12.8042888478 11.4869045155 17.955508407
C 10.7571938274 12.817152574 18.1203576119
C 13.1469114917 10.3291521983 18.7238219134
C 8.2600524416 12.8567328946 16.7606878297
C 10.7245145261 12.876808898 16.6847271129
C 9.5454136383 12.8665705 18.8951629457
C 5.9207836724 8.7836877462 20.8053222093
C 7.4863751885 6.3376565271 20.7868842486
C 7.613509218 7.2673128447 21.9001847179
C 6.8244213579 8.4993681692 21.9093506143
C 8.8535840097 7.2571789821 22.6076705334
C 9.8609921828 5.7580543618 20.9240864051
C 12.456631714 8.0971741555 20.2854793391
C 9.4583485871 8.5024040981 23.0735304861
C 9.9145353646 6.4572002055 22.147394029
C 11.1459851716 7.247534522 22.1675981607
C 11.8344988907 7.0229496933 20.9577032377
C 10.8529705795 8.5381763767 22.642992639
C 7.1526531189 12.1818345157 20.2518910556
C 5.7822928486 10.1226321337 20.2488691783
C 7.3374144209 9.6231685332 22.6268798836
C 6.3887610028 11.180083391 20.960562014
C 7.0543541615 10.9239129554 22.175529706
C 8.2878463616 11.7148707321 22.1979265905
C 8.724077954 9.6481911951 23.0819459804
C 8.363973063 12.4456047586 20.9949866918
C 9.5949543745 12.5643120005 20.3153194927
C 12.305874179 9.4238513173 20.8720292802
C 9.3384405552 10.9047823721 22.6602524687
C 11.3805019955 9.6796629481 21.9663548313
C 10.5917471369 10.9119660951 21.9746300702
C 10.7391836122 11.8689714009 20.8890029321
H 10.7840934746 4.573618175 10.23266878
H 13.2494046831 11.5812531747 10.029391066
H 4.6166511274 10.9517928587 8.3144593228
H 12.1463226508 5.4962806228 8.464398911
H 13.9442234209 7.3494541635 8.2005973853
H 9.2490175728 14.0514790175 8.6843241771
H 12.9334267956 8.1953573435 6.3518629172
H 12.3695865121 13.141179039 11.3409114744
H 10.6355972661 13.7075363651 10.2221572863
H 12.1509592431 13.0736793833 8.1547434623
H 6.2169741168 5.3998125675 8.2284547088
H 11.3993863028 5.9265317484 6.3157352227
H 5.6975375291 8.2761825943 6.3951129604
H 7.3983375428 4.6223882628 10.162259112
H 5.2131791226 12.2193141408 10.3465275202
H 9.1704608583 4.2047382939 8.0156397171
H 9.1405745487 13.2962213252 6.3991388579
H 13.9785245843 7.3783615297 11.3406035461
184
Lattice="18.5701999664 0.0 0.0 0.0 18.5303001404 0.0 0.0 0.0 28.0839004517" Properties=species:S:1:pos:R:3
Fe 9.387586714 9.508210445 5.1734281504
Fe 10.9058191207 11.534096001 5.8571468483
Fe 8.0039526666 5.5769570179 7.3285456606
Fe 10.4615617212 5.2687203167 7.5898517621
Fe 5.9079091895 7.190236273 7.3205893195
Fe 7.8762977016 7.6424177487 6.136802232
Fe 7.1378969981 8.66274726 8.5502435927
Fe 9.0849938252 7.1859414774 8.5246530531
Fe 10.2204269603 7.2326018059 6.3208029328
Fe 12.3676830368 6.8217004143 7.5592855153
Fe 11.1235955091 8.4509829463 8.6217722905
Fe 11.2057450345 6.1550379877 9.7274593652
Fe 13.4934484265 9.0019543971 7.865742211
Fe 4.9025956746 9.5886365822 7.7522631871
Fe 8.6370663363 11.5449551712 6.3976372297
Fe 6.88055541 9.786429409 6.4103471979
Fe 6.080557998 11.7813870316 7.5002668755
Fe 7.926637856 10.9581156684 8.634633608
Fe 11.5632745159 9.2563511683 6.4341838069
Fe 9.1594436041 9.2787605089 7.34499456
Fe 10.4445841943 10.8838001698 8.4808920009
Fe 12.5957527055 11.2811990854 7.6888788796
Fe 7.9447456418 13.3366263967 7.7955438041
Fe 10.4934209739 13.0480012497 7.568492475
Fe 7.7393812376 5.3685292454 11.7428668795
Fe 9.0280930646 5.0206209804 9.6078129133
Fe 10.2584532366 5.289297597 11.8558350957
Fe 5.0314788246 8.0092445584 9.6345828323
Fe 5.7205448475 6.9243434019 11.7052764592
Fe 6.8932635573 6.2950692246 9.5587018366
Fe 7.7577347751 7.4607510368 12.9891410997
Fe 7.1886569686 8.6033231789 10.9480442112
Fe 9.0676146213 7.1378897142 10.926215475
Fe 9.1814313073 9.2419147073 9.8113890535
Fe 9.1959611687 9.2049504883 12.1578104294
Fe 11.0774565152 8.4070632454 11.0072578442
Fe 12.3573102495 6.6740109295 11.9039216788
Fe 10.3372132919 7.3493729254 13.083513383
Fe 13.2880206494 8.9375120671 11.8349789673
Fe 13.2038903226 7.6319862875 9.8227107239
Fe 5.1671283863 9.3721796311 11.7810006481
Fe 5.7229900114 10.5340554856 9.7335401693
Fe 5.9639552879 11.814927428 11.9269297147
Fe 7.9181141747 10.8549153144 11.0465006133
Fe 7.1420799934 9.973924421 13.0908272041
Fe 11.7913344406 12.5331229697 9.7892295546
Fe 10.4047179752 10.8039160174 10.9701261838
Fe 11.3271056857 9.7726678735 13.022979865
Fe 12.5939276863 11.417764677 11.8021473594
Fe 12.4750237962 10.0796201115 9.8140905812
Fe 9.3283290417 11.3836740335 13.0746697198
Fe 6.7249626847 12.8318860515 9.8557434093
Fe 8.0916941709 13.0663330014 11.9064287963
Fe 9.2512508083 12.7097511764 9.773458428
Fe 10.6366035181 13.0078804603 11.8543688977
C 8.8369780918 5.2349948686 15.9353161448
C 8.8954480253 5.2559512274 14.5061608433
C 7.7167621997 5.5019861084 13.7071945034
C 7.5719037525 5.4254071045 16.5958543645
C 10.1535560343 5.4007415252 13.8282027999
C 5.1683550869 8.0800761464 15.8224894977
C 5.300860507 8.1544113083 14.408679964
C 5.5642003232 6.859914615 16.4834557579
C 5.1146683256 9.284068156 16.6205870885
C 5.8385963467 7.0394447953 13.6546802168
C 6.5062457145 5.9973460587 15.8296115388
C 6.5899961881 6.0562215598 14.4020398345
C 11.2609971734 5.8708439474 14.6146770557
C 11.20151914 5.9343313096 16.0492850254
C 12.1708179667 6.6898785957 13.8656988049
C 12.8102974137 7.7678402084 14.5670128324
C 12.8289607496 7.7924269631 15.9942289793
C 13.1002815284 8.9483858677 13.786660857
C 13.1783375944 9.010105813 16.6760365875
C 5.2396298719 9.4236899459 13.742788431
C 5.4840481674 10.5100814077 15.9914426399
C 5.4776205587 10.5857443178 14.555341465
C 6.1489304703 11.6499404855 13.8680505017
C 7.1023073628 12.3740868639 16.0606084558
C 7.0901480258 12.4236066449 14.635047365
C 11.7230571621 12.2563544954 14.5003020741
C 11.8155388547 12.3272944182 15.9157003146
C 12.5178348167 11.3050561639 13.7525654739
C 12.7361484674 11.4395002278 16.5854175063
C 10.6063749551 12.8384399146 13.8152634525
C 13.0677133166 10.1960971375 14.4942190195
C 13.1280886915 10.2275265016 15.9238387052
C 8.2079883843 12.9480677431 13.887164512
C 9.4370279192 13.1113698276 14.6065435319
C 9.4729374154 13.0597168216 16.0447259347
C 8.7109403805 5.3813261322 18.8312123721
C 7.5149449857 5.4527253728 18.0330633016
C 8.6377014654 5.6548432427 20.2548307181
C 10.0313971465 5.4365004685 16.7140621731
C 9.9703365108 5.4882544152 18.1424111114
C 5.1165515207 7.9345326046 18.6579844244
C 5.4733345908 6.7953684156 17.8650451355
C 5.6151503579 7.7250446377 19.9756108443
C 5.1217557111 9.2097288415 18.0559447787
C 6.3606342897 5.987619192 18.6421011819
C 6.3866034068 6.5193808873 19.9678359936
C 12.1305606032 6.7804036395 16.7443019899
C 11.1215644691 6.0006810542 18.8482438483
C 12.0828084199 6.8393091777 18.1715649291
C 11.0776295985 6.0401286477 20.2390847923
C 12.6967308537 7.9290562415 18.8861937659
C 13.1511799398 9.0539431263 18.1124171026
C 5.5664572826 10.3206334943 18.8556130477
C 6.1653322594 11.5103772516 16.7491283156
C 6.189960481 11.4269047379 18.1749075745
C 7.1373436915 12.2533937939 18.8856790371
C 8.299152205 12.7767656058 18.2041916377
C 11.9073790687 12.2705445673 18.7548721677
C 11.8601742353 11.7129341444 20.0641621994
C 12.6258189661 10.5025474251 20.0552800823
C 12.8046158791 11.4752634413 17.9688956602
C 10.761312089 12.8123017357 18.1353575661
C 13.1439317674 10.3187173369 18.737749077
C 8.2639961786 12.8533068276 16.7786853624
C 10.7268639011 12.8705096045 16.6986614923
C 9.5510191517 12.8662298524 18.9123682924
C 5.9228436153 8.7916744153 20.8380875373
C 7.4840732157 6.3429432962 20.8236552357
C 7.6143854376 7.2762652323 21.9339321981
C 6.8273917226 8.5090317103 21.940870503
C 8.8557313862 7.26652446 22.6396031363
C 9.8569171688 5.7598455149 20.9562211092
C 12.4530713933 8.092783156 20.3068290077
C 9.463837412 8.5122160962 23.101909426
C 9.9137905041 6.4653827744 22.1775079427
C 11.1462373941 7.2519362228 22.1940356736
C 11.8315939866 7.021967825 20.9832994008
C 10.85766666 8.5442448393 22.6687037887
C 7.1593794744 12.1861868205 20.2735368432
C 5.7859648503 10.129385721 20.2783571562
C 7.344330777 9.634764636 22.6536362593
C 6.3952215178 11.1878847795 20.9855176171
C 7.0623476711 10.9338593097 22.2006383097
C 8.2969116767 11.7243930702 22.2198901069
C 8.731983654 9.6588195798 23.1078855137
C 8.3719169732 12.4505817111 21.0152329416
C 9.6023433493 12.5665990426 20.3329421022
C 12.3060795604 9.4215497412 20.890501855
C 9.3471667185 10.9135186956 22.6823184697
C 11.3846879763 9.6825114274 21.9874821251
C 10.5989985088 10.9167616862 21.9946319893
C 10.7459387105 11.8707844814 20.9063543776
H 9.3978812129 11.2655388143 4.8514532756
H 11.3136822609 13.160111305 6.1012845825
H 9.1403305555 13.2956467146 6.5344201892
H 5.2730767875 10.5293366488 6.3926259936
H 6.8926905659 6.1865560055 6.1248901354
H 11.4495899503 5.8673596328 6.3861902872
H 13.0340732975 8.1995419738 6.4748706083
H 10.8277756661 3.9461871635 6.9479459548
H 10.7520969863 8.3697145641 5.0961407925
H 14.8925368606 8.9581136163 7.2813215927
H 12.4239128708 10.766213196 5.9658136165
H 12.1037482052 13.0901920369 8.1985596576
H 7.1437613589 12.644712406 6.4075541917
H 4.6878927158 11.1370925432 8.3214960446
H 3.4831727359 9.6814417035 7.2137088306
H 6.2285796554 8.2366121975 5.8530104106
H 9.4284179763 5.5142865516 6.2811506434
H 4.4197594501 7.977103527 7.8671327861
H 6.3965604439 5.6052020401 8.0778458768
H 9.15713393 4.2973383905 8.0198512632
H 11.9654539056 5.2695265304 8.4034983452
H 13.9332518955 7.4040242612 8.2123631534
H 14.1172355959 10.4040230952 7.4494839036
H 13.1927789576 11.6445952038 9.5711950602
H 9.2505428449 14.0312483951 8.6338638789
H 6.3093486764 13.4762681875 8.2662458329
H 4.2847377365 9.5343776205 9.3922411328
H 5.1944612364 12.0634529912 10.4002298917
H 4.2814696803 7.8923680092 11.2160895812
H 5.2509639565 6.3235093764 10.0964339022
H 7.3986301568 4.6940144617 10.1645698659
H 10.5905539282 4.5929872267 10.2905690155
H 13.9507275256 7.2486628904 11.3270154519
H 13.9908055228 9.2298101879 9.5452063137
H 12.422576007 13.1029531427 11.3047132026
H 10.6442890135 13.7110464465 10.2284657767
H 6.4488906376 13.538377726 11.4487435392
