# Supplementary material for: Dynamics of growing carbon nanotube interfaces probed by machine learning-enabled molecular simulations
Source: Nat Commun. 2024 May 14;15:4076. doi: 10.1038/s41467-024-47999-7 (PMC11094095; doi:10.1038/s41467-024-47999-7)
Supplement: Supplementary file 10 — Source Data [file 41467_2024_47999_MOESM10_ESM.xlsx]

## Sheet: Fig. 1
	PCA1	PCA2	Energy per atom (eV)
	-18.657	3.38546	-3.11727
	18.8356	-16.4714	-6.3886
	16.1225	-4.89706	-6.60712
	0.0843208	-3.86364	-6.05155
	19.2239	-16.4204	-6.46299
	-4.5034	25.4123	-7.78156
	16.3155	-4.95705	-6.65708
	-10.1831	-10.199	-5.8141
	-19.6436	0.963813	-4.33184
	-10.4994	-3.36289	-6.15831
	12.2149	-5.2293	-5.72802
	15.111	-2.27918	-6.65349
	22.843	-26.7257	-6.38801
	10.8734	-6.08604	-5.82224
	11.849	1.65932	-6.75041
	2.75714	-13.7323	-5.69796
	-9.68368	-11.3901	-5.78606
	-15.2287	-0.687015	-4.21442
	10.1305	-0.861678	-6.45878
	9.78244	1.31643	-6.5116
	-11.8326	-9.25254	-5.57767
	4.03421	-11.1408	-5.61948
	-10.3609	-2.7692	-4.31107
	5.05954	-2.47235	-6.02859
	14.8076	0.471434	-6.71307
	23.6647	13.7135	-6.78022
	-0.158331	-3.47639	-6.05972
	7.71812	0.138791	-6.40184
	10.7766	1.62284	-6.66782
	-10.1412	17.9425	-7.70885
	-21.7728	1.85224	-3.87261
	-22.3283	2.67293	-3.91512
	-4.91392	29.9526	-7.8784
	9.60284	-6.55033	-5.85067
	-2.18112	16.7027	-6.32734
	6.67019	-4.592	-6.35427
	0.14324	-5.44581	-6.00095
	4.67734	-1.99	-6.07724
	-22.3997	2.54174	-3.88516
	17.8464	-3.59326	-6.64319
	15.3523	7.66655	-6.9154
	-14.86	-5.76868	-5.37057
	14.2289	2.61065	-6.75512
	-14.9365	0.0544816	-4.28151
	21.3761	-24.4015	-6.35136
	18.2848	-10.8646	-6.5478
	15.198	1.27903	-6.63297
	-14.362	-6.37225	-5.3459
	-6.70598	14.7393	-6.31044
	16.2982	-3.5969	-6.61692
	-5.65868	33.4331	-8.01719
	4.15826	-5.12845	-6.18989
	8.1233	1.86599	-6.57533
	-19.5989	0.118288	-3.8746
	-11.9697	-9.59618	-5.52205
	-10.5368	-6.37075	-5.892
	8.59843	-5.17275	-5.73299
	-21.7303	1.89065	-3.92909
	12.0486	2.97671	-6.75893
	-11.8869	-8.91899	-5.62424
	11.6415	-4.73856	-5.77152
	4.00706	-10.8225	-5.99115
	-21.6042	8.52724	-7.63882
	-19.5151	0.972349	-4.29722
	15.6059	-1.0537	-6.70168
	-10.1339	18.0746	-7.70565
	-9.74943	-10.8821	-5.71875
	1.11609	-4.42766	-6.01594
	-10.2467	-2.26851	-4.35835
	19.522	-17.3564	-6.4661
	5.6761	-0.764919	-6.36744
	9.43285	0.930704	-6.57462
	-2.90105	16.3152	-6.31261
	19.2235	-16.0785	-6.47219
	-11.8366	-8.63337	-5.65561
	12.3955	4.42236	-6.77748
	14.2357	4.24416	-6.6952
	15.4488	-1.99109	-6.66284
	-0.234407	-4.73903	-6.03545
	10.1018	-2.22731	-6.42491
	3.28314	-15.7476	-5.63228
	17.5585	-8.48511	-6.60043
	15.7538	-1.53415	-6.61496
	16.2319	3.90613	-6.81842
	-2.26701	16.6883	-6.31119
	-9.82459	-10.5516	-5.84506
	-19.5969	0.783516	-4.17574
	-11.842	-9.07202	-5.58447
	-14.5064	-6.54485	-5.34905
	22.809	13.9624	-6.75266
	16.0787	-1.40424	-6.57876
	14.3673	30.7025	-7.17145
	7.01858	-7.6852	-5.94221
	14.762	1.18026	-6.65696
	9.60679	1.41632	-6.5696
	-20.9805	1.78439	-4.12709
	-5.12885	-4.8342	-5.39634
	10.8291	-4.90359	-5.74866
	11.2577	-1.75171	-5.57186
	15.2648	-2.17652	-6.69704
	15.4723	3.02841	-6.79171
	15.7476	-5.89611	-6.64334
	22.3291	11.5102	-6.78024
	-21.46	2.3986	-3.93755
	15.369	32.6251	-7.18289
	-10.2764	-2.24286	-4.34173
	15.7056	-4.51441	-6.54181
	5.31704	0.0976325	-6.34853
	4.13138	-0.699421	-6.33349
	5.48432	-12.8698	-6.04429
	18.6234	-16.6199	-6.52125
	16.9109	-7.48047	-6.5297
	-9.9682	-10.1334	-5.79055
	9.70446	1.78318	-6.48443
	-15.3022	-1.01912	-4.19176
	-11.6989	-9.03948	-5.57955
	-21.3256	2.50414	-3.91504
	4.17582	-9.29255	-5.97859
	20.1402	-19.7879	-6.45699
	-15.2687	-0.891293	-4.19758
	9.26194	-1.09273	-6.53127
	14.8816	3.78208	-6.72942
	-22.711	9.343	-7.95858
	22.4042	-26.4606	-6.3785
	4.18124	-1.46812	-6.20944
	12.3388	-0.289154	-5.48144
	10.5306	-2.53424	-5.56319
	11.1498	0.0815441	-6.6198
	3.3551	-16.5392	-5.52315
	-9.74598	-11.6035	-4.9466
	11.1376	-6.6309	-5.7719
	-11.2662	-2.78413	-6.14207
	10.1915	1.94342	-6.51146
	23.805	14.7378	-6.76578
	14.97	-1.5541	-6.3025
	-21.0462	2.75207	-3.86596
	-12.2203	-7.05733	-5.70342
	4.56261	-0.105538	-6.37183
	-15.1364	-0.706907	-4.19905
	4.09204	-4.20675	-6.19489
	-20.1897	0.634618	-4.17701
	-19.4699	0.558398	-4.13399
	4.10884	-0.935407	-6.2383
	25.8953	9.79477	-6.80722
	5.98946	-1.70092	-6.02328
	15.2301	29.5722	-7.12684
	-20.7697	3.00386	-3.52559
	3.8073	-0.748903	-6.34948
	17.8845	-5.38789	-6.60844
	-6.22213	13.0889	-6.29429
	15.2693	31.4959	-7.17778
	-10.3902	-3.63796	-6.12265
	22.2314	16.3425	-6.76696
	15.8531	-2.59956	-6.64635
	-15.2463	-0.765057	-4.23079
	6.06019	-9.15804	-6.08312
	27.0611	11.9889	-6.80281
	15.4597	-1.1841	-6.63655
	14.8822	3.5911	-6.70171
	16.789	-2.72485	-6.69003
	-14.5784	-6.14506	-5.47699
	9.38534	0.678658	-6.4813
	15.6695	-7.75209	-6.60718
	-21.3886	2.3808	-3.99398
	-22.4473	2.45875	-3.82563
	7.78072	0.372097	-6.50504
	-1.53487	16.9535	-6.3064
	-14.4798	-6.7712	-5.4096
	5.86549	-5.81674	-6.00119
	9.4723	1.25675	-6.56054
	8.15386	-6.34297	-5.86939
	-14.7784	-5.95531	-5.45714
	21.1254	6.3759	-6.66569
	6.28526	-9.79334	-6.07813
	0.257879	-4.89198	-6.00272
	27.5221	8.25265	-6.81965
	-10.1074	-2.04799	-4.42133
	5.35316	-7.22531	-6.00037
	16.9613	-4.99447	-6.6332
	-0.279268	-6.68038	-5.9587
	20.3075	16.1668	-6.75424
	-19.705	1.07061	-4.25758
	12.8764	4.68126	-6.73262
	19.2488	-14.2662	-6.4265
	-10.1053	-1.87686	-4.41628
	22.0581	17.2675	-6.7794
	-5.14009	29.8257	-7.87696
	16.1116	6.88581	-6.90572
	16.7624	-4.07618	-6.58198
	-0.281052	-4.54532	-6.05909
	-9.68069	-10.8498	-5.7232
	12.2138	4.57926	-6.81415
	25.8814	8.54971	-6.82404
	9.97092	2.37508	-6.60207
	14.7254	2.12853	-6.68389
	9.58866	0.954453	-6.51397
	9.39971	2.80849	-6.61882
	10.4067	-4.65173	-5.82468
	8.63127	-1.75085	-6.46654
	-21.7785	2.03446	-3.8478
	-9.24492	-11.5169	-5.72896
	0.344909	-5.82328	-5.94591
	-7.23547	13.9944	-6.29536
	0.145652	-5.51714	-5.99035
	-20.9681	6.26341	-6.66294
	0.463222	-5.32335	-5.97786
	19.2893	-16.0142	-6.51083
	-20.8442	1.97001	-4.06034
	25.4766	7.76487	-6.82074
	-12.117	-8.44441	-5.64605
	19.7162	-20.0933	-6.40055
	-15.2367	-0.86102	-4.19161
	-12.053	-9.34442	-5.55394
	-21.3821	2.39936	-3.93852
	26.2183	9.00621	-6.81028
	-19.4067	0.855928	-4.23619
	11.0281	5.23921	-6.7542
	11.2266	3.83302	-6.74522
	13.265	6.2601	-6.82644
	-21.1923	6.38212	-7.24314
	3.45268	-8.49498	-5.92406
	15.5512	-3.16196	-6.56171
	6.32239	-12.8581	-6.01008
	-21.5939	2.19054	-3.89756
	6.2909	-7.08047	-5.91644
	-14.4269	-6.74771	-5.36541
	3.56713	-3.31838	-6.29337
	-21.6102	2.12137	-3.84168
	8.01789	0.499263	-6.53822
	14.7278	4.50179	-6.68813
	23.7979	6.69718	-6.76178
	-0.17797	-4.41824	-6.02946
	4.68335	0.964242	-6.42479
	22.9514	12.8198	-6.81599
	0.435945	-6.093	-5.99614
	-14.8786	-0.0225048	-4.30087
	-20.8296	2.12955	-4.20346
	20.7273	-20.4709	-6.41063
	4.99879	-0.335033	-6.37292
	-21.696	2.1123	-3.94818
	-19.7298	0.667688	-3.93762
	13.1713	2.04639	-6.76291
	-12.4547	-8.22458	-5.67533
	-15.0765	-0.490972	-4.24537
	-11.006	-4.41449	-5.99446
	-21.3638	7.10531	-7.46282
	-12.0686	-8.09663	-5.69487
	14.452	4.00461	-6.76974
	-22.3809	2.52784	-3.84762
	9.66115	-1.30027	-6.52281
	16.3615	8.11235	-6.9378
	6.08723	-6.81849	-5.95706
	5.1674	-1.88175	-6.3473
	20.7984	15.5303	-6.74944
	-20.9665	1.8954	-4.16239
	-21.0292	1.66522	-4.04168
	18.6904	2.97359	-6.46933
	15.031	1.31602	-6.64998
	10.8564	0.692007	-6.59664
	-21.008	1.68711	-4.07995
	-0.010347	-4.49001	-5.98646
	2.3402	24.4127	-7.6124
	-14.7698	-5.2379	-5.49657
	-14.8289	-5.7825	-5.39862
	-21.6559	2.06277	-3.88548
	-20.7287	1.74987	-4.00753
	5.06514	-4.44259	-6.20622
	4.01209	-12.1261	-5.61827
	26.6448	8.72268	-6.82623
	26.5103	7.33334	-6.8005
	21.1554	-21.1685	-6.397
	7.06409	-9.58787	-5.98502
	6.71747	-9.23823	-6.02211
	6.26306	-4.80981	-6.35331
	19.6399	-20.5474	-6.41631
	7.9592	1.19851	-6.56847
	-21.2828	1.5058	-4.09489
	-10.6282	-5.08074	-5.9977
	-20.8028	2.00325	-4.14701
	-20.9577	1.61144	-4.05908
	7.42773	-8.49898	-5.93046
	0.0838491	-6.70045	-5.9672
	10.7582	4.32135	-6.72883
	-13.8316	15.6796	-7.72498
	16.4723	-0.166435	-6.60031
	-7.3047	14.1715	-6.31736
	15.8431	-5.07364	-6.59845
	8.58664	-5.73789	-5.87265
	2.54445	24.4275	-7.59841
	-0.166195	-8.0528	-5.76553
	15.687	30.4556	-7.12873
	-21.5287	6.1447	-7.15327
	-10.9864	-4.63085	-5.98597
	-20.7433	2.0826	-4.04628
	16.068	-0.906217	-6.61077
	-23.6361	7.71266	-7.8878
	-19.1785	1.25179	-4.13078
	7.28382	-4.74622	-6.32208
	10.1184	0.862422	-6.53737
	16.2304	-3.70231	-6.59926
	-14.4321	15.0493	-7.72121
	4.42651	-0.701745	-6.33197
	-4.8688	29.6228	-7.86928
	0.943823	-6.14456	-5.97103
	19.8738	-15.1747	-6.46376
	-23.7839	7.35106	-7.80224
	21.6446	14.7874	-6.76968
	7.41188	-7.001	-5.97514
	-15.0456	-0.15624	-4.29885
	-21.7788	1.83627	-3.82483
	5.88158	-11.0288	-6.01128
	3.85876	-0.574953	-6.3379
	15.622	31.783	-7.15736
	-6.7796	14.676	-6.28834
	16.2146	-6.56265	-6.55581
	-12.3387	-8.0742	-5.70958
	-21.5859	2.11364	-3.87604
	-12.2834	-8.51288	-5.65655
	20.219	3.64176	-6.54847
	14.0402	31.2264	-7.18805
	9.29004	1.04747	-6.57773
	-22.5674	2.17394	-3.72133
	6.36675	-4.03404	-6.33675
	6.07935	-6.05591	-5.90781
	11.2075	-1.23469	-5.57961
	-22.268	2.69276	-3.84183
	-11.0258	-4.81208	-6.05411
	-19.1554	2.97652	-3.16245
	7.25303	-8.03308	-5.97701
	-9.97768	-11.7202	-5.73646
	3.13197	-13.3876	-5.64235
	-21.1693	1.66348	-4.08043
	16.5643	-6.80643	-6.55453
	9.82234	1.6101	-6.55391
	-11.7614	-9.24639	-5.59062
	9.52871	0.902369	-6.55091
	7.22476	-8.64894	-6.0236
	0.158885	-4.7296	-6.05897
	10.6622	-5.2908	-5.83157
	6.44721	-1.612	-6.04321
	16.175	-4.64356	-6.60285
	-21.2839	1.49577	-4.06599
	9.01415	0.213873	-6.59715
	-20.7519	2.05624	-4.19922
	-4.86736	30.2264	-7.8821
	21.8077	16.8044	-6.73542
	4.23154	-4.51855	-6.11701
	21.7038	-25.6469	-6.34521
	17.3085	3.62094	-6.78931
	3.66361	-4.75858	-6.19872
	0.0551489	-6.14599	-5.94809
	-20.1209	1.91887	-3.06604
	6.08639	-10.6898	-6.02825
	-5.83646	33.0544	-8.01706
	-22.4346	2.43131	-3.83582
	-21.7357	2.08021	-3.88787
	3.56571	-13.0296	-5.65366
	-11.1828	-3.21552	-6.09109
	7.57421	-0.0986868	-6.54857
	14.9264	0.89854	-6.63859
	-21.3141	2.50217	-3.97656
	5.62571	-7.31912	-5.9431
	-18.8264	1.56112	-4.20859
	8.3337	0.294826	-6.48428
	3.21546	-14.075	-5.63299
	-21.6479	2.06794	-3.97354
	7.9095	-1.33554	-6.41958
	-11.4955	-0.623933	-4.61715
	11.4285	-0.147105	-5.52044
	10.487	-4.59539	-5.7808
	-12.0795	-9.67721	-5.42812
	10.3192	-6.28545	-5.78279
	19.0432	6.46433	-6.85693
	-10.8667	-5.93061	-5.92403
	-22.616	9.63718	-7.9751
	10.9006	1.47583	-6.62486
	3.54613	-11.9786	-5.70228
	-19.4842	1.10815	-4.3263
	6.2591	-4.96954	-5.998
	-20.9902	1.90008	-3.59093
	-6.24764	12.9369	-6.28151
	-14.7851	-6.06122	-5.38431
	17.3318	6.1477	-6.91155
	15.3125	-0.945384	-6.60626
	0.0774764	-6.56985	-5.89762
	13.0254	1.71343	-6.71169
	10.64	0.592266	-6.65374
	6.82301	-13.3672	-6.09256
	-9.85349	18.1888	-7.70187
	10.6907	-0.632956	-6.49301
	-11.9821	-9.08198	-5.57081
	3.37077	-12.2669	-5.72982
	-21.7437	2.00383	-3.86257
	22.0897	14.2719	-6.75728
	-21.0809	1.67232	-4.10771
	-21.3256	2.1442	-3.45878
	-19.1593	3.93083	-3.17253
	22.6263	11.7312	-6.75512
	22.1856	15.7668	-6.77811
	-23.7631	7.42768	-7.83576
	9.58236	0.664682	-6.52431
	16.1677	-3.99702	-6.6402
	-22.566	7.30247	-7.63677
	13.6069	4.241	-6.73573
	4.22543	-9.86679	-5.96593
	-21.5141	2.26008	-3.91947
	5.54151	-5.20368	-6.23097
	-21.6036	2.04685	-3.74784
	-13.3867	-0.151448	-4.34589
	15.6972	0.0490717	-6.66833
	-0.0186879	-4.87214	-6.00138
	3.58933	-2.01262	-6.24286
	9.33289	1.44654	-6.54066
	-15.158	-0.501529	-4.23273
	4.25166	-2.8734	-6.22411
	-6.53167	12.9308	-6.2826
	-20.9802	1.67435	-4.19631
	-14.926	-0.0404645	-4.27041
	27.25	9.99057	-6.82355
	14.6579	31.0717	-7.17383
	10.7747	3.56164	-6.66232
	15.1039	-4.99957	-6.58067
	-19.0949	7.60767	-7.37395
	7.69196	-9.49592	-5.96673
	9.76855	1.17622	-6.56316
	11.4576	-0.827764	-5.54796
	21.7866	5.94351	-6.64288
	-14.47	-6.2086	-5.38647
	16.9442	-2.94064	-6.64414
	16.8952	-6.7916	-6.55282
	6.95322	-6.40474	-6.04067
	9.94684	1.39657	-6.54643
	-19.3612	1.05151	-4.2967
	17.4785	0.759701	-6.42808
	11.0461	-5.87659	-5.81229
	13.5505	1.99618	-6.72156
	25.9343	11.234	-6.81313
	-20.9456	2.03118	-4.14669
	-9.99352	18.346	-7.72362
	-22.4152	2.44262	-3.82135
	-0.243722	-4.52453	-6.05537
	-19.6825	1.05925	-4.18689
	9.73832	1.61473	-6.5224
	9.99699	0.99013	-6.50246
	7.51226	-6.77735	-6.02625
	19.6167	-19.9265	-6.4093
	19.4718	-16.1697	-6.43558
	-10.2971	-2.5217	-4.37011
	-20.5953	1.52001	-3.20507
	-6.6505	13.129	-6.29589
	-20.9028	1.81709	-4.09494
	9.26646	-0.331922	-6.54821
	2.946	-18.0314	-5.62796
	-14.727	-6.47876	-5.39112
	15.599	1.36015	-6.62574
	5.81729	-4.27506	-6.35421
	-21.5967	2.10986	-3.93773
	-20.1001	3.67765	-3.50671
	9.86532	2.2507	-6.5764
	16.9335	-6.61815	-6.54132
	-13.3367	11.6584	-7.47507
	6.96477	-0.037421	-6.4732
	-22.1368	7.57593	-7.60363
	5.70758	-11.6341	-6.02444
	17.3009	-4.74535	-6.62938
	-4.97042	12.3607	-7.25728
	19.1152	0.951306	-6.5279
	6.38187	-3.07119	-6.34548
	4.09665	-13.6402	-5.67379
	-20.9543	2.43089	-3.34215
	7.20874	-0.903421	-6.46481
	-9.61146	-10.716	-5.73028
	-11.1051	-2.5327	-6.07288
	-21.8018	2.0988	-4.02607
	21.176	14.9854	-6.7767
	12.9757	5.17197	-6.76461
	3.48764	-10.2444	-5.98522
	-21.0955	1.64011	-4.09133
	18.7143	-19.9257	-6.42345
	3.68019	-13.7414	-5.66089
	-24.0653	6.91563	-7.81946
	4.08475	-2.08303	-6.26824
	6.90141	-8.23164	-5.96219
	-2.47269	-6.30135	-5.59408
	-7.08124	13.9775	-6.27946
	0.547855	-7.21385	-5.89182
	-21.3561	2.55595	-3.97748
	0.421786	-6.09506	-5.97015
	-18.8662	7.72058	-7.36961
	-10.4173	-10.8377	-5.30806
	-10.3817	-2.84844	-4.30187
	18.884	-19.6707	-6.45357
	15.2456	30.2861	-7.13603
	10.474	-1.36845	-5.53895
	4.55127	-11.3708	-5.99323
	-11.4414	-3.6043	-6.00871
	25.9467	9.33084	-6.80665
	-20.9632	1.47843	-3.95291
	-22.5224	2.26092	-3.80569
	13.5958	3.10109	-6.75113
	-14.3353	-6.42772	-5.39722
	7.27021	-2.88997	-6.42214
	-21.1357	0.757934	-3.13265
	3.73892	-14.2927	-5.69149
	3.79406	-3.66512	-6.2352
	16.6784	-6.89451	-6.53961
	-23.733	7.28232	-7.74336
	-10.255	-2.13112	-4.34841
	17.3151	-11.6871	-6.51051
	-22.0318	8.36209	-7.72457
	-0.0650099	-9.55729	-5.73513
	-11.0027	-3.0827	-6.0723
	12.2357	1.19544	-6.68401
	-9.7259	-8.81697	-5.85824
	21.699	6.17686	-6.6628
	15.3096	-2.70186	-6.31058
	10.5665	3.65992	-6.75644
	-14.7478	-6.10784	-5.32861
	13.8799	3.62107	-6.75114
	21.3318	13.4728	-6.76675
	2.22829	-9.79958	-5.96342
	3.54512	-15.1323	-5.57106
	17.6044	-10.302	-6.55118
	10.6986	-1.67887	-5.54649
	21.1415	-26.4866	-6.37927
	7.6299	-2.7827	-6.4327
	16.8607	0.362917	-6.68457
	24.5349	10.6174	-6.81469
	3.70743	-0.451386	-6.29797
	15.6052	1.66866	-6.6897
	-9.69537	-10.6604	-5.71449
	15.7107	5.91354	-6.82552
	-5.40733	26.3561	-7.83137
	6.94204	-9.1275	-6.0222
	0.928531	-7.78174	-5.88596
	21.9189	5.28434	-6.66179
	14.5378	3.90789	-6.71706
	-19.6993	1.12367	-4.34934
	11.8096	2.2356	-6.67778
	-21.5169	2.27225	-3.83602
	-6.36591	13.021	-6.28883
	13.0393	6.45838	-6.81049
	6.55174	-5.25321	-5.91079
	6.47758	-6.09076	-5.96951
	15.5835	-2.28545	-6.606
	23.3386	10.6001	-6.7883
	16.0984	8.34873	-6.92783
	-0.0815492	-6.26456	-5.93726
	5.7435	-5.89289	-5.99366
	-18.6307	12.2931	-7.79114
	7.19826	-6.88471	-5.98183
	3.65205	-12.4483	-5.70161
	21.2863	16.1431	-6.75323
	6.36655	-12.4737	-6.00049
	3.40574	-13.0282	-5.72282
	17.3332	-8.0751	-6.55893
	14.4495	6.80647	-6.85621
	21.8257	15.7713	-6.77701
	5.06521	-7.0392	-5.95722
	-20.1153	0.811146	-4.28669
	-19.6778	1.05353	-4.21256
	22.6944	6.63794	-6.65012
	5.98557	-4.47308	-6.27412
	-4.77072	29.9374	-7.86941
	5.43192	-6.04503	-6.26937
	26.1974	8.8208	-6.8004
	9.74017	-1.29455	-5.61006
	-6.20033	13.3194	-6.30384
	-19.8111	-0.13551	-3.30484
	2.48609	-12.882	-5.64517
	-11.3516	-9.94254	-5.56298
	-19.7448	1.01701	-4.21499
	0.885322	-6.99243	-5.96126
	-14.9291	-6.44109	-5.39466
	3.66689	-13.2899	-5.69724
	12.6264	-4.8311	-5.71137
	17.0363	-2.1542	-6.61159
	6.21315	-6.66911	-6.00167
	-0.27673	-3.77808	-6.03423
	23.4881	7.48412	-6.69662
	14.3397	1.69962	-6.67593
	10.9592	-1.61491	-5.51273
	-10.6067	-4.42949	-6.09005
	4.02125	-6.04583	-6.14996
	-19.7526	-0.257924	-3.43799
	-12.0487	-9.41248	-5.70652
	-19.482	1.06474	-4.27935
	-18.8337	1.29784	-4.15652
	-21.1776	2.62135	-3.90127
	6.95747	-0.996526	-6.42708
	-23.513	7.66829	-7.82316
	-5.21176	12.5408	-7.26928
	-10.1984	-2.1851	-4.38705
	4.72547	-3.57214	-6.20932
	-22.2694	2.75504	-3.92032
	15.2109	-1.86405	-6.34617
	3.84541	-12.4176	-5.67687
	-0.116768	-5.99371	-5.92795
	21.8978	-28.3021	-6.34676
	10.0291	0.599582	-6.57583
	14.7213	30.7508	-7.14763
	-21.3411	2.16639	-3.47443
	-21.2988	1.49792	-4.06811
	3.06731	-10.987	-5.88103
	-21.2296	2.04331	-3.79453
	-12.3665	-7.08056	-5.67751
	6.07215	-6.54669	-5.97076
	0.201137	-6.33093	-5.93863
	-22.4143	2.47873	-3.89928
	-21.265	1.69783	-4.20041
	6.51361	-6.226	-5.97231
	2.87747	-16.5487	-5.52949
	-9.41139	-0.796227	-4.88186
	4.53488	-5.37924	-6.13745
	-17.087	3.91927	-2.76058
	-23.8665	7.35793	-7.86342
	8.85698	-7.46796	-5.85952
	-20.7913	1.89963	-4.18919
	-11.2427	-5.13248	-6.0276
	-20.9477	1.80397	-3.82009
	6.72837	-6.17879	-5.92704
	15.2988	-3.71776	-6.63855
	5.07395	-15.4284	-6.02371
	-11.7939	-9.34433	-5.61559
	7.45311	2.08269	-6.58799
	-20.4063	-0.723081	-6.64586
	5.41503	-6.46126	-5.96026
	3.18641	-8.7388	-5.57655
	-4.77396	3.3492	-4.62001
	-9.7886	20.9437	-7.79133
	-14.9943	-0.0915691	-4.31243
	-11.7518	-9.73361	-5.55101
	-21.4546	2.33861	-4.0069
	-20.8411	1.97083	-4.04186
	-21.7696	1.88294	-3.79906
	-21.345	1.52253	-4.07808
	10.345	-1.15217	-6.46985
	-9.89745	-1.60694	-4.44833
	21.9131	14.2205	-6.75501
	26.3724	11.3863	-6.78064
	-21.6984	2.16067	-4.00752
	17.9726	3.70338	-6.7993
	16.7727	-4.40098	-6.62025
	6.16914	-13.8009	-6.059
	0.891902	-7.71494	-5.91213
	6.44837	-1.01209	-6.38634
	0.210151	-4.84579	-5.9977
	5.7111	-6.89217	-5.90154
	-19.799	1.13063	-4.22616
	26.6731	13.0199	-6.82505
	-9.52041	-10.0146	-5.66854
	-23.8166	6.18506	-7.56225
	-18.8997	1.29747	-4.16676
	16.7926	-4.03327	-6.63674
	24.9787	9.78147	-6.79988
	15.4467	9.23272	-6.95674
	-10.5044	-3.6004	-6.11029
	-11.5575	-8.91376	-5.55253
	4.61729	-7.0333	-6.01322
	15.6272	9.13864	-6.91687
	-5.90135	33.1194	-8.02122
	6.49426	-2.01505	-6.015
	5.01722	-6.04475	-6.02171
	13.2444	4.62479	-6.76369
	-20.0533	0.975976	-4.35256
	-19.754	0.92546	-4.26706
	19.2112	-16.2611	-6.50625
	-23.8761	6.08292	-7.5377
	27.4308	12.1161	-6.80728
	-21.2982	1.32269	-3.50149
	12.9445	4.30946	-6.74634
	16.0374	-6.37283	-6.60422
	-15.2851	-0.87483	-4.16459
	5.86956	-3.80411	-5.96198
	17.3092	6.92128	-6.89096
	-6.61599	25.1946	-7.83058
	-21.4422	2.33295	-3.92773
	14.9746	2.26183	-6.6736
	-22.2468	2.7902	-3.89834
	12.6991	-0.923396	-5.5221
	-18.6861	7.66971	-7.32505
	3.23322	-1.24675	-6.22726
	-10.2159	-2.13625	-4.41318
	-19.7072	0.900231	-4.29281
	15.2775	-0.181339	-6.63231
	21.6394	-26.6705	-6.37605
	3.74258	-16.2478	-5.4515
	11.6206	-3.97884	-5.71704
	-21.0441	1.49284	-3.96353
	-21.4545	2.26479	-3.95269
	-11.1964	-3.75196	-6.07055
	-10.1755	-2.56473	-4.39684
	6.63999	0.182706	-6.37097
	-22.3817	9.49045	-7.90806
	-21.4422	2.24858	-3.94307
	19.9963	-20.7491	-6.42718
	7.52292	-8.57827	-5.97799
	10.2379	-4.47863	-5.70694
	-11.2269	-2.89049	-6.06293
	15.9824	-3.46702	-6.59345
	25.5353	9.01767	-6.79327
	-19.8309	0.941004	-4.21992
	17.4947	-11.1237	-6.51943
	-15.0852	-0.352612	-4.26801
	0.0186391	-4.75289	-6.01558
	9.38153	1.62508	-6.55201
	5.72031	0.0978007	-6.4109
	-24.0002	6.92015	-7.79444
	13.8999	1.05402	-6.74612
	9.47132	2.33355	-6.58152
	-11.5564	-9.58144	-5.57908
	15.7048	30.6371	-7.12628
	13.0206	1.33325	-6.70404
	-10.8859	-3.13075	-6.1087
	-18.7851	1.50787	-4.17273
	8.65179	-7.59712	-5.83103
	10.1503	-1.21268	-6.46477
	-21.7652	1.85498	-3.7995
	-11.8612	-9.31732	-5.52146
	-19.9661	1.048	-4.22355
	-22.2876	2.6566	-3.87234
	15.2988	32.4862	-7.20299
	15.0911	-2.05907	-6.65551
	21.503	13.2727	-6.76582
	0.257968	-6.23709	-5.90063
	15.4286	32.2623	-7.17637
	-20.0843	0.954656	-4.35524
	-11.9794	-9.71915	-5.6291
	-22.1671	7.63825	-7.61124
	-11.079	-3.28288	-6.11901
	9.11413	2.14136	-6.5823
	7.92011	0.389153	-6.47698
	15.9083	3.74549	-6.82103
	9.85285	1.45235	-6.54642
	-21.4	2.50601	-4.04632
	-22.341	10.0086	-7.95474
	18.5583	3.12029	-6.52345
	13.1255	1.03326	-6.69648
	-21.3273	2.39226	-3.90843
	-22.4463	2.3913	-3.82115
	11.3974	-5.51188	-5.74933
	11.3573	-0.927426	-5.52709
	25.1256	8.90785	-6.7737
	-19.8641	0.921087	-4.27039
	-21.0378	1.49063	-3.89145
	-14.3609	-6.86283	-5.36346
	25.7771	9.9186	-6.79689
	-15.3742	-0.951619	-4.21239
	7.10537	0.295141	-6.51521
	26.0643	9.02994	-6.82075
	10.8156	-4.25316	-5.7536
	19.1941	-17.2938	-6.48412
	-22.4789	2.3402	-3.8585
	2.93395	-11.3033	-5.46824
	6.01975	-2.02686	-5.99011
	15.618	-2.34418	-6.65592
	15.7396	-5.03507	-6.66124
	-18.9257	7.69744	-7.35136
	14.1328	1.77332	-6.6997
	-0.273456	-3.67437	-6.08968
	8.70162	-7.05362	-6.22643
	10.5519	2.02658	-6.56891
	6.86203	-8.03205	-5.99476
	10.294	-1.41672	-5.56183
	6.6915	-10.0422	-6.16011
	25.3908	8.33491	-6.82138
	16.2502	-6.24899	-6.58257
	-11.0795	-2.32026	-6.19874
	17.852	-5.24646	-6.58564
	6.76383	-11.4234	-6.17282
	16.7992	-5.52128	-6.54522
	-14.6297	-6.38554	-5.4444
	0.129459	-3.37247	-6.07971
	-10.1287	-1.89628	-4.42091
	-14.0383	15.6283	-7.74164
	6.71124	-2.09058	-5.96726
	-15.077	-0.425001	-4.27789
	20.5739	6.99817	-6.8574
	-20.8224	1.02303	-3.50931
	16.7276	-4.96651	-6.62016
	-10.3104	-2.61473	-4.32309
	-9.38948	-11.404	-5.8407
	-21.2211	6.1617	-6.70503
	-9.91349	-10.3209	-5.69751
	25.2513	10.9356	-6.80886
	13.715	29.2335	-7.15417
	9.79175	2.14902	-6.52315
	-20.7535	1.42863	-3.22219
	21.7794	14.8794	-6.78221
	18.2591	-11.4466	-6.53796
	1.87639	-8.62939	-5.89537
	0.724079	-3.83467	-6.00887
	14.9679	2.42686	-6.72204
	0.934211	-6.77972	-5.82509
	9.01261	1.06411	-6.57315
	-21.8996	8.93511	-7.77028
	14.9845	31.0498	-7.13976
	-19.5974	-0.649838	-3.26231
	23.3839	13.0234	-6.75118
	23.8842	8.32919	-6.75108
	25.7782	8.45498	-6.82497
	4.23801	-10.6744	-5.95998
	-6.92617	13.3987	-6.29299
	-0.127738	-4.40607	-6.06831
	-20.9855	1.26376	-3.81601
	-19.5946	1.19052	-4.4563
	9.43957	-6.73563	-5.82071
	-21.5186	2.38446	-4.05128
	-21.6255	2.05825	-3.93862
	4.61417	-0.542345	-6.27348
	-10.6275	-3.41951	-6.12129
	15.6348	31.0319	-7.13454
	25.6603	10.1117	-6.77587
	26.502	9.42965	-6.81101
	-12.0276	-9.02182	-5.66388
	-12.3799	-7.24083	-5.70865
	-14.7967	-6.06461	-5.44954
	-6.19537	31.8868	-8.01286
	-20.9685	1.47905	-3.9914
	-11.5318	-2.47	-6.14753
	5.1488	-13.2675	-5.40394
	24.3569	14.4345	-6.82318
	-5.07722	29.7162	-7.87994
	17.3915	-8.07524	-6.55763
	-22.2165	2.8312	-3.92795
	-19.7056	1.03244	-4.21633
	-21.5878	2.20515	-3.87366
	15.2466	-0.624454	-6.67606
	8.30728	2.21628	-6.56625
	11.1025	-0.62518	-5.53455
	-10.1173	-2.00221	-4.42664
	9.32646	-2.61108	-6.42325
	6.10088	-2.34093	-6.0436
	-9.98934	-1.62412	-4.4321
	-19.1248	0.249399	-2.79411
	-20.6718	2.70826	-3.33495
	-19.5129	0.199033	-3.7721
	19.7256	3.35079	-6.59271
	-17.2342	4.75726	-2.82479
	9.20578	1.49173	-6.55603
	-19.7923	0.912041	-4.24862
	-4.95548	29.6715	-7.87148
	-18.9259	1.52727	-4.19444
	-6.48886	31.3668	-8.01133
	-5.17495	29.6798	-7.88115
	16.0738	8.36809	-6.93315
	5.81204	-10.6752	-6.09949
	-20.8937	1.29157	-3.90025
	25.6289	8.02525	-6.79445
	18.3798	-13.1288	-6.45952
	3.51959	-8.65394	-5.96986
	2.99306	-13.5221	-5.59693
	-12.7945	-6.71043	-5.71727
	11.5614	4.816	-6.75605
	23.1529	16.46	-6.76022
	-21.6279	2.20418	-4.0045
	15.3534	-0.881589	-6.68605
	11.5925	1.31531	-6.62793
	21.6918	4.3888	-6.64511
	-22.9793	6.40123	-7.48699
	22.0653	5.98404	-6.65921
	-21.5614	2.15175	-3.83914
	10.4092	-1.07116	-6.48693
	12.3555	-1.06314	-5.51815
	-10.7985	-4.70124	-5.99025
	4.43646	-5.92179	-6.13082
	-24.1285	6.04091	-7.54428
	-9.82584	21.4131	-7.81042
	8.19044	-1.78265	-6.46969
	17.229	-7.6397	-6.56143
	-21.1134	1.45015	-4.0321
	23.5402	8.67407	-6.79564
	-21.3273	2.5584	-3.98978
	21.1927	14.4942	-6.76248
	-21.8624	7.87835	-7.64741
	16.5577	-7.03135	-6.59138
	19.3599	-16.0011	-6.46141
	10.5245	1.99026	-6.68869
	4.59639	-11.1697	-5.99092
	-15.2376	-0.724768	-4.2328
	-11.6298	-9.07137	-5.62278
	22.6647	14.7747	-6.75486
	25.6271	8.84553	-6.83102
	7.40813	-2.09199	-6.47601
	16.1389	-2.37514	-6.71558
	11.0746	-2.27122	-5.57147
	-6.51101	24.92	-7.82416
	-19.6177	0.786101	-4.20385
	-19.86	0.800163	-4.35004
	-16.5432	-8.97919	-6.55703
	0.939581	-7.25708	-5.90027
	5.28728	-2.16513	-6.0507
	-19.7804	2.49552	-3.23611
	5.65545	-11.3242	-6.0017
	6.72139	-1.2288	-6.4099
	-19.443	1.01625	-4.34793
	6.47917	-6.23351	-5.91635
	10.6622	-1.97042	-6.42113
	-11.3176	-9.58814	-5.49095
	22.539	16.2878	-6.77032
	15.0641	6.87335	-6.87672
	-19.6073	7.40176	-7.27901
	5.92539	-12.9641	-6.04947
	0.23527	-5.6343	-5.97323
	14.2157	30.4302	-7.16179
	-23.8214	6.19504	-7.5913
	-0.245735	-4.14111	-6.05588
	-22.395	2.47947	-3.88189
	3.74902	-13.5546	-5.67801
	25.5744	8.414	-6.82863
	10.6875	-4.84651	-5.78233
	16.1383	-3.95097	-6.65749
	-16.5465	-8.98341	-6.5563
	20.2457	2.72866	-6.55057
	11.511	0.797259	-6.64246
	-20.7882	2.01308	-4.15602
	14.9809	30.5466	-7.13249
	3.26598	-14.7424	-5.67601
	6.38478	-0.742035	-6.48145
	-6.45826	31.2243	-8.00736
	-0.0528182	-3.48484	-6.04836
	19.1106	2.30832	-6.54384
	-21.0367	2.03432	-4.21735
	-19.5021	1.04673	-4.31282
	-6.59408	33.0653	-8.06483
	9.53642	1.07796	-6.55519
	-20.9654	2.05093	-4.19663
	4.2902	-0.847856	-6.32176
	-19.9847	0.394105	-4.03579
	4.83092	-6.54998	-5.98324
	7.35711	-0.0049067	-6.56259
	15.0721	-1.18521	-6.69243
	-20.63	1.81976	-4.04656
	-22.7768	9.3876	-7.99911
	-6.25295	13.1243	-6.29635
	-11.4442	-3.10579	-6.11211
	-7.10238	13.9896	-6.25368
	20.2328	15.3446	-6.76466
	-11.033	-1.85115	-4.72601
	-21.1805	1.52028	-3.97855
	16.4591	-4.39701	-6.62886
	18.356	-11.0004	-6.5077
	0.626793	-6.03811	-5.94817
	26.1892	10.3129	-6.79473
	-21.4958	2.12455	-3.89933
	16.697	-5.18565	-6.58812
	-15.2723	-0.864636	-4.2449
	7.61267	1.01741	-6.53002
	12.3341	-0.880255	-5.55619
	5.06354	-10.5772	-5.97337
	5.40044	-7.75085	-5.96125
	14.1324	29.7191	-7.15829
	14.744	31.2847	-7.18604
	-15.167	-0.580035	-4.27398
	7.24147	-4.60341	-5.88676
	-6.33955	13.1113	-6.311
	-9.98909	-11.1433	-5.8096
	15.4698	1.48576	-6.62286
	2.59625	-10.8619	-5.4921
	16.9317	-7.29615	-6.57023
	14.4191	1.81648	-6.68251
	-12.8855	-0.519824	-4.49738
	9.0808	0.767211	-6.57184
	4.84297	-5.67963	-6.13048
	8.69953	-5.55005	-5.69354
	14.3768	31.2589	-7.1835
	9.72892	-7.50671	-5.95059
	6.10384	-6.64901	-5.94065
	26.4954	8.86864	-6.73931
	-18.0124	3.78761	-6.60753
	20.4219	-18.5937	-6.44638
	14.5162	4.68527	-6.70718
	-10.349	-8.50694	-5.85048
	7.13179	-7.68313	-5.90078
	-13.3011	0.187804	-4.39038
	-11.0934	-4.02056	-6.02215
	-20.7344	2.77442	-3.39659
	22.1177	15.2584	-6.77628
	14.406	2.36851	-6.75631
	15.6882	-2.32333	-6.60453
	-10.2227	-8.90442	-5.80701
	13.9475	-4.21793	-6.19128
	-21.9836	8.8211	-7.78167
	15.8943	-0.863666	-6.63673
	15.4278	1.59285	-6.70718
	14.8515	32.6324	-7.22328
	26.1362	8.23046	-6.80168
	-14.2154	-6.37913	-5.34717
	5.95282	-1.65331	-6.02322
	-21.9384	10.3747	-7.92022
	-9.673	-11.4457	-5.81492
	16.6247	2.4011	-6.7924
	-11.6877	-9.03601	-5.72767
	20.8858	16.6072	-6.79318
	-9.93142	-1.52162	-4.44408
	19.8054	-21.811	-6.41325
	2.91079	-15.9893	-5.64744
	25.3951	9.47064	-6.8247
	-19.8379	0.497229	-3.90102
	0.00357296	-3.77999	-6.0581
	-10.9549	-2.87065	-6.15337
	-11.0307	-5.14331	-5.99407
	-6.40698	12.9691	-6.3038
	-19.4484	1.11825	-4.37994
	-21.6474	2.13152	-3.7667
	9.40784	0.297848	-6.53816
	-19.691	1.04439	-4.21942
	-0.0435557	-6.66267	-5.91144
	-11.9764	-8.83724	-5.50848
	5.05073	-6.61551	-6.07724
	-15.3256	-0.93633	-4.17217
	25.8494	10.0139	-6.81798
	-0.105786	-5.28616	-6.02847
	19.447	-21.4257	-6.37426
	25.4544	8.76056	-6.80689
	-15.0894	-0.292944	-4.25674
	19.9932	-23.9933	-6.38928
	-21.5145	1.99562	-3.50423
	-17.9158	3.48438	-2.87336
	-7.05374	14.2623	-6.28275
	-19.0306	1.56405	-4.25271
	-19.4442	0.0276878	-3.69012
	-19.5921	1.26064	-4.24594
	21.3927	16.7974	-6.77223
	-5.14232	30.2653	-7.88657
	25.6244	9.49366	-6.82606
	4.58023	-0.312988	-6.38102
	1.10901	-5.28683	-5.99444
	11.4547	-1.41159	-5.61539
	10.8958	-1.11747	-5.59671
	-10.1898	-9.23423	-5.79649
	14.4699	0.906669	-6.72751
	16.6219	-4.56244	-6.59045
	0.384543	-8.98172	-5.77082
	-10.042	18.1444	-7.70317
	3.86765	-14.8622	-5.39127
	-15.3072	-0.965456	-4.2455
	16.9076	10.344	-6.96587
	-11.7434	-9.02314	-5.53571
	4.1012	0.53515	-6.40306
	-17.6032	1.57489	-2.72436
	5.00132	-9.42352	-6.11204
	-21.2858	1.49025	-4.06456
	-23.8114	6.21378	-7.60903
	-10.8788	-3.6416	-6.0112
	18.6667	-16.3796	-6.45552
	-19.002	1.55006	-4.23771
	-13.3108	11.7536	-7.48471
	5.52537	-7.66412	-5.96746
	16.7546	-4.47924	-6.5903
	3.01002	-16.4113	-5.51844
	6.26956	-12.9132	-6.00844
	-21.8733	1.85848	-3.82181
	9.34085	1.74316	-6.58699
	7.46616	-9.30624	-5.98496
	-18.7393	1.75019	-4.27129
	-21.3739	1.38532	-4.0606
	11.4897	6.04033	-6.79161
	-19.5992	0.605335	-3.99951
	-6.98338	13.6519	-6.26642
	-0.230701	-7.02728	-5.93671
	-19.0393	1.57006	-4.25833
	-13.1234	16.5513	-7.73095
	10.4333	-1.50961	-5.55604
	7.87546	-1.12407	-6.40377
	10.3371	1.96696	-6.55309
	7.60283	-5.41115	-5.86209
	26.0631	10.8429	-6.83686
	-22.3236	2.64729	-3.93024
	-10.3892	-7.91662	-5.73569
	9.51293	1.42928	-6.58786
	2.73547	-13.843	-5.62301
	-23.7014	7.58807	-7.87242
	15.6455	-2.09838	-6.644
	3.9478	-1.49316	-6.35141
	-10.7065	-3.98903	-6.10453
	-19.6999	0.786957	-4.20245
	12.9556	6.24741	-6.81624
	15.2144	-2.40606	-6.60404
	26.4882	10.1504	-6.79186
	-0.44042	-4.76073	-6.02408
	15.6801	1.43113	-6.63634
	11.1578	-0.384078	-5.52127
	-7.20564	14.319	-6.29726
	11.2591	-0.897646	-5.51017
	0.666381	-6.83265	-5.95847
	10.3193	1.93149	-6.60446
	18.7646	-17.8622	-6.45134
	-10.2441	-6.80085	-5.93905
	-23.7373	6.05501	-7.37854
	-21.7806	1.84994	-3.87471
	11.2483	-0.701838	-5.56156
	16.4604	-0.595043	-6.61014
	-21.009	1.69077	-4.08305
	4.47671	-9.45023	-6.01496
	8.47159	0.918562	-6.50325
	-14.0421	11.387	-7.49303
	-11.4873	-9.46795	-5.61099
	23.109	7.34605	-6.64833
	0.510791	-8.72013	-5.7961
	20.2511	15.5849	-6.76805
	3.65368	-3.27726	-6.2697
	15.3403	-0.805737	-6.71139
	-20.6847	1.73572	-3.98173
	-12.3124	-8.12017	-5.53557
	-12.5505	-7.76424	-5.73372
	19.6201	-15.0614	-6.47592
	14.7791	1.12159	-6.69282
	14.4927	1.69474	-6.69379
	4.18106	0.478854	-6.38499
	1.05556	23.4097	-7.60711
	-9.90556	-9.65018	-5.82402
	9.49278	1.20253	-6.55588
	4.54829	-5.7724	-6.22623
	0.321883	-7.03874	-5.95962
	22.8183	7.05453	-6.71235
	-12.6051	-7.27394	-5.65045
	-14.4618	-6.54297	-5.49112
	19.8799	-20.4789	-6.43255
	7.35456	-0.290811	-6.49402
	16.465	-3.70776	-6.53875
	3.17107	-15.8926	-5.54484
	16.5592	-3.46744	-6.66942
	5.9211	-7.13793	-5.96242
	-5.14045	30.4598	-7.88359
	12.8657	5.1251	-6.81652
	-19.1388	-1.07141	-2.72082
	26.5081	9.32829	-6.82046
	-14.1935	-6.85714	-5.37422
	7.75541	1.64973	-6.4825
	26.3127	8.34477	-6.82013
	-21.0797	1.60673	-4.05273
	-5.17458	28.9915	-7.86544
	8.06157	0.809581	-6.5584
	-11.3953	-3.53549	-6.05227
	1.85307	-9.69949	-5.84797
	-11.3157	-0.74432	-4.61594
	-21.7813	1.83499	-3.87015
	14.6577	0.64825	-6.7187
	-19.8676	0.593163	-4.014
	-0.490686	-4.31365	-6.03448
	25.5357	8.96818	-6.79506
	-23.7697	6.22489	-7.60554
	-23.9521	7.25708	-7.87583
	4.42508	-1.06755	-6.2812
	16.8106	-3.2084	-6.64409
	16.8072	-8.90037	-6.51793
	5.19575	-7.03089	-6.00979
	4.10827	-7.94345	-5.97348
	-10.2489	-10.2102	-5.76994
	2.37384	-15.8912	-5.52688
	16.5037	-2.98307	-6.60868
	16.0232	-1.66838	-6.6713
	-10.209	-1.93495	-4.35688
	0.362755	-6.35224	-5.95935
	16.6661	-2.98135	-6.62383
	1.14167	-7.66628	-5.87746
	15.4115	31.7215	-7.17576
	13.7361	5.07118	-6.7607
	-9.07346	-2.84843	-4.9894
	-0.047961	-7.76148	-5.7538
	15.0111	0.614687	-6.75542
	21.7577	5.79388	-6.65903
	14.5736	3.40336	-6.72712
	0.528866	-5.40773	-5.98199
	13.132	6.89803	-6.8567
	15.4832	33.6774	-7.22482
	9.63761	1.08942	-6.55187
	11.5826	-1.4424	-5.50796
	-18.3737	12.6683	-7.77731
	-20.7745	-3.3571	-6.55684
	16.5711	-8.10486	-6.53919
	8.08532	-8.76757	-5.9804
	-19.718	1.07253	-4.31878
	-19.5548	0.946823	-4.28506
	-12.3339	18.8136	-7.82034
	-13.4616	11.6746	-7.47309
	10.2706	0.932053	-6.50779
	9.96137	0.744078	-6.55716
	15.697	31.5894	-7.14453
	17.3581	-5.21021	-6.6125
	6.85487	-12.6602	-5.93495
	6.78219	-0.567546	-6.37426
	9.3967	1.10646	-6.56522
	0.212327	-4.95216	-6.01687
	13.8125	3.37715	-6.73211
	-21.5407	2.28353	-3.86671
	10.5267	-7.85112	-5.82935
	21.7894	17.4268	-6.77988
	6.30112	-12.3298	-6.05925
	10.0077	1.81257	-6.53579
	14.536	3.26321	-6.75033
	23.3199	7.25235	-6.67769
	6.40904	-5.23815	-5.90182
	-5.97737	12.823	-6.25129
	14.8688	30.7869	-7.13586
	27.1273	10.3662	-6.81264
	3.70192	-16.1322	-5.45803
	-15.0126	-0.248045	-4.25991
	-21.7254	2.02419	-3.89867
	8.78818	-6.72977	-5.81785
	9.88031	1.60199	-6.63464
	-0.319214	-4.01674	-6.06446
	-14.9766	-0.427977	-4.24712
	-18.0127	3.44364	-2.89321
	-20.8264	2.14031	-4.20407
	-22.1661	8.55294	-7.76783
	-22.3722	7.93623	-7.70772
	6.00844	0.362482	-6.42661
	-15.0026	-0.0873819	-4.28245
	22.3232	14.3789	-6.77734
	18.7249	5.46567	-6.88225
	7.86055	-8.5036	-5.99757
	6.79541	-0.167912	-6.4409
	26.7979	9.55987	-6.81781
	5.74549	-6.35637	-5.96634
	4.59514	-0.520408	-6.36087
	9.11355	-0.0652484	-6.58169
	15.5819	2.01188	-6.64231
	0.20816	-4.13705	-6.05158
	5.91277	-4.00925	-6.33574
	-10.4735	-3.53946	-6.13483
	-11.4512	-3.55855	-6.1514
	-20.0806	0.958296	-4.35526
	-9.89449	-11.6922	-5.75114
	4.70798	-1.38772	-6.27952
	-21.1926	1.34407	-3.98126
	-21.5274	2.3072	-3.96835
	6.74838	-6.06689	-6.29816
	0.502387	-5.84088	-5.97381
	10.5584	-5.02654	-5.82865
	16.2372	-0.338529	-6.61148
	-12.216	-7.59054	-5.69478
	3.1928	-15.4217	-5.57099
	7.22548	-12.2386	-5.94023
	-10.0218	-1.78677	-4.42859
	-22.288	2.68407	-3.8757
	-23.8476	6.17965	-7.60274
	4.77102	-2.04108	-6.39748
	-17.8608	1.41885	-2.76639
	7.93118	-7.56426	-5.95555
	-21.2118	1.74516	-4.20743
	27.2934	10.9955	-6.79769
	3.60537	-16.8151	-5.63302
	8.16114	-1.78812	-6.47735
	-11.5239	-0.804322	-4.5659
	-11.323	-3.77806	-5.98803
	-19.5812	0.952819	-4.03545
	-21.656	2.08641	-3.87281
	9.69647	1.04931	-6.5403
	11.5476	0.48061	-6.65523
	-11.6208	-9.81302	-5.59978
	-14.9876	-0.137873	-4.28891
	-21.6436	2.08691	-3.8764
	-19.9955	0.376833	-4.03149
	17.2329	-2.6644	-6.57363
	18.464	-17.4211	-6.45525
	-21.2838	1.32498	-4.0383
	5.65778	-0.838665	-6.0763
	1.60736	23.7148	-7.59356
	-11.9164	-8.87178	-5.5816
	-5.04144	30.0429	-7.88544
	9.44337	-3.57866	-5.87904
	-21.0873	2.71752	-3.88224
	-22.7633	9.30269	-7.98093
	3.12099	-15.733	-5.73909
	-10.7732	-2.95115	-6.14387
	3.30776	-14.1006	-5.6729
	8.08134	-0.119424	-6.47119
	0.313817	-6.61852	-5.95549
	8.66188	1.77511	-6.58184
	-9.85649	-10.2325	-5.70335
	4.1397	-0.316274	-6.35258
	-14.9857	-0.207807	-4.27787
	14.4334	0.954146	-6.69244
	15.3856	31.5969	-7.17206
	-20.699	1.7399	-3.99023
	-11.0763	-2.93511	-6.04816
	-21.7694	1.96703	-3.86914
	15.2943	31.5492	-7.15139
	22.6323	18.1105	-6.77175
	17.2007	3.85724	-6.80204
	22.9407	15.8998	-6.78787
	-19.7758	0.534602	-3.96536
	6.98097	-14.4785	-6.09392
	-22.8918	8.90375	-7.96588
	-10.0877	-1.83497	-4.38395
	6.94073	-4.61192	-5.9458
	-15.0926	-0.226246	-4.28144
	22.8889	15.1443	-6.75331
	-11.5444	-3.13027	-6.12823
	-11.0387	-5.79573	-5.93298
	21.2933	15.475	-6.77512
	-20.92	1.60362	-4.12374
	-19.1935	-0.423418	-3.46119
	15.7754	-2.49989	-6.67925
	-5.80359	33.4935	-8.02692
	3.6184	-1.85907	-6.30849
	3.94903	-1.19294	-6.2883
	11.0913	-6.06943	-5.80154
	11.1592	-3.91145	-5.73573
	18.4127	-14.3381	-6.51966
	-21.4691	2.19189	-3.82663
	-12.3185	-6.96551	-5.62337
	-12.1514	-8.57692	-5.61163
	-9.42716	-11.447	-5.73978
	15.6407	1.248	-6.60669
	-18.1276	1.25004	-2.80913
	-7.1546	14.2127	-6.29368
	-6.91893	13.6711	-6.2875
	6.06847	-6.05231	-5.89608
	17.9974	-12.9454	-6.50787
	-11.3282	-3.3324	-6.13076
	-23.9069	6.12263	-7.57884
	6.60514	-7.62473	-6.02466
	0.471676	22.9765	-7.61568
	-14.913	-5.52333	-5.42737
	19.5274	-13.8924	-6.435
	-15.0498	-6.01077	-5.38385
	14.2597	32.012	-7.20692
	-21.0911	1.55279	-4.07079
	-23.6253	6.28932	-7.60128
	-19.5652	0.412585	-3.94001
	-0.186044	-5.98744	-5.96122
	-6.31119	12.9117	-6.2878
	-22.5278	9.90875	-7.99255
	-11.587	-9.22371	-5.61421
	-21.743	1.6316	-3.67876
	-10.1101	-1.81731	-4.39494
	-14.4013	-6.57735	-5.40713
	14.8943	0.515352	-6.70379
	6.95036	-10.682	-5.98218
	2.54764	-13.7978	-5.62472
	11.5897	-4.938	-5.80128
	-20.1109	0.731484	-4.2825
	-19.6166	1.21447	-4.26331
	1.09662	-8.55347	-5.91627
	5.91992	-6.15771	-5.98652
	26.0691	8.28268	-6.82972
	-8.85324	-2.07731	-5.04366
	-21.5156	2.22038	-3.95534
	-22.3888	2.5414	-3.89565
	14.7123	30.8534	-7.14272
	-21.7413	1.96972	-3.77567
	8.33362	-5.96894	-6.27555
	24.6226	9.5298	-6.79016
	-21.8135	1.68853	-3.55373
	16.056	32.0155	-7.14565
	4.33673	-5.94486	-6.1471
	16.1165	6.80983	-6.90147
	15.6913	6.40295	-6.88762
	4.74946	-6.34897	-6.17897
	-20.6988	1.46121	-3.21517
	-23.8997	7.29715	-7.86147
	-21.5373	2.23169	-3.81943
	-21.4433	2.34622	-3.85029
	-6.24279	13.1148	-6.28881
	-22.5982	9.54576	-7.955
	-6.7558	13.4047	-6.30273
	3.42089	-11.9472	-5.58367
	5.53329	0.496115	-6.36513
	17.1072	-3.93092	-6.66499
	-19.5994	1.47321	-4.27931
	4.47717	-9.18811	-5.96543
	9.74364	1.90372	-6.57666
	-4.94335	30.0302	-7.87734
	14.9883	0.55818	-6.61345
	2.56946	-13.221	-5.62321
	-9.67254	-11.0717	-5.80765
	-11.3913	-9.11864	-3.77076
	10.6435	0.194593	-5.51998
	0.0767838	-4.68844	-6.02076
	-16.9596	1.94893	-2.62442
	-14.2184	-6.56679	-5.35581
	-10.8177	-5.12956	-6.00841
	23.9349	8.43862	-6.73261
	26.3917	6.43866	-6.78515
	-21.3456	2.22901	-3.9244
	5.30449	-1.1868	-6.43456
	0.596601	-5.82366	-5.93907
	-9.97128	-1.50071	-4.77058
	6.91464	-3.71281	-6.02958
	-21.1606	2.7104	-3.9031
	7.03577	-3.6701	-6.39466
	8.1735	-2.43571	-6.50587
	22.5879	13.541	-6.78021
	-22.5079	2.30748	-3.75878
	4.11938	-7.47549	-6.06989
	-19.0811	2.53607	-6.65471
	-20.968	1.92874	-4.18416
	8.67396	-0.803587	-6.53104
	15.7535	31.1366	-7.15379
	22.4052	15.914	-6.75932
	-10.994	-5.87122	-5.92853
	-23.7059	6.20251	-7.57934
	6.09047	-0.054272	-6.46554
	11.5396	-0.813476	-5.55871
	16.2832	-0.185525	-6.67355
	-19.4121	1.59423	-4.25143
	7.24569	-13.0411	-6.08459
	20.3852	3.50846	-6.59892
	6.15886	-1.92147	-5.98907
	-19.4964	7.49394	-7.33071
	6.76483	-12.0653	-5.99355
	-9.8026	-1.50162	-4.40815
	-21.1117	1.65959	-4.04449
	-19.7045	0.889138	-4.2901
	-14.2007	-6.68572	-5.40255
	26.7435	7.73286	-6.79811
	6.55978	-7.69296	-6.03567
	-21.0784	2.02529	-3.65511
	14.6232	30.7238	-7.16089
	14.7399	30.7695	-7.13988
	-21.2283	1.61296	-4.15427
	-21.8026	5.84367	-6.75396
	3.68935	-12.8981	-5.71121
	-14.211	15.5292	-7.74811
	14.7796	-1.2866	-6.64164
	3.72846	-14.3096	-5.68646
	-19.7985	0.849319	-4.35217
	-6.6337	25.1072	-7.83216
	-18.9288	1.53032	-4.18744
	14.8653	1.53199	-6.63111
	0.0140029	-3.55845	-6.05091
	5.39079	-2.11283	-6.06917
	-21.5906	1.99662	-3.84532
	6.87636	-8.17427	-6.25623
	-0.211035	-4.179	-6.05063
	-14.5689	-6.73398	-5.40547
	-7.15358	13.8727	-6.26209
	2.24453	-14.2359	-5.65542
	-19.7675	0.93471	-4.21188
	-21.0557	1.4766	-4.09363
	6.46115	-10.477	-6.01894
	-21.085	1.71262	-4.0908
	-19.509	1.18611	-4.23183
	15.2052	32.5747	-7.17966
	6.09495	-11.7837	-6.00738
	-10.7484	-5.71718	-5.92882
	-19.6676	1.07961	-4.25498
	-19.8274	0.328241	-3.90504
	-7.12609	13.9243	-6.29092
	22.6024	15.9066	-6.76004
	-14.998	-6.04841	-5.28166
	-15.1173	-0.504056	-4.26963
	-11.8568	-8.94158	-5.49773
	5.65312	-13.288	-6.01697
	-21.1109	1.7358	-4.11768
	19.6825	-22.4335	-6.41858
	-19.4216	1.09078	-4.31353
	-14.717	-6.29978	-5.32236
	9.01246	1.1947	-6.57811
	26.6496	7.87115	-6.79329
	-22.2479	9.80711	-7.93668
	6.55321	-9.65178	-5.9879
	5.96685	-7.06285	-5.99893
	27.0834	7.29409	-6.8034
	9.44287	1.21762	-6.57623
	17.1677	-3.94596	-6.63457
	6.05202	0.0350574	-6.46206
	-14.5687	3.05126	-6.79991
	-12.2241	-9.2133	-5.59961
	-21.8269	1.79783	-3.82476
	26.8161	11.201	-6.78896
	-22.5352	2.17908	-3.72236
	-21.7179	2.12246	-3.92902
	3.98943	-0.138651	-6.32392
	9.13034	0.245868	-6.56862
	12.1303	1.72001	-6.69193
	-15.1887	-0.803458	-4.22555
	-2.78859	16.4483	-6.31122
	-10.2014	-9.63333	-5.86662
	-10.8865	-5.97822	-5.91483
	0.114408	-4.90906	-5.96753
	7.61178	-1.88474	-6.4601
	-20.8966	1.42346	-3.98446
	-11.3775	-10.4648	-5.55062
	0.706223	-5.8894	-5.9782
	-10.8503	-5.9759	-5.83942
	24.0268	8.6293	-6.7343
	16.1853	6.42642	-6.84744
	-20.7064	2.09562	-4.17869
	9.82227	2.053	-6.58661
	15.1672	32.0821	-7.18187
	-14.7737	-5.8214	-5.42276
	14.4842	2.1968	-6.69805
	-18.9247	1.29661	-4.16929
	-20.8703	2.04446	-4.16502
	-19.2578	1.67976	-4.3111
	14.858	1.48481	-6.69135
	-11.156	-3.03685	-6.09149
	9.36268	1.56129	-6.52901
	-14.9599	-0.241282	-4.2984
	4.43965	0.13864	-6.32334
	-6.28106	13.0104	-6.2899
	21.428	13.5069	-6.7545
	0.438662	-6.79433	-5.98708
	-14.9713	-6.27607	-5.31379
	14.969	5.68338	-6.85107
	0.561891	-7.43121	-5.92216
	9.25226	0.409248	-6.55772
	15.7582	31.6063	-7.14467
	-6.09355	12.9743	-6.27093
	-11.2569	-3.48791	-6.15142
	-19.9817	0.711767	-4.02426
	10.5787	-2.61971	-5.59023
	-22.5348	9.66021	-7.95174
	10.0779	1.67227	-6.56005
	18.8379	-20.7608	-6.42581
	-0.126288	-4.83004	-6.04092
	5.52885	-9.86965	-6.11185
	-22.3991	2.45709	-3.85853
	0.492889	-4.65582	-5.99499
	-22.4227	2.43859	-3.80683
	11.5389	-4.17901	-5.73574
	15.209	32.5885	-7.18312
	4.65453	0.962958	-6.41089
	-21.2279	1.53834	-4.09642
	-10.1906	20.2124	-7.78552
	9.21633	0.901012	-6.52616
	5.8363	-2.3536	-5.97701
	15.4121	1.1284	-6.61749
	0.748765	-6.58155	-5.95247
	25.9527	9.07384	-6.81933
	11.857	-1.6876	-5.50796
	-20.8585	1.4465	-4.00745
	16.2528	-2.56363	-6.68627
	17.0772	1.29592	-6.78039
	6.65255	-9.35148	-6.03145
	20.8779	16.9397	-6.76438
	7.97565	-1.99787	-6.44263
	7.29393	-8.71425	-6.20143
	7.16019	-2.01298	-5.96488
	5.40896	-7.21877	-5.98824
	9.06473	2.13013	-6.58259
	6.05494	-5.64167	-5.95275
	3.11021	-8.42958	-5.96852
	5.56369	-0.439943	-6.40888
	4.06126	-0.164514	-6.36343
	2.68937	-13.5308	-5.5452
	14.5546	34.0583	-7.26539
	-9.85838	-1.47772	-4.40831
	14.9724	6.83342	-6.86363
	-21.3794	2.39796	-3.96612
	20.4085	-23.0575	-6.3786
	6.80143	-2.90629	-5.98548
	7.52096	-10.8615	-5.94217
	14.7951	33.4546	-7.25408
	9.99515	-6.53728	-5.83957
	-0.141658	-4.62691	-6.00435
	-9.95801	-1.4155	-4.45229
	-2.75161	16.6743	-6.32299
	7.53952	-3.236	-6.02416
	-0.27993	-4.16172	-6.05031
	7.82501	-8.23492	-6.22148
	13.7529	3.79335	-6.74049
	15.1727	-0.650113	-6.65149
	11.1349	-0.350504	-5.54205
	-4.62492	25.0787	-7.76452
	2.65136	-9.4827	-5.89529
	-10.2148	-2.21016	-4.36546
	15.615	-1.33309	-6.6992
	-10.3749	-2.64351	-4.36133
	-12.1923	-7.76771	-5.6848
	-21.7627	1.90927	-3.78527
	17.6254	1.92058	-6.43384
	23.1869	13.0874	-6.8251
	10.0361	-4.37509	-5.79316
	5.91684	-5.57783	-5.97949
	-19.865	1.17799	-4.2574
	15.848	32.6549	-7.18232
	-19.7027	-0.399375	-2.82617
	-15.321	-1.07553	-4.23342
	14.2336	4.24562	-6.81252
	8.01524	-6.5482	-5.93577
	-22.6409	9.71669	-8.00101
	-0.287839	-3.31462	-6.07718
	5.75679	-12.0691	-6.05086
	4.54339	-13.3098	-5.51368
	-16.2721	4.98737	-2.59202
	22.0174	-28.4995	-6.35461
	15.2903	32.034	-7.18466
	19.7761	-18.0698	-6.42741
	7.05909	-6.78383	-5.98228
	1.46941	17.2728	-6.25789
	-14.9316	-0.14811	-4.28624
	8.08517	-8.35966	-5.88408
	4.6308	-10.8895	-5.71202
	-0.31911	-5.76554	-6.00828
	3.93686	-1.37124	-6.26086
	6.48041	-5.77902	-5.97435
	4.73664	-7.91795	-5.98942
	14.8446	32.6315	-7.2363
	-0.0501279	17.0857	-6.26772
	-21.6009	2.17439	-3.99563
	15.7322	7.94029	-6.92249
	10.2514	0.351554	-6.57188
	6.38751	-2.30192	-6.0514
	22.567	14.4849	-6.76428
	-21.0051	1.79189	-4.13995
	7.44519	-1.59748	-6.48063
	7.61549	-7.05447	-5.96105
	-8.98252	-2.04761	-4.92489
	6.37936	-11.8109	-6.09522
	-20.4989	1.49363	-3.54717
	8.65434	-8.3544	-5.94
	0.0178138	-5.12554	-5.99983
	20.8886	-25.1993	-6.39822
	7.57006	-0.87915	-6.48003
	14.7254	31.4184	-7.19934
	14.3179	32.1748	-7.20967
	7.41648	-2.74703	-6.45077
	8.03699	-11.3445	-5.87717
	25.4375	8.7191	-6.8205
	-18.9284	7.65743	-7.35404
	8.83936	-2.44883	-6.44976
	15.9379	-5.51712	-6.56992
	-19.8188	0.77017	-4.19345
	-15.2002	-0.567961	-4.2755
	0.972651	17.1952	-6.26666
	8.37393	-9.34317	-5.90508
	15.9355	1.39753	-6.67717
	-21.514	2.17562	-3.83444
	13.661	3.65838	-6.76402
	4.21899	-10.9973	-5.99117
	25.1202	8.83253	-6.80915
	-0.324701	-3.53689	-6.08283
	-20.7734	2.01465	-4.18531
	13.9985	4.5834	-6.82296
	-11.0155	-2.79203	-6.11472
	25.9025	10.3042	-6.79916
	-21.5041	2.0478	-3.81942
	-14.5881	-6.67724	-5.24996
	-19.3552	0.834036	-4.21858
	11.7422	-4.91557	-5.76792
	6.17802	-3.8084	-6.31049
	3.49443	-9.79245	-5.86384
	18.3366	-10.3801	-6.53444
	26.2422	7.92527	-6.79149
	-21.4294	2.362	-3.85042
	-10.0958	-2.10009	-4.38789
	7.03159	-0.848436	-6.41494
	-22.122	7.70188	-7.62329
	-8.09277	-13.486	-4.24535
	19.574	-21.7424	-6.45543
	-21.4695	2.03575	-3.81021
	-10.4134	-2.62394	-4.3295
	27.6745	11.502	-6.78821
	5.62457	-6.45491	-6.02521
	15.3066	32.0172	-7.17158
	3.32666	-16.829	-5.52288
	13.2256	-3.36816	-6.21165
	2.85835	-13.0537	-5.4966
	-10.1068	-1.82718	-4.41835
	4.00992	-2.42085	-6.29996
	-15.0749	-0.381079	-4.3141
	-11.8848	-9.37003	-5.64319
	9.55913	-5.6657	-5.83479
	-6.74537	13.2621	-6.32145
	15.9963	-4.90593	-6.62259
	-11.7074	-8.82984	-5.56704
	-12.0335	-9.40109	-5.56057
	11.6065	-0.25514	-5.459
	19.4023	-20.5841	-6.42917
	-20.7855	1.75192	-3.74163
	-10.5588	-4.12245	-6.03445
	-11.5435	-9.43956	-5.55057
	-20.8403	2.05561	-4.22992
	22.8385	16.2434	-6.75233
	13.3353	2.02913	-6.70445
	16.5214	-2.27878	-6.68506
	11.1834	-1.25201	-5.56363
	18.0671	5.18417	-6.90123
	-22.3921	2.53108	-3.8306
	-21.1654	0.852452	-3.26539
	11.9603	-3.95986	-5.75613
	15.1973	33.5163	-7.22194
	-22.345	2.59093	-3.88565
	5.88176	-5.01642	-5.9431
	6.31115	-11.3541	-5.98151
	-14.8191	-6.16875	-5.43962
	-19.7434	1.20442	-4.35139
	5.61278	-6.88176	-5.97221
	15.1636	30.861	-7.14807
	-9.57499	18.3567	-7.68192
	-21.1993	1.62905	-4.15587
	14.4122	3.00617	-6.69338
	3.51994	-9.88991	-5.70597
	14.7851	3.87824	-6.72541
	9.73981	-4.20207	-5.7601
	-11.0378	-3.42567	-6.10337
	-10.1602	-2.24678	-4.35212
	24.6146	8.40759	-6.74154
	22.9953	6.28747	-6.65606
	24.1964	10.0625	-6.77825
	18.6876	-15.614	-6.44807
	18.8507	-10.0234	-6.52151
	-20.9937	1.68314	-4.16155
	-19.5887	0.381506	-3.91153
	-20.7778	1.6968	-4.09256
	14.8792	31.3432	-7.16822
	-21.5757	2.25821	-3.87173
	-14.158	-6.43474	-5.32279
	-20.166	0.922998	-4.34697
	3.62821	-15.3435	-5.53942
	-12.1018	-0.227218	-4.58588
	4.05726	-13.7464	-5.66707
	7.49872	-1.43318	-6.4995
	21.3305	14.8427	-6.76834
	-4.62995	15.7226	-6.32118
	11.219	-0.56396	-5.52253
	-21.3655	2.45055	-3.92025
	0.404438	-6.33913	-5.95936
	15.3623	1.52142	-6.63898
	-7.19843	13.5966	-6.31594
	-21.5079	2.24679	-3.91256
	-6.43956	13.2884	-6.29642
	15.8822	-0.035326	-6.64187
	-21.3614	2.17348	-3.48742
	8.80639	1.42949	-6.60087
	13.6239	31.0035	-7.18674
	-10.3397	-2.45643	-4.33934
	-14.7923	-6.16104	-5.32613
	-19.7468	1.09799	-4.20764
	6.82686	-2.79628	-6.02053
	-12.9605	-6.77199	-5.71994
	-0.209805	-4.60776	-6.03618
	3.45793	-15.0709	-5.67672
	19.2388	-13.3701	-6.50094
	-21.7119	1.73639	-3.49524
	26.0464	10.0847	-6.79796
	14.3262	0.458756	-6.71267
	13.4002	5.08633	-6.7739
	6.56975	0.225105	-6.43778
	25.4688	9.34886	-6.80909
	-11.401	-3.06895	-6.10463
	0.0970005	-6.43135	-5.93723
	7.89121	-0.657268	-6.52041
	-14.6967	-6.17714	-5.30674
	-11.644	0.0781866	-4.59232
	4.06652	-13.0792	-5.43554
	5.87545	-5.97995	-5.9882
	-15.3534	-0.765533	-4.24076
	-20.1219	0.983188	-4.3673
	19.1365	-21.8677	-6.38752
	-19.3026	1.09108	-4.1887
	-7.082	13.2337	-6.30597
	8.72321	1.49006	-6.56189
	5.89323	-5.57883	-5.94741
	-19.3437	0.0254141	-2.8026
	-10.1619	-2.05122	-4.37741
	-21.363	1.36728	-4.05638
	4.3941	-11.4911	-5.75746
	21.9467	5.0837	-6.67274
	10.1528	1.84576	-6.52686
	-11.7572	-9.24875	-5.56702
	10.4331	2.0696	-6.66717
	19.0718	-12.2458	-6.54978
	9.67332	1.37459	-6.57919
	-12.2346	-7.19085	-5.68361
	-7.17106	14.3678	-6.30088
	-14.9926	-0.160104	-4.30074
	15.8165	-1.00891	-6.57974
	-21.3356	2.21701	-3.91331
	-19.6866	0.665846	-3.90202
	-19.3504	1.06586	-4.29966
	7.15427	1.30187	-6.52377
	-15.0297	-5.99356	-5.40518
	16.7665	-7.59494	-6.60922
	16.2208	-3.79009	-6.57489
	15.7479	2.39457	-6.82184
	-11.0797	-3.52981	-6.13385
	18.0563	-10.5122	-6.48663
	13.9513	1.35892	-6.68937
	-19.2367	1.13347	-4.25395
	0.392165	-6.72845	-5.93662
	20.2677	3.07641	-6.5664
	21.7348	14.8953	-6.76225
	3.56955	-15.6562	-5.48264
	4.8128	-12.8545	-6.03532
	-19.2181	1.69319	-4.30554
	-15.8402	1.41856	-6.72468
	-6.02206	32.9304	-8.02562
	22.5757	15.3609	-6.77182
	0.660689	-8.48909	-5.84181
	-4.69823	15.7065	-6.29191
	13.3324	-3.35593	-6.20073
	3.80436	-16.4807	-5.52656
	-6.36876	31.1142	-8.00098
	-20.0205	2.31558	-3.27342
	-19.556	-0.709809	-2.97053
	-15.0221	-0.409897	-4.25578
	15.1668	30.9972	-7.16161
	-6.3524	12.9665	-6.30692
	10.8488	0.1301	-5.51998
	-4.69417	25.305	-7.78547
	-13.5118	11.6515	-7.49191
	7.97785	-7.43811	-5.99901
	-20.9868	1.92788	-4.13972
	14.3346	2.38137	-6.75937
	17.8377	-7.38102	-6.58205
	-19.5674	0.431672	-4.05271
	2.94515	-16.6924	-5.53457
	17.0839	-6.15433	-6.61521
	19.7749	-20.4984	-6.41795
	16.7282	-2.63585	-6.63702
	-22.4038	10.0121	-7.98071
	-20.641	1.71245	-4.04964
	-9.53841	-11.6227	-5.74368
	5.76537	-5.34761	-6.24636
	-20.3158	0.932461	-3.28274
	-9.90561	-10.8115	-5.73623
	-11.9415	-9.34388	-5.562
	16.3567	-3.39915	-6.64342
	-10.4502	-7.84735	-5.86546
	-14.4731	-6.28652	-5.29728
	0.167127	-5.0945	-6.00053
	2.7251	-8.48503	-5.90212
	14.6375	30.5882	-7.15243
	14.8511	7.44899	-6.88455
	-11.0144	-4.37705	-6.04965
	14.6025	-0.548172	-6.64536
	-21.1001	1.63373	-4.09252
	-10.2279	-3.55439	-6.08988
	-6.66286	14.6831	-6.29079
	-21.5121	2.24877	-3.98067
	-11.9141	-8.93958	-5.67123
	-19.9791	-0.159972	-3.48702
	14.5807	3.28702	-6.66665
	-15.264	-0.928153	-4.27128
	-0.261783	-3.69582	-6.06105
	6.75594	-7.24785	-5.9825
	-20.9053	1.97684	-4.20273
	11.4456	-4.27568	-5.71863
	-21.058	2.57085	-3.47819
	4.7517	-0.771718	-6.37009
	-11.1884	-5.18811	-5.94401
	7.28548	1.86537	-6.52182
	-10.5081	-9.42254	-5.76263
	14.3732	1.89668	-6.71581
	-9.7346	21.1955	-7.78806
	-0.262941	-4.03673	-6.03617
	0.205471	-6.94023	-5.9412
	25.3214	8.15545	-6.80491
	2.45444	-10.3456	-5.87776
	6.70988	-6.69795	-6.01036
	3.64963	-16.7432	-5.65408
	0.0622245	-6.11115	-5.91216
	2.90101	-10.828	-5.68048
	-20.774	2.09538	-4.13181
	-20.8834	1.79404	-4.09106
	-14.1764	-7.04572	-5.3688
	10.3581	-1.32535	-5.50332
	8.95661	-0.634812	-6.58275
	1.62664	-9.13019	-5.88166
	9.39677	1.64827	-6.53697
	-20.804	1.63144	-3.70649
	6.69782	-9.05108	-6.03243
	18.4472	-9.20986	-6.53551
	20.8508	2.35858	-6.61782
	13.8923	2.95709	-6.75839
	-15.0413	-0.37825	-4.22531
	-10.7665	-5.31352	-5.96958
	-21.2084	2.5902	-3.90533
	-14.5671	-6.50734	-5.29173
	-22.4026	2.48755	-3.91562
	10.0587	0.599992	-6.49539
	10.5994	-2.47641	-5.53955
	16.1825	32.2804	-7.16086
	3.52829	-13.7522	-5.65604
	-21.8236	1.83418	-3.83467
	7.93848	-7.10069	-6.22433
	19.0283	-16.5083	-6.48281
	6.9008	-6.27815	-5.96352
	9.75502	0.329542	-6.50359
	-10.0119	-8.52047	-5.82312
	-15.371	5.17923	-2.36654
	15.9693	-0.662387	-6.66808
	-21.5404	7.97572	-7.60358
	26.7408	8.83881	-6.79202
	17.4873	-7.37016	-6.55198
	-14.713	-6.33415	-5.35487
	-20.7732	2.59295	-3.32912
	-21.3416	2.57595	-3.94837
	9.87527	-1.51566	-5.5422
	21.2733	16.4341	-6.77658
	15.3575	1.83439	-6.65232
	-10.6304	-1.22482	-4.80821
	11.866	4.90276	-6.70909
	-10.242	-2.18234	-4.37055
	-9.87568	18.1409	-7.70305
	-11.8559	-9.70131	-5.57326
	2.92089	-16.7138	-5.61072
	-14.3891	-6.73974	-5.4267
	6.38882	-8.16471	-6.01726
	-15.1944	-0.504433	-4.21082
	4.29932	-0.597178	-6.35314
	15.5381	-4.89772	-6.57456
	-6.44872	13.3111	-6.29725
	-12.6388	-6.82649	-5.66267
	13.8408	33.4757	-7.28706
	12.2472	2.4334	-6.66196
	-11.7964	-9.80734	-5.4949
	6.61251	-5.57731	-5.90638
	5.42907	-6.44065	-6.2033
	9.38425	1.06152	-6.62761
	6.50499	-10.417	-5.96284
	16.4713	-3.03261	-6.64196
	-22.447	2.4749	-3.83874
	12.3644	5.13512	-6.82588
	5.56057	-7.27854	-6.01671
	14.9185	-0.73112	-6.64008
	4.19399	-2.68377	-6.27562
	17.2526	-5.33575	-6.62245
	22.3683	16.4639	-6.75348
	-21.2359	2.06559	-3.8066
	0.463017	-3.91503	-6.06052
	11.4908	2.57062	-6.71539
	3.71278	-12.7731	-5.67597
	-7.99688	-1.41016	-5.04445
	-20.9451	2.02958	-4.15543
	5.49085	0.384324	-6.40711
	18.1494	-11.1468	-6.49919
	-22.4028	2.49001	-3.86446
	-21.7914	1.82523	-3.84241
	3.965	-4.65922	-6.14117
	-14.9893	-5.67114	-5.47671
	-6.90886	14.6007	-6.31023
	-21.5135	2.26814	-4.00147
	17.4256	2.14078	-6.45592
	-10.1686	-10.0093	-5.79042
	-21.1179	0.793273	-3.13709
	-11.4304	-9.0079	-5.69318
	20.0748	-22.1485	-6.40388
	-14.0057	15.8461	-7.76359
	1.23232	-6.11084	-5.97557
	14.0282	3.69931	-6.68948
	-6.35479	12.8958	-6.29313
	12.3553	0.806698	-6.6902
	16.2001	-1.73878	-6.29032
	-5.86731	33.5238	-8.02996
	6.95977	-2.49251	-6.34812
	-0.25907	-3.98778	-5.99813
	15.5185	0.729945	-6.60513
	3.05668	-13.543	-5.57293
	-22.55	2.11303	-3.65511
	-19.7964	0.918183	-4.24772
	-10.1398	-2.14142	-4.38845
	18.2823	-12.1506	-6.53084
	16.3252	-0.384745	-6.65055
	-7.0201	13.253	-6.30585
	-22.6562	2.06045	-3.63854
	15.9875	-1.02623	-6.66487
	16.5966	-6.42417	-6.54165
	-10.3213	-2.39827	-4.37799
	-4.77484	31.1631	-7.8846
	12.4483	0.466338	-6.68515
	-0.96845	-3.66078	-6.07049
	-21.3724	2.38588	-3.96762
	21.0692	16.6145	-6.79763
	15.3682	4.0445	-6.71584
	-20.8168	1.85225	-4.0629
	13.8037	3.05276	-6.72602
	0.3355	-6.22114	-5.97813
	-20.7564	1.96271	-4.15657
	2.686	-15.9357	-5.69688
	20.9133	17.1166	-6.78088
	15.2807	-3.05722	-6.25143
	7.10118	-7.73433	-5.9753
	15.4391	-2.61185	-6.3408
	-13.7938	11.6628	-7.52143
	-21.1054	1.71912	-4.17221
	-5.04318	24.787	-7.77832
	-20.8512	1.75766	-4.13201
	-9.4481	-11.2233	-5.71383
	-21.7654	1.86277	-3.79655
	16.8438	3.27484	-6.83233
	-21.7381	1.71768	-3.50372
	-12.1516	-8.26397	-5.55424
	-20.1618	0.920147	-4.34655
	16.5747	7.61124	-6.91184
	-22.7473	8.9903	-7.93533
	11.8554	0.419019	-5.54899
	18.0889	-14.415	-6.46714
	17.5638	-5.44427	-6.62048
	27.2471	8.42872	-6.80376
	6.72838	-9.46971	-5.95327
	-21.7443	2.05003	-3.88204
	-7.29523	14.3795	-6.32173
	6.35149	-0.555705	-6.02106
	12.0546	-5.74817	-5.79451
	-21.3268	2.13805	-3.45726
	7.22842	-2.38216	-6.36534
	9.97241	-1.82378	-5.64191
	-14.643	14.4412	-7.69177
	24.6788	8.69677	-6.81234
	-22.0069	7.74908	-7.6362
	23.3609	12.8352	-6.74393
	14.9574	2.35214	-6.77886
[truncated: 20,976 more rows]

## Sheet: Fig. 2b
	Time (ns)	Nc	M	D	C	E	G	lp(M)	lp(D)	lp(C)	lp(E)	lp(G)
	0	1	1	0	0	0	0	1.8312	-0.0148082	-0.000322679	-9.97697e-07	-3.32508e-07
	0.002	2	2	0	0	0	0	1.83779	-0.014825	-0.000323263	-1.00485e-06	-3.34892e-07
	0.004	2	2	0	0	0	0	1.84439	-0.0148418	-0.000323845	-1.01201e-06	-3.3728e-07
	0.006	2	2	0	0	0	0	1.851	-0.0148585	-0.000324426	-1.01919e-06	-3.39672e-07
	0.008	2	2	0	0	0	0	1.85762	-0.014875	-0.000325005	-1.02638e-06	-3.42068e-07
	0.01	2	2	0	0	0	0	1.86425	-0.0148914	-0.000325583	-1.03358e-06	-3.44468e-07
	0.012	2	2	0	0	0	0	1.8709	-0.0149078	-0.000326159	-1.04079e-06	-3.46873e-07
	0.014	2	2	0	0	0	0	1.87755	-0.014924	-0.000326733	-1.04802e-06	-3.49281e-07
	0.016	2	2	0	0	0	0	1.88421	-0.01494	-0.000327306	-1.05526e-06	-3.51694e-07
	0.018	2	2	0	0	0	0	1.89088	-0.014956	-0.000327878	-1.06251e-06	-3.54111e-07
	0.02	2	2	0	0	0	0	1.89757	-0.0149719	-0.000328448	-1.06977e-06	-3.56532e-07
	0.022	2	2	0	0	0	0	1.90426	-0.0149876	-0.000329016	-1.07705e-06	-3.58957e-07
	0.024	2	2	0	0	0	0	1.91096	-0.0150032	-0.000329583	-1.08433e-06	-3.61386e-07
	0.026	2	2	0	0	0	0	1.91768	-0.0150187	-0.000330148	-1.09163e-06	-3.63819e-07
	0.028	2	2	0	0	0	0	1.9244	-0.0150341	-0.000330711	-1.09895e-06	-3.66257e-07
	0.03	2	2	0	0	0	0	1.93113	-0.0150493	-0.000331273	-1.10627e-06	-3.68698e-07
	0.032	2	2	0	0	0	0	1.93788	-0.0150644	-0.000331834	-1.11361e-06	-3.71143e-07
	0.034	2	2	0	0	0	0	1.94463	-0.0150795	-0.000332392	-1.12096e-06	-3.73593e-07
	0.036	2	2	0	0	0	0	1.9514	-0.0150943	-0.000332949	-1.12832e-06	-3.76046e-07
	0.038	2	2	0	0	0	0	1.95817	-0.0151091	-0.000333505	-1.13569e-06	-3.78504e-07
	0.04	2	2	0	0	0	0	1.96496	-0.0151238	-0.000334058	-1.14307e-06	-3.80965e-07
	0.042	2	2	0	0	0	0	1.97175	-0.0151383	-0.00033461	-1.15047e-06	-3.83431e-07
	0.044	2	2	0	0	0	0	1.97856	-0.0151527	-0.00033516	-1.15788e-06	-3.859e-07
	0.046	2	2	0	0	0	0	1.98537	-0.0151669	-0.000335709	-1.1653e-06	-3.88373e-07
	0.048	2	2	0	0	0	0	1.9922	-0.0151811	-0.000336256	-1.17273e-06	-3.90851e-07
	0.05	2	2	0	0	0	0	1.99904	-0.0151951	-0.000336801	-1.18017e-06	-3.93332e-07
	0.052	2	2	0	0	0	0	2.00588	-0.015209	-0.000337344	-1.18763e-06	-3.95817e-07
	0.054	2	2	0	0	0	0	2.01274	-0.0152227	-0.000337886	-1.1951e-06	-3.98306e-07
	0.056	2	2	0	0	0	0	2.0196	-0.0152364	-0.000338426	-1.20258e-06	-4.00799e-07
	0.058	2	2	0	0	0	0	2.02648	-0.0152499	-0.000338964	-1.21007e-06	-4.03296e-07
	0.06	2	2	0	0	0	0	2.03337	-0.0152633	-0.0003395	-1.21757e-06	-4.05796e-07
	0.062	2	2	0	0	0	0	2.04026	-0.0152765	-0.000340035	-1.22508e-06	-4.08301e-07
	0.064	2	2	0	0	0	0	2.04717	-0.0152896	-0.000340568	-1.23261e-06	-4.10809e-07
	0.066	2	2	0	0	0	0	2.05408	-0.0153026	-0.000341098	-1.24014e-06	-4.13321e-07
	0.068	2	2	0	0	0	0	2.06101	-0.0153155	-0.000341627	-1.24769e-06	-4.15837e-07
	0.07	2	2	0	0	0	0	2.06795	-0.0153282	-0.000342155	-1.25525e-06	-4.18357e-07
	0.072	2	2	0	0	0	0	2.07489	-0.0153408	-0.00034268	-1.26282e-06	-4.20881e-07
	0.074	2	2	0	0	0	0	2.08185	-0.0153532	-0.000343203	-1.27041e-06	-4.23408e-07
	0.076	2	2	0	0	0	0	2.08882	-0.0153655	-0.000343725	-1.278e-06	-4.25939e-07
	0.078	2	2	0	0	0	0	2.09579	-0.0153777	-0.000344245	-1.28561e-06	-4.28474e-07
	0.08	2	2	0	0	0	0	2.10278	-0.0153898	-0.000344763	-1.29322e-06	-4.31013e-07
	0.082	2	2	0	0	0	0	2.10978	-0.0154017	-0.000345279	-1.30085e-06	-4.33555e-07
	0.084	2	2	0	0	0	0	2.11678	-0.0154135	-0.000345793	-1.30849e-06	-4.36101e-07
	0.086	2	2	0	0	0	0	2.1238	-0.0154251	-0.000346305	-1.31614e-06	-4.38651e-07
	0.088	2	2	0	0	0	0	2.13082	-0.0154366	-0.000346815	-1.3238e-06	-4.41205e-07
	0.09	2	2	0	0	0	0	2.13786	-0.015448	-0.000347323	-1.33147e-06	-4.43762e-07
	0.092	2	2	0	0	0	0	2.14491	-0.0154592	-0.000347829	-1.33915e-06	-4.46323e-07
	0.094	2	2	0	0	0	0	2.15196	-0.0154703	-0.000348333	-1.34685e-06	-4.48887e-07
	0.096	2	2	0	0	0	0	2.15903	-0.0154812	-0.000348835	-1.35455e-06	-4.51455e-07
	0.098	2	2	0	0	0	0	2.1661	-0.015492	-0.000349336	-1.36227e-06	-4.54027e-07
	0.1	2	2	0	0	0	0	2.17319	-0.0155027	-0.000349834	-1.36999e-06	-4.56602e-07
	0.102	2	2	0	0	0	0	2.18028	-0.0155132	-0.00035033	-1.37773e-06	-4.59181e-07
	0.104	2	2	0	0	0	0	2.18739	-0.0155236	-0.000350824	-1.38548e-06	-4.61764e-07
	0.106	2	2	0	0	0	0	2.1945	-0.0155338	-0.000351316	-1.39323e-06	-4.6435e-07
	0.108	2	2	0	0	0	0	2.20163	-0.0155439	-0.000351806	-1.401e-06	-4.66939e-07
	0.11	2	2	0	0	0	0	2.20876	-0.0155538	-0.000352294	-1.40878e-06	-4.69532e-07
	0.112	2	2	0	0	0	0	2.21591	-0.0155636	-0.00035278	-1.41657e-06	-4.72129e-07
	0.114	2	2	0	0	0	0	2.22306	-0.0155733	-0.000353264	-1.42437e-06	-4.74729e-07
	0.116	2	2	0	0	0	0	2.23023	-0.0155828	-0.000353745	-1.43219e-06	-4.77333e-07
	0.118	2	2	0	0	0	0	2.2374	-0.0155922	-0.000354225	-1.44001e-06	-4.7994e-07
	0.12	2	2	0	0	0	0	2.24459	-0.0156014	-0.000354702	-1.44784e-06	-4.82551e-07
	0.122	2	2	0	0	0	0	2.25178	-0.0156104	-0.000355177	-1.45568e-06	-4.85165e-07
	0.124	2	2	0	0	0	0	2.25898	-0.0156194	-0.00035565	-1.46353e-06	-4.87782e-07
	0.126	2	2	0	0	0	0	2.26619	-0.0156281	-0.000356121	-1.4714e-06	-4.90403e-07
	0.128	2	2	0	0	0	0	2.27342	-0.0156367	-0.00035659	-1.47927e-06	-4.93027e-07
	0.13	2	2	0	0	0	0	2.28065	-0.0156452	-0.000357056	-1.48715e-06	-4.95655e-07
	0.132	2	2	0	0	0	0	2.28789	-0.0156535	-0.000357521	-1.49505e-06	-4.98286e-07
	0.134	2	2	0	0	0	0	2.29514	-0.0156617	-0.000357983	-1.50295e-06	-5.0092e-07
	0.136	2	2	0	0	0	0	2.3024	-0.0156697	-0.000358443	-1.51086e-06	-5.03558e-07
	0.138	2	2	0	0	0	0	2.30968	-0.0156775	-0.0003589	-1.51879e-06	-5.06199e-07
	0.14	2	2	0	0	0	0	2.31696	-0.0156852	-0.000359356	-1.52672e-06	-5.08843e-07
	0.142	2	2	0	0	0	0	2.32425	-0.0156928	-0.000359809	-1.53466e-06	-5.11491e-07
	0.144	2	2	0	0	0	0	2.33155	-0.0157001	-0.00036026	-1.54261e-06	-5.14142e-07
	0.146	2	2	0	0	0	0	2.33886	-0.0157074	-0.000360708	-1.55058e-06	-5.16796e-07
	0.148	2	2	0	0	0	0	2.34617	-0.0157145	-0.000361154	-1.55855e-06	-5.19453e-07
	0.15	2	2	0	0	0	0	2.3535	-0.0157214	-0.000361598	-1.56653e-06	-5.22114e-07
	0.152	2	2	0	0	0	0	2.36084	-0.0157281	-0.00036204	-1.57452e-06	-5.24778e-07
	0.154	2	2	0	0	0	0	2.36819	-0.0157347	-0.000362479	-1.58252e-06	-5.27445e-07
	0.156	2	2	0	0	0	0	2.37555	-0.0157412	-0.000362916	-1.59053e-06	-5.30115e-07
	0.158	2	2	0	0	0	0	2.38291	-0.0157475	-0.000363351	-1.59856e-06	-5.32788e-07
	0.16	2	2	0	0	0	0	2.39029	-0.0157536	-0.000363783	-1.60658e-06	-5.35465e-07
	0.162	2	2	0	0	0	0	2.39768	-0.0157595	-0.000364213	-1.61462e-06	-5.38144e-07
	0.164	2	2	0	0	0	0	2.40507	-0.0157653	-0.00036464	-1.62267e-06	-5.40827e-07
	0.166	2	2	0	0	0	0	2.41248	-0.015771	-0.000365065	-1.63073e-06	-5.43513e-07
	0.168	2	2	0	0	0	0	2.41989	-0.0157764	-0.000365488	-1.6388e-06	-5.46202e-07
	0.17	2	2	0	0	0	0	2.42732	-0.0157817	-0.000365908	-1.64687e-06	-5.48894e-07
	0.172	2	2	0	0	0	0	2.43475	-0.0157869	-0.000366325	-1.65496e-06	-5.51589e-07
	0.174	2	2	0	0	0	0	2.44219	-0.0157919	-0.000366741	-1.66305e-06	-5.54287e-07
	0.176	2	2	0	0	0	0	2.44964	-0.0157967	-0.000367153	-1.67116e-06	-5.56988e-07
	0.178	2	2	0	0	0	0	2.45711	-0.0158013	-0.000367564	-1.67927e-06	-5.59692e-07
	0.18	2	2	0	0	0	0	2.46458	-0.0158058	-0.000367971	-1.68739e-06	-5.62399e-07
	0.182	2	2	0	0	0	0	2.47206	-0.0158101	-0.000368377	-1.69552e-06	-5.65109e-07
	0.184	2	2	0	0	0	0	2.47955	-0.0158143	-0.000368779	-1.70366e-06	-5.67822e-07
	0.186	2	2	0	0	0	0	2.48705	-0.0158182	-0.000369179	-1.71181e-06	-5.70538e-07
	0.188	2	2	0	0	0	0	2.49456	-0.015822	-0.000369577	-1.71996e-06	-5.73256e-07
	0.19	2	2	0	0	0	0	2.50207	-0.0158257	-0.000369972	-1.72813e-06	-5.75978e-07
	0.192	2	2	0	0	0	0	2.5096	-0.0158291	-0.000370365	-1.7363e-06	-5.78703e-07
	0.194	2	2	0	0	0	0	2.51714	-0.0158324	-0.000370755	-1.74448e-06	-5.8143e-07
	0.196	2	2	0	0	0	0	2.52468	-0.0158356	-0.000371142	-1.75267e-06	-5.8416e-07
	0.198	2	2	0	0	0	0	2.53224	-0.0158385	-0.000371527	-1.76087e-06	-5.86893e-07
	0.2	2	2	0	0	0	0	2.5398	-0.0158413	-0.000371909	-1.76908e-06	-5.89629e-07
	0.202	3	3	0	0	0	0	2.54738	-0.0158439	-0.000372288	-1.7773e-06	-5.92368e-07
	0.204	3	3	0	0	0	0	2.55496	-0.0158463	-0.000372665	-1.78552e-06	-5.95109e-07
	0.206	3	3	0	0	0	0	2.56255	-0.0158486	-0.000373039	-1.79375e-06	-5.97853e-07
	0.208	3	3	0	0	0	0	2.57016	-0.0158506	-0.000373411	-1.80199e-06	-6.006e-07
	0.21	3	3	0	0	0	0	2.57777	-0.0158525	-0.000373779	-1.81024e-06	-6.03349e-07
	0.212	3	3	0	0	0	0	2.58539	-0.0158542	-0.000374145	-1.8185e-06	-6.06102e-07
	0.214	3	3	0	0	0	0	2.59302	-0.0158558	-0.000374509	-1.82676e-06	-6.08856e-07
	0.216	3	3	0	0	0	0	2.60065	-0.0158571	-0.000374869	-1.83504e-06	-6.11614e-07
	0.218	3	3	0	0	0	0	2.6083	-0.0158583	-0.000375227	-1.84332e-06	-6.14374e-07
	0.22	3	3	0	0	0	0	2.61596	-0.0158593	-0.000375583	-1.85161e-06	-6.17137e-07
	0.222	3	3	0	0	0	0	2.62362	-0.0158601	-0.000375935	-1.8599e-06	-6.19902e-07
	0.224	3	3	0	0	0	0	2.6313	-0.0158608	-0.000376285	-1.86821e-06	-6.2267e-07
	0.226	3	3	0	0	0	0	2.63898	-0.0158612	-0.000376631	-1.87652e-06	-6.25441e-07
	0.228	3	3	0	0	0	0	2.64668	-0.0158615	-0.000376975	-1.88484e-06	-6.28214e-07
	0.23	3	3	0	0	0	0	2.65438	-0.0158616	-0.000377317	-1.89316e-06	-6.30989e-07
	0.232	3	3	0	0	0	0	2.66209	-0.0158615	-0.000377655	-1.9015e-06	-6.33767e-07
	0.234	3	3	0	0	0	0	2.66981	-0.0158612	-0.000377991	-1.90984e-06	-6.36548e-07
	0.236	3	3	0	0	0	0	2.67754	-0.0158608	-0.000378323	-1.91819e-06	-6.39331e-07
	0.238	3	3	0	0	0	0	2.68528	-0.0158601	-0.000378653	-1.92655e-06	-6.42116e-07
	0.24	3	3	0	0	0	0	2.69303	-0.0158593	-0.00037898	-1.93491e-06	-6.44904e-07
	0.242	3	3	0	0	0	0	2.70078	-0.0158583	-0.000379304	-1.94328e-06	-6.47694e-07
	0.244	3	3	0	0	0	0	2.70855	-0.0158571	-0.000379626	-1.95166e-06	-6.50487e-07
	0.246	3	3	0	0	0	0	2.71632	-0.0158557	-0.000379944	-1.96004e-06	-6.53282e-07
	0.248	3	3	0	0	0	0	2.72411	-0.0158541	-0.000380259	-1.96844e-06	-6.56079e-07
	0.25	3	3	0	0	0	0	2.7319	-0.0158523	-0.000380572	-1.97683e-06	-6.58879e-07
	0.252	3	3	0	0	0	0	2.7397	-0.0158503	-0.000380881	-1.98524e-06	-6.61681e-07
	0.254	3	3	0	0	0	0	2.74751	-0.0158482	-0.000381188	-1.99365e-06	-6.64485e-07
	0.256	3	3	0	0	0	0	2.75533	-0.0158458	-0.000381491	-2.00207e-06	-6.67291e-07
	0.258	3	3	0	0	0	0	2.76316	-0.0158433	-0.000381792	-2.0105e-06	-6.701e-07
	0.26	3	3	0	0	0	0	2.771	-0.0158405	-0.000382089	-2.01893e-06	-6.72911e-07
	0.262	3	3	0	0	0	0	2.77884	-0.0158376	-0.000382384	-2.02737e-06	-6.75724e-07
	0.264	3	3	0	0	0	0	2.7867	-0.0158344	-0.000382675	-2.03582e-06	-6.78539e-07
	0.266	3	3	0	0	0	0	2.79456	-0.0158311	-0.000382964	-2.04427e-06	-6.81357e-07
	0.268	3	3	0	0	0	0	2.80243	-0.0158276	-0.000383249	-2.05273e-06	-6.84176e-07
	0.27	3	3	0	0	0	0	2.81032	-0.0158239	-0.000383531	-2.06119e-06	-6.86998e-07
	0.272	3	3	0	0	0	0	2.81821	-0.01582	-0.00038381	-2.06966e-06	-6.89821e-07
	0.274	3	3	0	0	0	0	2.82611	-0.0158159	-0.000384087	-2.07814e-06	-6.92647e-07
	0.276	3	3	0	0	0	0	2.83401	-0.0158115	-0.00038436	-2.08662e-06	-6.95475e-07
	0.278	3	3	0	0	0	0	2.84193	-0.015807	-0.00038463	-2.09511e-06	-6.98305e-07
	0.28	3	3	0	0	0	0	2.84986	-0.0158023	-0.000384896	-2.10361e-06	-7.01137e-07
	0.282	3	3	0	0	0	0	2.85779	-0.0157974	-0.00038516	-2.11211e-06	-7.03971e-07
	0.284	3	3	0	0	0	0	2.86573	-0.0157923	-0.00038542	-2.12062e-06	-7.06806e-07
	0.286	3	3	0	0	0	0	2.87368	-0.015787	-0.000385678	-2.12913e-06	-7.09644e-07
	0.288	3	3	0	0	0	0	2.88164	-0.0157814	-0.000385932	-2.13765e-06	-7.12484e-07
	0.29	3	3	0	0	0	0	2.88961	-0.0157757	-0.000386183	-2.14618e-06	-7.15325e-07
	0.292	3	3	0	0	0	0	2.89759	-0.0157698	-0.00038643	-2.15471e-06	-7.18169e-07
	0.294	3	3	0	0	0	0	2.90558	-0.0157637	-0.000386675	-2.16324e-06	-7.21014e-07
	0.296	3	3	0	0	0	0	2.91357	-0.0157573	-0.000386916	-2.17178e-06	-7.23861e-07
	0.298	3	3	0	0	0	0	2.92158	-0.0157508	-0.000387154	-2.18033e-06	-7.2671e-07
	0.3	3	3	0	0	0	0	2.92959	-0.015744	-0.000387389	-2.18888e-06	-7.29561e-07
	0.302	3	3	0	0	0	0	2.93761	-0.0157371	-0.00038762	-2.19744e-06	-7.32413e-07
	0.304	3	3	0	0	0	0	2.94564	-0.0157299	-0.000387848	-2.206e-06	-7.35267e-07
	0.306	3	3	0	0	0	0	2.95368	-0.0157225	-0.000388073	-2.21457e-06	-7.38123e-07
	0.308	3	3	0	0	0	0	2.96172	-0.0157149	-0.000388295	-2.22314e-06	-7.40981e-07
	0.31	3	3	0	0	0	0	2.96978	-0.0157071	-0.000388513	-2.23172e-06	-7.4384e-07
	0.312	3	3	0	0	0	0	2.97784	-0.0156991	-0.000388728	-2.2403e-06	-7.46701e-07
	0.314	3	3	0	0	0	0	2.98591	-0.0156909	-0.000388939	-2.24889e-06	-7.49563e-07
	0.316	3	3	0	0	0	0	2.99399	-0.0156825	-0.000389147	-2.25748e-06	-7.52427e-07
	0.318	3	3	0	0	0	0	3.00208	-0.0156738	-0.000389352	-2.26608e-06	-7.55293e-07
	0.32	3	3	0	0	0	0	3.01018	-0.015665	-0.000389553	-2.27468e-06	-7.5816e-07
	0.322	3	3	0	0	0	0	3.01829	-0.0156559	-0.000389751	-2.28329e-06	-7.61029e-07
	0.324	3	3	0	0	0	0	3.0264	-0.0156466	-0.000389946	-2.2919e-06	-7.63899e-07
	0.326	3	3	0	0	0	0	3.03452	-0.0156371	-0.000390137	-2.30051e-06	-7.66771e-07
	0.328	3	3	0	0	0	0	3.04265	-0.0156274	-0.000390324	-2.30913e-06	-7.69644e-07
	0.33	3	3	0	0	0	0	3.05079	-0.0156174	-0.000390508	-2.31776e-06	-7.72519e-07
	0.332	3	3	0	0	0	0	3.05894	-0.0156073	-0.000390689	-2.32638e-06	-7.75395e-07
	0.334	3	3	0	0	0	0	3.0671	-0.0155969	-0.000390866	-2.33502e-06	-7.78272e-07
	0.336	3	3	0	0	0	0	3.07526	-0.0155863	-0.00039104	-2.34365e-06	-7.81151e-07
	0.338	3	3	0	0	0	0	3.08344	-0.0155755	-0.00039121	-2.35229e-06	-7.84031e-07
	0.34	3	3	0	0	0	0	3.09162	-0.0155645	-0.000391376	-2.36094e-06	-7.86912e-07
	0.342	3	3	0	0	0	0	3.09981	-0.0155532	-0.00039154	-2.36959e-06	-7.89795e-07
	0.344	3	3	0	0	0	0	3.10801	-0.0155417	-0.000391699	-2.37824e-06	-7.92679e-07
	0.346	3	3	0	0	0	0	3.11621	-0.01553	-0.000391855	-2.38689e-06	-7.95564e-07
	0.348	3	3	0	0	0	0	3.12443	-0.0155181	-0.000392007	-2.39555e-06	-7.9845e-07
	0.35	3	3	0	0	0	0	3.13265	-0.0155059	-0.000392156	-2.40422e-06	-8.01338e-07
	0.352	3	3	0	0	0	0	3.14088	-0.0154936	-0.000392301	-2.41288e-06	-8.04227e-07
	0.354	3	3	0	0	0	0	3.14912	-0.015481	-0.000392443	-2.42155e-06	-8.07117e-07
	0.356	3	3	0	0	0	0	3.15737	-0.0154681	-0.000392581	-2.43023e-06	-8.10008e-07
	0.358	3	3	0	0	0	0	3.16562	-0.0154551	-0.000392715	-2.4389e-06	-8.129e-07
	0.36	3	3	0	0	0	0	3.17389	-0.0154418	-0.000392845	-2.44758e-06	-8.15793e-07
	0.362	3	3	0	0	0	0	3.18216	-0.0154283	-0.000392972	-2.45626e-06	-8.18687e-07
	0.364	3	3	0	0	0	0	3.19044	-0.0154146	-0.000393095	-2.46495e-06	-8.21582e-07
	0.366	3	3	0	0	0	0	3.19873	-0.0154006	-0.000393215	-2.47364e-06	-8.24479e-07
	0.368	3	3	0	0	0	0	3.20702	-0.0153864	-0.000393331	-2.48233e-06	-8.27376e-07
	0.37	3	3	0	0	0	0	3.21533	-0.015372	-0.000393443	-2.49102e-06	-8.30274e-07
	0.372	3	3	0	0	0	0	3.22364	-0.0153573	-0.000393551	-2.49972e-06	-8.33173e-07
	0.374	3	3	0	0	0	0	3.23196	-0.0153424	-0.000393655	-2.50842e-06	-8.36073e-07
	0.376	3	3	0	0	0	0	3.24029	-0.0153273	-0.000393756	-2.51712e-06	-8.38974e-07
	0.378	3	3	0	0	0	0	3.24863	-0.0153119	-0.000393853	-2.52583e-06	-8.41875e-07
	0.38	3	3	0	0	0	0	3.25697	-0.0152963	-0.000393946	-2.53453e-06	-8.44778e-07
	0.382	3	3	0	0	0	0	3.26532	-0.0152805	-0.000394035	-2.54324e-06	-8.47681e-07
	0.384	3	3	0	0	0	0	3.27369	-0.0152644	-0.000394121	-2.55196e-06	-8.50585e-07
	0.386	3	3	0	0	0	0	3.28205	-0.0152481	-0.000394203	-2.56067e-06	-8.53489e-07
	0.388	3	3	0	0	0	0	3.29043	-0.0152316	-0.00039428	-2.56939e-06	-8.56395e-07
	0.39	3	3	0	0	0	0	3.29882	-0.0152148	-0.000394354	-2.5781e-06	-8.59301e-07
	0.392	3	3	0	0	0	0	3.30721	-0.0151978	-0.000394424	-2.58682e-06	-8.62208e-07
	0.394	3	3	0	0	0	0	3.31561	-0.0151805	-0.000394491	-2.59555e-06	-8.65115e-07
	0.396	3	3	0	0	0	0	3.32402	-0.015163	-0.000394553	-2.60427e-06	-8.68023e-07
	0.398	3	3	0	0	0	0	3.33243	-0.0151453	-0.000394611	-2.613e-06	-8.70931e-07
	0.4	3	3	0	0	0	0	3.34086	-0.0151273	-0.000394666	-2.62172e-06	-8.7384e-07
	0.402	4	4	0	0	0	0	3.34929	-0.0151091	-0.000394716	-2.63045e-06	-8.7675e-07
	0.404	4	4	0	0	0	0	3.35773	-0.0150906	-0.000394763	-2.63918e-06	-8.7966e-07
	0.406	4	4	0	0	0	0	3.36618	-0.0150719	-0.000394805	-2.64791e-06	-8.8257e-07
	0.408	4	4	0	0	0	0	3.37463	-0.015053	-0.000394844	-2.65665e-06	-8.85481e-07
	0.41	4	4	0	0	0	0	3.3831	-0.0150338	-0.000394878	-2.66538e-06	-8.88393e-07
	0.412	4	4	0	0	0	0	3.39157	-0.0150143	-0.000394909	-2.67412e-06	-8.91304e-07
	0.414	4	4	0	0	0	0	3.40005	-0.0149946	-0.000394935	-2.68285e-06	-8.94216e-07
	0.416	4	4	0	0	0	0	3.40853	-0.0149747	-0.000394957	-2.69159e-06	-8.97129e-07
	0.418	4	4	0	0	0	0	3.41703	-0.0149545	-0.000394976	-2.70033e-06	-9.00042e-07
	0.42	4	4	0	0	0	0	3.42553	-0.0149341	-0.00039499	-2.70907e-06	-9.02955e-07
	0.422	4	4	0	0	0	0	3.43404	-0.0149134	-0.000395	-2.7178e-06	-9.05868e-07
	0.424	4	4	0	0	0	0	3.44256	-0.0148925	-0.000395006	-2.72654e-06	-9.08781e-07
	0.426	4	4	0	0	0	0	3.45108	-0.0148713	-0.000395008	-2.73529e-06	-9.11695e-07
	0.428	4	4	0	0	0	0	3.45962	-0.0148499	-0.000395006	-2.74403e-06	-9.14608e-07
	0.43	4	4	0	0	0	0	3.46816	-0.0148282	-0.000395	-2.75277e-06	-9.17522e-07
	0.432	4	4	0	0	0	0	3.4767	-0.0148062	-0.000394989	-2.76151e-06	-9.20436e-07
	0.434	4	4	0	0	0	0	3.48526	-0.014784	-0.000394975	-2.77025e-06	-9.2335e-07
	0.436	4	4	0	0	0	0	3.49382	-0.0147616	-0.000394956	-2.77899e-06	-9.26264e-07
	0.438	4	4	0	0	0	0	3.50239	-0.0147389	-0.000394933	-2.78774e-06	-9.29178e-07
	0.44	4	4	0	0	0	0	3.51097	-0.0147159	-0.000394906	-2.79648e-06	-9.32093e-07
	0.442	4	4	0	0	0	0	3.51956	-0.0146927	-0.000394874	-2.80522e-06	-9.35007e-07
	0.444	4	4	0	0	0	0	3.52815	-0.0146693	-0.000394839	-2.81396e-06	-9.37921e-07
	0.446	4	4	0	0	0	0	3.53675	-0.0146455	-0.000394799	-2.8227e-06	-9.40834e-07
	0.448	4	4	0	0	0	0	3.54536	-0.0146216	-0.000394755	-2.83145e-06	-9.43748e-07
	0.45	4	4	0	0	0	0	3.55398	-0.0145973	-0.000394706	-2.84019e-06	-9.46662e-07
	0.452	4	4	0	0	0	0	3.5626	-0.0145728	-0.000394653	-2.84893e-06	-9.49575e-07
	0.454	4	4	0	0	0	0	3.57123	-0.014548	-0.000394596	-2.85767e-06	-9.52488e-07
	0.456	4	4	0	0	0	0	3.57987	-0.014523	-0.000394535	-2.8664e-06	-9.55401e-07
	0.458	4	4	0	0	0	0	3.58852	-0.0144977	-0.000394469	-2.87514e-06	-9.58314e-07
	0.46	4	4	0	0	0	0	3.59717	-0.0144722	-0.000394399	-2.88388e-06	-9.61226e-07
	0.462	4	4	0	0	0	0	3.60583	-0.0144464	-0.000394325	-2.89261e-06	-9.64138e-07
	0.464	4	4	0	0	0	0	3.6145	-0.0144203	-0.000394246	-2.90135e-06	-9.6705e-07
	0.466	4	4	0	0	0	0	3.62317	-0.014394	-0.000394163	-2.91008e-06	-9.69961e-07
	0.468	4	4	0	0	0	0	3.63186	-0.0143674	-0.000394075	-2.91882e-06	-9.72872e-07
	0.47	4	4	0	0	0	0	3.64055	-0.0143405	-0.000393983	-2.92755e-06	-9.75782e-07
	0.472	4	4	0	0	0	0	3.64924	-0.0143134	-0.000393887	-2.93628e-06	-9.78692e-07
	0.474	4	4	0	0	0	0	3.65795	-0.014286	-0.000393786	-2.945e-06	-9.81601e-07
	0.476	4	4	0	0	0	0	3.66666	-0.0142583	-0.000393681	-2.95373e-06	-9.8451e-07
	0.478	4	4	0	0	0	0	3.67538	-0.0142303	-0.000393571	-2.96245e-06	-9.87418e-07
	0.48	4	4	0	0	0	0	3.68411	-0.0142021	-0.000393456	-2.97118e-06	-9.90326e-07
	0.482	4	4	0	0	0	0	3.69284	-0.0141737	-0.000393338	-2.9799e-06	-9.93233e-07
	0.484	4	4	0	0	0	0	3.70158	-0.0141449	-0.000393214	-2.98862e-06	-9.96139e-07
	0.486	4	4	0	0	0	0	3.71033	-0.0141159	-0.000393087	-2.99733e-06	-9.99044e-07
	0.488	4	4	0	0	0	0	3.71908	-0.0140866	-0.000392954	-3.00605e-06	-1.00195e-06
	0.49	4	4	0	0	0	0	3.72785	-0.014057	-0.000392817	-3.01476e-06	-1.00485e-06
	0.492	4	4	0	0	0	0	3.73662	-0.0140272	-0.000392676	-3.02347e-06	-1.00776e-06
	0.494	4	4	0	0	0	0	3.74539	-0.0139971	-0.00039253	-3.03218e-06	-1.01066e-06
	0.496	4	4	0	0	0	0	3.75418	-0.0139667	-0.000392379	-3.04088e-06	-1.01356e-06
	0.498	4	4	0	0	0	0	3.76297	-0.013936	-0.000392224	-3.04958e-06	-1.01646e-06
	0.5	4	4	0	0	0	0	3.77176	-0.0139051	-0.000392064	-3.05828e-06	-1.01936e-06
	0.502	4	4	0	0	0	0	3.78057	-0.0138738	-0.000391899	-3.06698e-06	-1.02226e-06
	0.504	4	4	0	0	0	0	3.78938	-0.0138424	-0.00039173	-3.07567e-06	-1.02516e-06
	0.506	4	4	0	0	0	0	3.7982	-0.0138106	-0.000391556	-3.08436e-06	-1.02805e-06
	0.508	4	4	0	0	0	0	3.80703	-0.0137785	-0.000391378	-3.09305e-06	-1.03095e-06
	0.51	4	4	0	0	0	0	3.81586	-0.0137462	-0.000391195	-3.10173e-06	-1.03384e-06
	0.512	4	4	0	0	0	0	3.8247	-0.0137136	-0.000391007	-3.11041e-06	-1.03674e-06
	0.514	4	4	0	0	0	0	3.83355	-0.0136807	-0.000390814	-3.11909e-06	-1.03963e-06
	0.516	4	4	0	0	0	0	3.8424	-0.0136475	-0.000390617	-3.12776e-06	-1.04252e-06
	0.518	4	4	0	0	0	0	3.85126	-0.013614	-0.000390415	-3.13643e-06	-1.04541e-06
	0.52	4	4	0	0	0	0	3.86013	-0.0135803	-0.000390208	-3.1451e-06	-1.0483e-06
	0.522	4	4	0	0	0	0	3.869	-0.0135463	-0.000389996	-3.15376e-06	-1.05119e-06
	0.524	4	4	0	0	0	0	3.87789	-0.013512	-0.00038978	-3.16242e-06	-1.05407e-06
	0.526	4	4	0	0	0	0	3.88678	-0.0134774	-0.000389558	-3.17108e-06	-1.05696e-06
	0.528	4	4	0	0	0	0	3.89567	-0.0134425	-0.000389332	-3.17973e-06	-1.05984e-06
	0.53	4	4	0	0	0	0	3.90457	-0.0134073	-0.000389101	-3.18837e-06	-1.06273e-06
	0.532	4	4	0	0	0	0	3.91348	-0.0133719	-0.000388866	-3.19701e-06	-1.06561e-06
	0.534	4	4	0	0	0	0	3.9224	-0.0133361	-0.000388625	-3.20565e-06	-1.06849e-06
	0.536	4	4	0	0	0	0	3.93132	-0.0133001	-0.00038838	-3.21428e-06	-1.07136e-06
	0.538	4	4	0	0	0	0	3.94025	-0.0132638	-0.000388129	-3.22291e-06	-1.07424e-06
	0.54	4	4	0	0	0	0	3.94919	-0.0132271	-0.000387874	-3.23154e-06	-1.07711e-06
	0.542	4	4	0	0	0	0	3.95813	-0.0131902	-0.000387614	-3.24016e-06	-1.07999e-06
	0.544	4	4	0	0	0	0	3.96708	-0.013153	-0.000387349	-3.24877e-06	-1.08286e-06
	0.546	4	4	0	0	0	0	3.97604	-0.0131155	-0.000387079	-3.25738e-06	-1.08573e-06
	0.548	4	4	0	0	0	0	3.985	-0.0130778	-0.000386804	-3.26598e-06	-1.0886e-06
	0.55	4	4	0	0	0	0	3.99397	-0.0130397	-0.000386524	-3.27458e-06	-1.09146e-06
	0.552	4	4	0	0	0	0	4.00294	-0.0130013	-0.000386239	-3.28317e-06	-1.09433e-06
	0.554	4	4	0	0	0	0	4.01193	-0.0129627	-0.000385949	-3.29176e-06	-1.09719e-06
	0.556	4	4	0	0	0	0	4.02092	-0.0129237	-0.000385654	-3.30034e-06	-1.10005e-06
	0.558	4	4	0	0	0	0	4.02991	-0.0128844	-0.000385354	-3.30892e-06	-1.10291e-06
	0.56	4	4	0	0	0	0	4.03892	-0.0128449	-0.000385049	-3.31749e-06	-1.10577e-06
	0.562	4	4	0	0	0	0	4.04793	-0.012805	-0.000384739	-3.32606e-06	-1.10862e-06
	0.564	4	4	0	0	0	0	4.05694	-0.0127649	-0.000384424	-3.33462e-06	-1.11147e-06
	0.566	4	4	0	0	0	0	4.06597	-0.0127244	-0.000384104	-3.34317e-06	-1.11433e-06
	0.568	4	4	0	0	0	0	4.07499	-0.0126837	-0.000383779	-3.35172e-06	-1.11717e-06
	0.57	4	4	0	0	0	0	4.08403	-0.0126426	-0.000383449	-3.36026e-06	-1.12002e-06
	0.572	4	4	0	0	0	0	4.09307	-0.0126013	-0.000383113	-3.36879e-06	-1.12287e-06
	0.574	4	4	0	0	0	0	4.10212	-0.0125596	-0.000382773	-3.37732e-06	-1.12571e-06
	0.576	4	4	0	0	0	0	4.11118	-0.0125177	-0.000382427	-3.38584e-06	-1.12855e-06
	0.578	4	4	0	0	0	0	4.12024	-0.0124754	-0.000382076	-3.39436e-06	-1.13139e-06
	0.58	4	4	0	0	0	0	4.12931	-0.0124329	-0.00038172	-3.40286e-06	-1.13422e-06
	0.582	4	4	0	0	0	0	4.13838	-0.01239	-0.000381359	-3.41137e-06	-1.13706e-06
	0.584	4	4	0	0	0	0	4.14746	-0.0123468	-0.000380992	-3.41986e-06	-1.13989e-06
	0.586	4	4	0	0	0	0	4.15655	-0.0123033	-0.000380621	-3.42835e-06	-1.14272e-06
	0.588	4	4	0	0	0	0	4.16564	-0.0122595	-0.000380244	-3.43683e-06	-1.14555e-06
	0.59	4	4	0	0	0	0	4.17474	-0.0122155	-0.000379861	-3.4453e-06	-1.14837e-06
	0.592	4	4	0	0	0	0	4.18385	-0.0121711	-0.000379474	-3.45376e-06	-1.15119e-06
	0.594	4	4	0	0	0	0	4.19296	-0.0121263	-0.000379081	-3.46222e-06	-1.15401e-06
	0.596	4	4	0	0	0	0	4.20208	-0.0120813	-0.000378684	-3.47067e-06	-1.15683e-06
	0.598	4	4	0	0	0	0	4.2112	-0.012036	-0.00037828	-3.47911e-06	-1.15964e-06
	0.6	4	4	0	0	0	0	4.22034	-0.0119904	-0.000377872	-3.48755e-06	-1.16245e-06
	0.602	5	5	0	0	0	0	4.22947	-0.0119444	-0.000377458	-3.49598e-06	-1.16526e-06
	0.604	5	5	0	0	0	0	4.23862	-0.0118981	-0.000377039	-3.50439e-06	-1.16807e-06
	0.606	5	5	0	0	0	0	4.24777	-0.0118516	-0.000376614	-3.51281e-06	-1.17087e-06
	0.608	5	5	0	0	0	0	4.25692	-0.0118047	-0.000376184	-3.52121e-06	-1.17367e-06
	0.61	5	5	0	0	0	0	4.26609	-0.0117575	-0.000375749	-3.5296e-06	-1.17647e-06
	0.612	5	5	0	0	0	0	4.27526	-0.0117099	-0.000375308	-3.53799e-06	-1.17927e-06
	0.614	5	5	0	0	0	0	4.28443	-0.0116621	-0.000374862	-3.54636e-06	-1.18206e-06
	0.616	5	5	0	0	0	0	4.29361	-0.011614	-0.000374411	-3.55473e-06	-1.18485e-06
	0.618	5	5	0	0	0	0	4.3028	-0.0115655	-0.000373954	-3.56309e-06	-1.18763e-06
	0.62	5	5	0	0	0	0	4.31199	-0.0115167	-0.000373491	-3.57144e-06	-1.19042e-06
	0.622	5	5	0	0	0	0	4.32119	-0.0114676	-0.000373024	-3.57978e-06	-1.1932e-06
	0.624	5	5	0	0	0	0	4.3304	-0.0114182	-0.00037255	-3.58811e-06	-1.19598e-06
	0.626	5	5	0	0	0	0	4.33961	-0.0113684	-0.000372071	-3.59644e-06	-1.19875e-06
	0.628	5	5	0	0	0	0	4.34882	-0.0113184	-0.000371587	-3.60475e-06	-1.20152e-06
	0.63	5	5	0	0	0	0	4.35805	-0.011268	-0.000371097	-3.61306e-06	-1.20429e-06
	0.632	5	5	0	0	0	0	4.36728	-0.0112173	-0.000370602	-3.62135e-06	-1.20705e-06
	0.634	5	5	0	0	0	0	4.37651	-0.0111662	-0.000370101	-3.62963e-06	-1.20982e-06
	0.636	5	5	0	0	0	0	4.38575	-0.0111149	-0.000369595	-3.63791e-06	-1.21258e-06
	0.638	5	5	0	0	0	0	4.395	-0.0110632	-0.000369083	-3.64617e-06	-1.21533e-06
	0.64	5	5	0	0	0	0	4.40425	-0.0110112	-0.000368565	-3.65443e-06	-1.21808e-06
	0.642	5	5	0	0	0	0	4.41351	-0.0109589	-0.000368042	-3.66267e-06	-1.22083e-06
	0.644	5	5	0	0	0	0	4.42278	-0.0109062	-0.000367513	-3.67091e-06	-1.22358e-06
	0.646	5	5	0	0	0	0	4.43205	-0.0108533	-0.000366979	-3.67913e-06	-1.22632e-06
	0.648	5	5	0	0	0	0	4.44133	-0.0108	-0.000366439	-3.68735e-06	-1.22905e-06
	0.65	5	5	0	0	0	0	4.45061	-0.0107463	-0.000365893	-3.69555e-06	-1.23179e-06
	0.652	5	5	0	0	0	0	4.4599	-0.0106924	-0.000365342	-3.70374e-06	-1.23452e-06
	0.654	5	5	0	0	0	0	4.46919	-0.0106381	-0.000364785	-3.71192e-06	-1.23725e-06
	0.656	5	5	0	0	0	0	4.47849	-0.0105835	-0.000364222	-3.72009e-06	-1.23997e-06
	0.658	5	5	0	0	0	0	4.4878	-0.0105285	-0.000363654	-3.72825e-06	-1.24269e-06
	0.66	5	5	0	0	0	0	4.49711	-0.0104732	-0.00036308	-3.7364e-06	-1.24541e-06
	0.662	5	5	0	0	0	0	4.50643	-0.0104176	-0.0003625	-3.74454e-06	-1.24812e-06
	0.664	5	5	0	0	0	0	4.51575	-0.0103617	-0.000361915	-3.75267e-06	-1.25083e-06
	0.666	5	5	0	0	0	0	4.52508	-0.0103054	-0.000361323	-3.76078e-06	-1.25353e-06
	0.668	5	5	0	0	0	0	4.53441	-0.0102488	-0.000360726	-3.76888e-06	-1.25623e-06
	0.67	5	5	0	0	0	0	4.54375	-0.0101918	-0.000360123	-3.77697e-06	-1.25893e-06
	0.672	5	5	0	0	0	0	4.5531	-0.0101346	-0.000359515	-3.78505e-06	-1.26162e-06
	0.674	5	5	0	0	0	0	4.56245	-0.0100769	-0.0003589	-3.79312e-06	-1.26431e-06
	0.676	5	5	0	0	0	0	4.57181	-0.010019	-0.00035828	-3.80117e-06	-1.267e-06
	0.678	5	5	0	0	0	0	4.58117	-0.00996069	-0.000357654	-3.80922e-06	-1.26968e-06
	0.68	5	5	0	0	0	0	4.59054	-0.00990206	-0.000357022	-3.81725e-06	-1.27236e-06
	0.682	5	5	0	0	0	0	4.59992	-0.0098431	-0.000356384	-3.82526e-06	-1.27503e-06
	0.684	5	5	0	0	0	0	4.6093	-0.00978379	-0.00035574	-3.83327e-06	-1.2777e-06
	0.686	5	5	0	0	0	0	4.61868	-0.00972415	-0.000355091	-3.84126e-06	-1.28036e-06
	0.688	5	5	0	0	0	0	4.62807	-0.00966416	-0.000354435	-3.84924e-06	-1.28302e-06
	0.69	5	5	0	0	0	0	4.63747	-0.00960384	-0.000353774	-3.85721e-06	-1.28568e-06
	0.692	5	5	0	0	0	0	4.64687	-0.00954317	-0.000353107	-3.86516e-06	-1.28833e-06
	0.694	5	5	0	0	0	0	4.65628	-0.00948216	-0.000352433	-3.8731e-06	-1.29098e-06
	0.696	5	5	0	0	0	0	4.66569	-0.00942081	-0.000351754	-3.88103e-06	-1.29362e-06
	0.698	5	5	0	0	0	0	4.67511	-0.00935911	-0.000351069	-3.88894e-06	-1.29626e-06
	0.7	5	5	0	0	0	0	4.68453	-0.00929707	-0.000350378	-3.89684e-06	-1.29889e-06
	0.702	5	5	0	0	0	0	4.69396	-0.00923468	-0.000349681	-3.90473e-06	-1.30152e-06
	0.704	5	5	0	0	0	0	4.70339	-0.00917195	-0.000348978	-3.9126e-06	-1.30414e-06
	0.706	5	5	0	0	0	0	4.71283	-0.00910887	-0.000348269	-3.92046e-06	-1.30676e-06
	0.708	5	5	0	0	0	0	4.72228	-0.00904545	-0.000347553	-3.9283e-06	-1.30938e-06
	0.71	5	5	0	0	0	0	4.73173	-0.00898168	-0.000346832	-3.93613e-06	-1.31199e-06
	0.712	5	5	0	0	0	0	4.74119	-0.00891756	-0.000346105	-3.94395e-06	-1.31459e-06
	0.714	5	5	0	0	0	0	4.75065	-0.00885309	-0.000345372	-3.95175e-06	-1.31719e-06
	0.716	5	5	0	0	0	0	4.76011	-0.00878827	-0.000344632	-3.95954e-06	-1.31979e-06
	0.718	5	5	0	0	0	0	4.76959	-0.0087231	-0.000343887	-3.96731e-06	-1.32238e-06
	0.72	5	5	0	0	0	0	4.77906	-0.00865758	-0.000343135	-3.97507e-06	-1.32497e-06
	0.722	5	5	0	0	0	0	4.78855	-0.00859171	-0.000342377	-3.98281e-06	-1.32755e-06
	0.724	5	5	0	0	0	0	4.79803	-0.00852549	-0.000341613	-3.99054e-06	-1.33012e-06
	0.726	5	5	0	0	0	0	4.80753	-0.00845891	-0.000340843	-3.99826e-06	-1.3327e-06
	0.728	5	5	0	0	0	0	4.81702	-0.00839198	-0.000340067	-4.00595e-06	-1.33526e-06
	0.73	5	5	0	0	0	0	4.82653	-0.0083247	-0.000339285	-4.01364e-06	-1.33782e-06
	0.732	5	5	0	0	0	0	4.83604	-0.00825707	-0.000338496	-4.0213e-06	-1.34038e-06
	0.734	5	5	0	0	0	0	4.84555	-0.00818907	-0.000337701	-4.02895e-06	-1.34293e-06
	0.736	5	5	0	0	0	0	4.85507	-0.00812073	-0.000336901	-4.03659e-06	-1.34547e-06
	0.738	5	5	0	0	0	0	4.86459	-0.00805202	-0.000336093	-4.04421e-06	-1.34801e-06
	0.74	5	5	0	0	0	0	4.87412	-0.00798296	-0.00033528	-4.05181e-06	-1.35055e-06
	0.742	5	5	0	0	0	0	4.88365	-0.00791354	-0.00033446	-4.0594e-06	-1.35308e-06
	0.744	5	5	0	0	0	0	4.89319	-0.00784376	-0.000333634	-4.06697e-06	-1.3556e-06
	0.746	5	5	0	0	0	0	4.90274	-0.00777363	-0.000332802	-4.07453e-06	-1.35812e-06
	0.748	5	5	0	0	0	0	4.91229	-0.00770313	-0.000331964	-4.08206e-06	-1.36063e-06
	0.75	5	5	0	0	0	0	4.92184	-0.00763227	-0.000331119	-4.08959e-06	-1.36314e-06
	0.752	5	5	0	0	0	0	4.9314	-0.00756105	-0.000330268	-4.09709e-06	-1.36564e-06
	0.754	5	5	0	0	0	0	4.94097	-0.00748948	-0.00032941	-4.10458e-06	-1.36814e-06
	0.756	5	5	0	0	0	0	4.95053	-0.00741753	-0.000328547	-4.11205e-06	-1.37063e-06
	0.758	5	5	0	0	0	0	4.96011	-0.00734523	-0.000327676	-4.1195e-06	-1.37311e-06
	0.76	5	5	0	0	0	0	4.96969	-0.00727256	-0.0003268	-4.12694e-06	-1.37559e-06
	0.762	5	5	0	0	0	0	4.97927	-0.00719953	-0.000325917	-4.13436e-06	-1.37807e-06
	0.764	5	5	0	0	0	0	4.98886	-0.00712613	-0.000325028	-4.14176e-06	-1.38053e-06
	0.766	5	5	0	0	0	0	4.99845	-0.00705237	-0.000324132	-4.14914e-06	-1.383e-06
	0.768	5	5	0	0	0	0	5.00805	-0.00697825	-0.00032323	-4.15651e-06	-1.38545e-06
	0.77	5	5	0	0	0	0	5.01766	-0.00690375	-0.000322322	-4.16386e-06	-1.3879e-06
	0.772	5	5	0	0	0	0	5.02727	-0.00682889	-0.000321407	-4.17119e-06	-1.39034e-06
	0.774	5	5	0	0	0	0	5.03688	-0.00675366	-0.000320485	-4.1785e-06	-1.39278e-06
	0.776	5	5	0	0	0	0	5.0465	-0.00667807	-0.000319558	-4.1858e-06	-1.39521e-06
	0.778	5	5	0	0	0	0	5.05612	-0.0066021	-0.000318623	-4.19307e-06	-1.39764e-06
	0.78	5	5	0	0	0	0	5.06575	-0.00652576	-0.000317682	-4.20033e-06	-1.40006e-06
	0.782	5	5	0	0	0	0	5.07538	-0.00644906	-0.000316735	-4.20757e-06	-1.40247e-06
	0.784	5	5	0	0	0	0	5.08502	-0.00637198	-0.000315781	-4.21478e-06	-1.40488e-06
	0.786	5	5	0	0	0	0	5.09466	-0.00629453	-0.000314821	-4.22199e-06	-1.40728e-06
	0.788	5	5	0	0	0	0	5.10431	-0.00621671	-0.000313854	-4.22917e-06	-1.40967e-06
	0.79	5	5	0	0	0	0	5.11396	-0.00613852	-0.000312881	-4.23633e-06	-1.41206e-06
	0.792	5	5	0	0	0	0	5.12361	-0.00605995	-0.000311901	-4.24347e-06	-1.41444e-06
	0.794	5	5	0	0	0	0	5.13327	-0.00598101	-0.000310914	-4.25059e-06	-1.41681e-06
	0.796	5	5	0	0	0	0	5.14294	-0.0059017	-0.000309921	-4.2577e-06	-1.41918e-06
	0.798	5	5	0	0	0	0	5.15261	-0.00582201	-0.000308921	-4.26478e-06	-1.42154e-06
	0.8	5	5	0	0	0	0	5.16228	-0.00574194	-0.000307915	-4.27185e-06	-1.4239e-06
	0.802	6	6	0	0	0	0	5.17196	-0.0056615	-0.000306902	-4.27889e-06	-1.42625e-06
	0.804	6	6	0	0	0	0	5.18165	-0.00558068	-0.000305882	-4.28591e-06	-1.42859e-06
	0.806	6	6	0	0	0	0	5.19134	-0.00549949	-0.000304856	-4.29292e-06	-1.43092e-06
	0.808	6	6	0	0	0	0	5.20103	-0.00541791	-0.000303823	-4.2999e-06	-1.43325e-06
	0.81	6	6	0	0	0	0	5.21073	-0.00533596	-0.000302784	-4.30686e-06	-1.43557e-06
	0.812	6	6	0	0	0	0	5.22043	-0.00525363	-0.000301737	-4.31381e-06	-1.43789e-06
	0.814	6	6	0	0	0	0	5.23013	-0.00517091	-0.000300684	-4.32073e-06	-1.44019e-06
	0.816	6	6	0	0	0	0	5.23985	-0.00508782	-0.000299625	-4.32763e-06	-1.44249e-06
	0.818	6	6	0	0	0	0	5.24956	-0.00500435	-0.000298558	-4.33451e-06	-1.44479e-06
	0.82	6	6	0	0	0	0	5.25928	-0.00492049	-0.000297485	-4.34136e-06	-1.44707e-06
	0.822	6	6	0	0	0	0	5.269	-0.00483626	-0.000296405	-4.3482e-06	-1.44935e-06
	0.824	6	6	0	0	0	0	5.27873	-0.00475163	-0.000295319	-4.35502e-06	-1.45162e-06
	0.826	6	6	0	0	0	0	5.28847	-0.00466663	-0.000294225	-4.36181e-06	-1.45389e-06
	0.828	6	6	0	0	0	0	5.2982	-0.00458124	-0.000293125	-4.36858e-06	-1.45615e-06
	0.83	6	6	0	0	0	0	5.30795	-0.00449547	-0.000292018	-4.37533e-06	-1.4584e-06
	0.832	6	6	0	0	0	0	5.31769	-0.00440931	-0.000290904	-4.38206e-06	-1.46064e-06
	0.834	6	6	0	0	0	0	5.32744	-0.00432277	-0.000289784	-4.38877e-06	-1.46288e-06
	0.836	6	6	0	0	0	0	5.3372	-0.00423584	-0.000288657	-4.39545e-06	-1.4651e-06
	0.838	6	6	0	0	0	0	5.34696	-0.00414852	-0.000287522	-4.40211e-06	-1.46732e-06
	0.84	6	6	0	0	0	0	5.35672	-0.00406082	-0.000286381	-4.40875e-06	-1.46954e-06
	0.842	6	6	0	0	0	0	5.36649	-0.00397273	-0.000285233	-4.41537e-06	-1.47174e-06
	0.844	6	6	0	0	0	0	5.37626	-0.00388424	-0.000284078	-4.42196e-06	-1.47394e-06
	0.846	6	6	0	0	0	0	5.38604	-0.00379537	-0.000282917	-4.42853e-06	-1.47613e-06
	0.848	6	6	0	0	0	0	5.39582	-0.00370611	-0.000281748	-4.43508e-06	-1.47831e-06
	0.85	6	6	0	0	0	0	5.4056	-0.00361646	-0.000280573	-4.4416e-06	-1.48049e-06
	0.852	6	6	0	0	0	0	5.41539	-0.00352642	-0.00027939	-4.4481e-06	-1.48266e-06
	0.854	6	6	0	0	0	0	5.42518	-0.00343599	-0.000278201	-4.45458e-06	-1.48481e-06
	0.856	6	6	0	0	0	0	5.43498	-0.00334516	-0.000277005	-4.46103e-06	-1.48697e-06
	0.858	6	6	0	0	0	0	5.44478	-0.00325394	-0.000275801	-4.46746e-06	-1.48911e-06
	0.86	6	6	0	0	0	0	5.45459	-0.00316233	-0.000274591	-4.47386e-06	-1.49124e-06
	0.862	6	6	0	0	0	0	5.4644	-0.00307033	-0.000273374	-4.48025e-06	-1.49337e-06
	0.864	6	6	0	0	0	0	5.47421	-0.00297793	-0.00027215	-4.4866e-06	-1.49549e-06
	0.866	6	6	0	0	0	0	5.48403	-0.00288513	-0.000270919	-4.49294e-06	-1.4976e-06
	0.868	6	6	0	0	0	0	5.49385	-0.00279194	-0.00026968	-4.49924e-06	-1.4997e-06
	0.87	6	6	0	0	0	0	5.50368	-0.00269836	-0.000268435	-4.50553e-06	-1.5018e-06
	0.872	6	6	0	0	0	0	5.51351	-0.00260438	-0.000267183	-4.51179e-06	-1.50389e-06
	0.874	6	6	0	0	0	0	5.52334	-0.00251	-0.000265924	-4.51802e-06	-1.50596e-06
	0.876	6	6	0	0	0	0	5.53318	-0.00241522	-0.000264657	-4.52423e-06	-1.50803e-06
	0.878	6	6	0	0	0	0	5.54302	-0.00232004	-0.000263384	-4.53041e-06	-1.5101e-06
	0.88	6	6	0	0	0	0	5.55287	-0.00222447	-0.000262104	-4.53657e-06	-1.51215e-06
	0.882	6	6	0	0	0	0	5.56272	-0.00212849	-0.000260816	-4.54271e-06	-1.51419e-06
	0.884	6	6	0	0	0	0	5.57257	-0.00203212	-0.000259521	-4.54881e-06	-1.51623e-06
	0.886	6	6	0	0	0	0	5.58243	-0.00193535	-0.00025822	-4.55489e-06	-1.51826e-06
	0.888	6	6	0	0	0	0	5.59229	-0.00183817	-0.000256911	-4.56095e-06	-1.52028e-06
	0.89	6	6	0	0	0	0	5.60216	-0.00174059	-0.000255595	-4.56698e-06	-1.52229e-06
	0.892	6	6	0	0	0	0	5.61203	-0.00164262	-0.000254271	-4.57298e-06	-1.52429e-06
	0.894	6	6	0	0	0	0	5.6219	-0.00154423	-0.000252941	-4.57896e-06	-1.52628e-06
	0.896	6	6	0	0	0	0	5.63178	-0.00144545	-0.000251604	-4.58491e-06	-1.52826e-06
	0.898	6	6	0	0	0	0	5.64166	-0.00134626	-0.000250259	-4.59084e-06	-1.53024e-06
	0.9	6	6	0	0	0	0	5.65155	-0.00124667	-0.000248907	-4.59673e-06	-1.5322e-06
	0.902	6	6	0	0	0	0	5.66143	-0.00114667	-0.000247548	-4.6026e-06	-1.53416e-06
	0.904	6	6	0	0	0	0	5.67133	-0.00104627	-0.000246182	-4.60845e-06	-1.53611e-06
	0.906	6	6	0	0	0	0	5.68122	-0.000945457	-0.000244808	-4.61426e-06	-1.53805e-06
	0.908	6	6	0	0	0	0	5.69112	-0.000844242	-0.000243428	-4.62005e-06	-1.53998e-06
	0.91	6	6	0	0	0	0	5.70103	-0.00074262	-0.00024204	-4.62581e-06	-1.5419e-06
	0.912	6	6	0	0	0	0	5.71093	-0.00064059	-0.000240645	-4.63155e-06	-1.54381e-06
	0.914	6	6	0	0	0	0	5.72085	-0.000538152	-0.000239242	-4.63725e-06	-1.54571e-06
	0.916	6	6	0	0	0	0	5.73076	-0.000435306	-0.000237832	-4.64293e-06	-1.54761e-06
	0.918	6	6	0	0	0	0	5.74068	-0.000332051	-0.000236415	-4.64858e-06	-1.54949e-06
	0.92	6	6	0	0	0	0	5.7506	-0.000228386	-0.000234991	-4.65421e-06	-1.55136e-06
	0.922	6	6	0	0	0	0	5.76053	-0.000124311	-0.00023356	-4.6598e-06	-1.55323e-06
	0.924	6	6	0	0	0	0	5.77046	-1.98253e-05	-0.000232121	-4.66536e-06	-1.55508e-06
	0.926	6	6	0	0	0	0	5.78039	8.50714e-05	-0.000230674	-4.6709e-06	-1.55693e-06
	0.928	6	6	0	0	0	0	5.79033	0.00019038	-0.000229221	-4.67641e-06	-1.55877e-06
	0.93	6	6	0	0	0	0	5.80027	0.0002961	-0.00022776	-4.68189e-06	-1.56059e-06
	0.932	6	6	0	0	0	0	5.81021	0.000402233	-0.000226292	-4.68734e-06	-1.56241e-06
	0.934	6	6	0	0	0	0	5.82016	0.000508779	-0.000224816	-4.69276e-06	-1.56422e-06
	0.936	6	6	0	0	0	0	5.83011	0.000615739	-0.000223333	-4.69815e-06	-1.56602e-06
	0.938	6	6	0	0	0	0	5.84006	0.000723113	-0.000221843	-4.70351e-06	-1.5678e-06
	0.94	6	6	0	0	0	0	5.85002	0.000830902	-0.000220345	-4.70885e-06	-1.56958e-06
	0.942	6	6	0	0	0	0	5.85998	0.000939106	-0.00021884	-4.71415e-06	-1.57135e-06
	0.944	6	6	0	0	0	0	5.86995	0.00104773	-0.000217327	-4.71942e-06	-1.57311e-06
	0.946	6	6	0	0	0	0	5.87992	0.00115676	-0.000215807	-4.72466e-06	-1.57485e-06
	0.948	6	6	0	0	0	0	5.88989	0.00126621	-0.00021428	-4.72988e-06	-1.57659e-06
	0.95	6	6	0	0	0	0	5.89986	0.00137608	-0.000212745	-4.73506e-06	-1.57832e-06
	0.952	6	6	0	0	0	0	5.90984	0.00148637	-0.000211202	-4.74021e-06	-1.58004e-06
	0.954	6	6	0	0	0	0	5.91983	0.00159708	-0.000209653	-4.74533e-06	-1.58174e-06
	0.956	6	6	0	0	0	0	5.92981	0.0017082	-0.000208095	-4.75042e-06	-1.58344e-06
	0.958	6	6	0	0	0	0	5.9398	0.00181974	-0.000206531	-4.75548e-06	-1.58513e-06
	0.96	6	6	0	0	0	0	5.94979	0.00193171	-0.000204958	-4.76051e-06	-1.5868e-06
	0.962	6	6	0	0	0	0	5.95979	0.00204409	-0.000203378	-4.76551e-06	-1.58847e-06
	0.964	6	6	0	0	0	0	5.96979	0.0021569	-0.000201791	-4.77047e-06	-1.59013e-06
	0.966	6	6	0	0	0	0	5.97979	0.00227012	-0.000200196	-4.77541e-06	-1.59177e-06
	0.968	6	6	0	0	0	0	5.98979	0.00238377	-0.000198594	-4.78031e-06	-1.59341e-06
	0.97	6	6	0	0	0	0	5.9998	0.00249784	-0.000196984	-4.78518e-06	-1.59503e-06
	0.972	6	6	0	0	0	0	6.00982	0.00261233	-0.000195367	-4.79002e-06	-1.59664e-06
	0.974	6	6	0	0	0	0	6.01983	0.00272724	-0.000193742	-4.79482e-06	-1.59824e-06
	0.976	6	6	0	0	0	0	6.02985	0.00284258	-0.000192109	-4.7996e-06	-1.59984e-06
	0.978	6	6	0	0	0	0	6.03987	0.00295834	-0.000190469	-4.80434e-06	-1.60142e-06
	0.98	6	6	0	0	0	0	6.0499	0.00307453	-0.000188821	-4.80905e-06	-1.60299e-06
	0.982	6	6	0	0	0	0	6.05992	0.00319114	-0.000187166	-4.81372e-06	-1.60455e-06
	0.984	6	6	0	0	0	0	6.06996	0.00330817	-0.000185503	-4.81837e-06	-1.60609e-06
	0.986	6	6	0	0	0	0	6.07999	0.00342563	-0.000183832	-4.82298e-06	-1.60763e-06
	0.988	6	6	0	0	0	0	6.09003	0.00354352	-0.000182154	-4.82756e-06	-1.60916e-06
	0.99	6	6	0	0	0	0	6.10007	0.00366184	-0.000180468	-4.8321e-06	-1.61067e-06
	0.992	6	6	0	0	0	0	6.11011	0.00378058	-0.000178775	-4.83661e-06	-1.61218e-06
	0.994	6	6	0	0	0	0	6.12016	0.00389975	-0.000177074	-4.84109e-06	-1.61367e-06
	0.996	6	6	0	0	0	0	6.13021	0.00401935	-0.000175365	-4.84553e-06	-1.61515e-06
	0.998	6	6	0	0	0	0	6.14026	0.00413938	-0.000173649	-4.84994e-06	-1.61662e-06
	1	6	6	0	0	0	0	6.15032	0.00425983	-0.000171924	-4.85431e-06	-1.61808e-06
	1.002	7	7	0	0	0	0	6.16038	0.00438072	-0.000170193	-4.85866e-06	-1.61953e-06
	1.004	7	7	0	0	0	0	6.17044	0.00450203	-0.000168453	-4.86296e-06	-1.62096e-06
	1.006	7	7	0	0	0	0	6.18051	0.00462378	-0.000166706	-4.86723e-06	-1.62239e-06
	1.008	7	7	0	0	0	0	6.19057	0.00474595	-0.000164951	-4.87147e-06	-1.6238e-06
	1.01	7	7	0	0	0	0	6.20065	0.00486856	-0.000163188	-4.87567e-06	-1.6252e-06
	1.012	7	7	0	0	0	0	6.21072	0.0049916	-0.000161418	-4.87984e-06	-1.62659e-06
	1.014	7	7	0	0	0	0	6.2208	0.00511507	-0.00015964	-4.88397e-06	-1.62797e-06
	1.016	7	7	0	0	0	0	6.23088	0.00523898	-0.000157854	-4.88807e-06	-1.62933e-06
	1.018	7	7	0	0	0	0	6.24096	0.00536331	-0.00015606	-4.89213e-06	-1.63069e-06
	1.02	7	7	0	0	0	0	6.25105	0.00548808	-0.000154259	-4.89616e-06	-1.63203e-06
	1.022	7	7	0	0	0	0	6.26113	0.00561329	-0.00015245	-4.90015e-06	-1.63336e-06
	1.024	7	7	0	0	0	0	6.27123	0.00573893	-0.000150633	-4.9041e-06	-1.63468e-06
	1.026	7	7	0	0	0	0	6.28132	0.005865	-0.000148808	-4.90802e-06	-1.63599e-06
	1.028	7	7	0	0	0	0	6.29142	0.00599151	-0.000146975	-4.9119e-06	-1.63728e-06
	1.03	7	7	0	0	0	0	6.30152	0.00611845	-0.000145135	-4.91575e-06	-1.63856e-06
	1.032	7	7	0	0	0	0	6.31162	0.00624583	-0.000143287	-4.91956e-06	-1.63983e-06
	1.034	7	7	0	0	0	0	6.32173	0.00637365	-0.000141431	-4.92333e-06	-1.64109e-06
	1.036	7	7	0	0	0	0	6.33184	0.0065019	-0.000139567	-4.92707e-06	-1.64234e-06
	1.038	7	7	0	0	0	0	6.34195	0.00663059	-0.000137695	-4.93077e-06	-1.64357e-06
	1.04	7	7	0	0	0	0	6.35206	0.00675972	-0.000135816	-4.93443e-06	-1.64479e-06
	1.042	7	7	0	0	0	0	6.36218	0.00688929	-0.000133928	-4.93805e-06	-1.646e-06
	1.044	7	7	0	0	0	0	6.3723	0.00701929	-0.000132033	-4.94164e-06	-1.64719e-06
	1.046	7	7	0	0	0	0	6.38242	0.00714973	-0.00013013	-4.94519e-06	-1.64838e-06
	1.048	7	7	0	0	0	0	6.39254	0.00728062	-0.000128219	-4.9487e-06	-1.64955e-06
	1.05	7	7	0	0	0	0	6.40267	0.00741194	-0.0001263	-4.95218e-06	-1.65071e-06
	1.052	7	7	0	0	0	0	6.4128	0.0075437	-0.000124373	-4.95561e-06	-1.65185e-06
	1.054	7	7	0	0	0	0	6.42294	0.00767591	-0.000122438	-4.95901e-06	-1.65299e-06
	1.056	7	7	0	0	0	0	6.43307	0.00780855	-0.000120496	-4.96237e-06	-1.65411e-06
	1.058	7	7	0	0	0	0	6.44321	0.00794163	-0.000118545	-4.96569e-06	-1.65521e-06
	1.06	7	7	0	0	0	0	6.45335	0.00807516	-0.000116586	-4.96898e-06	-1.65631e-06
	1.062	7	7	0	0	0	0	6.46349	0.00820913	-0.00011462	-4.97222e-06	-1.65739e-06
	1.064	7	7	0	0	0	0	6.47364	0.00834354	-0.000112646	-4.97542e-06	-1.65846e-06
	1.066	7	7	0	0	0	0	6.48379	0.0084784	-0.000110663	-4.97859e-06	-1.65951e-06
	1.068	7	7	0	0	0	0	6.49394	0.00861369	-0.000108673	-4.98172e-06	-1.66056e-06
	1.07	7	7	0	0	0	0	6.50409	0.00874943	-0.000106675	-4.9848e-06	-1.66159e-06
	1.072	7	7	0	0	0	0	6.51425	0.00888562	-0.000104669	-4.98785e-06	-1.6626e-06
	1.074	7	7	0	0	0	0	6.52441	0.00902225	-0.000102654	-4.99086e-06	-1.6636e-06
	1.076	7	7	0	0	0	0	6.53457	0.00915932	-0.000100632	-4.99383e-06	-1.66459e-06
	1.078	7	7	0	0	0	0	6.54473	0.00929684	-9.86022e-05	-4.99675e-06	-1.66557e-06
	1.08	7	7	0	0	0	0	6.5549	0.0094348	-9.6564e-05	-4.99964e-06	-1.66653e-06
	1.082	7	7	0	0	0	0	6.56507	0.00957322	-9.45178e-05	-5.00249e-06	-1.66748e-06
	1.084	7	7	0	0	0	0	6.57524	0.00971207	-9.24636e-05	-5.0053e-06	-1.66842e-06
	1.086	7	7	0	0	0	0	6.58541	0.00985137	-9.04014e-05	-5.00806e-06	-1.66934e-06
	1.088	7	7	0	0	0	0	6.59559	0.00999112	-8.83312e-05	-5.01079e-06	-1.67025e-06
	1.09	7	7	0	0	0	0	6.60577	0.0101313	-8.62529e-05	-5.01347e-06	-1.67115e-06
	1.092	7	7	0	0	0	0	6.61595	0.010272	-8.41666e-05	-5.01611e-06	-1.67203e-06
	1.094	7	7	0	0	0	0	6.62613	0.0104131	-8.20722e-05	-5.01872e-06	-1.67289e-06
	1.096	7	7	0	0	0	0	6.63632	0.0105546	-7.99698e-05	-5.02128e-06	-1.67375e-06
	1.098	7	7	0	0	0	0	6.64651	0.0106966	-7.78593e-05	-5.0238e-06	-1.67459e-06
	1.1	7	7	0	0	0	0	6.6567	0.010839	-7.57407e-05	-5.02627e-06	-1.67541e-06
	1.102	7	7	0	0	0	0	6.66689	0.0109819	-7.36141e-05	-5.02871e-06	-1.67623e-06
	1.104	7	7	0	0	0	0	6.67708	0.0111253	-7.14794e-05	-5.0311e-06	-1.67702e-06
	1.106	7	7	0	0	0	0	6.68728	0.011269	-6.93366e-05	-5.03345e-06	-1.67781e-06
	1.108	7	7	0	0	0	0	6.69748	0.0114133	-6.71857e-05	-5.03576e-06	-1.67858e-06
	1.11	7	7	0	0	0	0	6.70768	0.011558	-6.50267e-05	-5.03803e-06	-1.67933e-06
	1.112	7	7	0	0	0	0	6.71789	0.0117031	-6.28595e-05	-5.04025e-06	-1.68008e-06
	1.114	7	7	0	0	0	0	6.72809	0.0118487	-6.06843e-05	-5.04243e-06	-1.6808e-06
	1.116	7	7	0	0	0	0	6.7383	0.0119947	-5.8501e-05	-5.04457e-06	-1.68152e-06
	1.118	7	7	0	0	0	0	6.74851	0.0121412	-5.63095e-05	-5.04667e-06	-1.68222e-06
	1.12	7	7	0	0	0	0	6.75872	0.0122882	-5.41099e-05	-5.04872e-06	-1.6829e-06
	1.122	7	7	0	0	0	0	6.76894	0.0124356	-5.19022e-05	-5.05072e-06	-1.68357e-06
	1.124	7	7	0	0	0	0	6.77916	0.0125834	-4.96863e-05	-5.05269e-06	-1.68422e-06
	1.126	7	7	0	0	0	0	6.78938	0.0127317	-4.74623e-05	-5.05461e-06	-1.68486e-06
	1.128	7	7	0	0	0	0	6.7996	0.0128805	-4.52301e-05	-5.05649e-06	-1.68549e-06
	1.13	7	7	0	0	0	0	6.80982	0.0130297	-4.29897e-05	-5.05832e-06	-1.6861e-06
	1.132	7	7	0	0	0	0	6.82005	0.0131794	-4.07412e-05	-5.06011e-06	-1.6867e-06
	1.134	7	7	0	0	0	0	6.83027	0.0133295	-3.84845e-05	-5.06185e-06	-1.68728e-06
	1.136	7	7	0	0	0	0	6.8405	0.0134801	-3.62197e-05	-5.06355e-06	-1.68785e-06
	1.138	7	7	0	0	0	0	6.85074	0.0136311	-3.39466e-05	-5.0652e-06	-1.6884e-06
	1.14	7	7	0	0	0	0	6.86097	0.0137826	-3.16654e-05	-5.06681e-06	-1.68894e-06
	1.142	7	7	0	0	0	0	6.87121	0.0139345	-2.93759e-05	-5.06838e-06	-1.68946e-06
	1.144	7	7	0	0	0	0	6.88144	0.0140869	-2.70783e-05	-5.0699e-06	-1.68996e-06
	1.146	7	7	0	0	0	0	6.89168	0.0142398	-2.47725e-05	-5.07137e-06	-1.69046e-06
	1.148	7	7	0	0	0	0	6.90193	0.0143931	-2.24584e-05	-5.0728e-06	-1.69093e-06
	1.15	7	7	0	0	0	0	6.91217	0.0145469	-2.01362e-05	-5.07418e-06	-1.69139e-06
	1.152	7	7	0	0	0	0	6.92242	0.0147011	-1.78057e-05	-5.07552e-06	-1.69184e-06
	1.154	7	7	0	0	0	0	6.93266	0.0148558	-1.5467e-05	-5.07681e-06	-1.69227e-06
	1.156	7	7	0	0	0	0	6.94291	0.0150109	-1.312e-05	-5.07806e-06	-1.69269e-06
	1.158	7	7	0	0	0	0	6.95317	0.0151665	-1.07648e-05	-5.07926e-06	-1.69309e-06
	1.16	7	7	0	0	0	0	6.96342	0.0153226	-8.40143e-06	-5.08041e-06	-1.69347e-06
	1.162	7	7	0	0	0	0	6.97368	0.0154791	-6.02976e-06	-5.08151e-06	-1.69384e-06
	1.164	7	7	0	0	0	0	6.98393	0.0156361	-3.64985e-06	-5.08257e-06	-1.69419e-06
	1.166	7	7	0	0	0	0	6.99419	0.0157935	-1.26168e-06	-5.08359e-06	-1.69453e-06
	1.168	7	7	0	0	0	0	7.00445	0.0159514	1.13475e-06	-5.08455e-06	-1.69485e-06
	1.17	7	7	0	0	0	0	7.01472	0.0161098	3.53945e-06	-5.08547e-06	-1.69516e-06
	1.172	7	7	0	0	0	0	7.02498	0.0162686	5.95241e-06	-5.08634e-06	-1.69545e-06
	1.174	7	7	0	0	0	0	7.03525	0.0164279	8.37365e-06	-5.08716e-06	-1.69572e-06
	1.176	7	7	0	0	0	0	7.04552	0.0165876	1.08032e-05	-5.08794e-06	-1.69598e-06
	1.178	7	7	0	0	0	0	7.05579	0.0167478	1.3241e-05	-5.08867e-06	-1.69623e-06
	1.18	7	7	0	0	0	0	7.06606	0.0169085	1.5687e-05	-5.08934e-06	-1.69645e-06
	1.182	7	7	0	0	0	0	7.07634	0.0170696	1.81414e-05	-5.08998e-06	-1.69666e-06
	1.184	7	7	0	0	0	0	7.08661	0.0172312	2.06041e-05	-5.09056e-06	-1.69686e-06
	1.186	7	7	0	0	0	0	7.09689	0.0173932	2.30751e-05	-5.09109e-06	-1.69704e-06
	1.188	7	7	0	0	0	0	7.10717	0.0175557	2.55543e-05	-5.09158e-06	-1.6972e-06
	1.19	7	7	0	0	0	0	7.11745	0.0177187	2.80419e-05	-5.09202e-06	-1.69735e-06
	1.192	7	7	0	0	0	0	7.12773	0.0178821	3.05378e-05	-5.0924e-06	-1.69748e-06
	1.194	7	7	0	0	0	0	7.13802	0.018046	3.3042e-05	-5.09274e-06	-1.69759e-06
	1.196	7	7	0	0	0	0	7.1483	0.0182103	3.55545e-05	-5.09303e-06	-1.69769e-06
	1.198	7	7	0	0	0	0	7.15859	0.0183751	3.80754e-05	-5.09327e-06	-1.69777e-06
	1.2	7	7	0	0	0	0	7.16888	0.0185404	4.06046e-05	-5.09346e-06	-1.69783e-06
	1.202	8	8	0	0	0	0	7.17917	0.0187062	4.31421e-05	-5.0936e-06	-1.69788e-06
	1.204	8	8	0	0	0	0	7.18947	0.0188724	4.56879e-05	-5.09369e-06	-1.69791e-06
	1.206	8	8	0	0	0	0	7.19976	0.019039	4.82421e-05	-5.09373e-06	-1.69792e-06
	1.208	8	8	0	0	0	0	7.21006	0.0192062	5.08046e-05	-5.09373e-06	-1.69792e-06
	1.21	8	8	0	0	0	0	7.22035	0.0193738	5.33754e-05	-5.09367e-06	-1.6979e-06
	1.212	8	8	0	0	0	0	7.23065	0.0195418	5.59546e-05	-5.09356e-06	-1.69786e-06
	1.214	8	8	0	0	0	0	7.24095	0.0197104	5.85422e-05	-5.09339e-06	-1.69781e-06
	1.216	8	8	0	0	0	0	7.25126	0.0198794	6.11381e-05	-5.09318e-06	-1.69774e-06
	1.218	8	8	0	0	0	0	7.26156	0.0200488	6.37424e-05	-5.09292e-06	-1.69765e-06
	1.22	8	8	0	0	0	0	7.27187	0.0202187	6.6355e-05	-5.09261e-06	-1.69755e-06
	1.222	8	8	0	0	0	0	7.28217	0.0203891	6.8976e-05	-5.09224e-06	-1.69743e-06
	1.224	8	8	0	0	0	0	7.29248	0.02056	7.16053e-05	-5.09182e-06	-1.69729e-06
	1.226	8	8	0	0	0	0	7.30279	0.0207313	7.42431e-05	-5.09135e-06	-1.69713e-06
	1.228	8	8	0	0	0	0	7.3131	0.0209031	7.68892e-05	-5.09083e-06	-1.69696e-06
	1.23	8	8	0	0	0	0	7.32342	0.0210754	7.95436e-05	-5.09026e-06	-1.69677e-06
	1.232	8	8	0	0	0	0	7.33373	0.0212481	8.22065e-05	-5.08964e-06	-1.69656e-06
	1.234	8	8	0	0	0	0	7.34405	0.0214213	8.48777e-05	-5.08896e-06	-1.69634e-06
	1.236	8	8	0	0	0	0	7.35436	0.0215949	8.75573e-05	-5.08823e-06	-1.69609e-06
	1.238	8	8	0	0	0	0	7.36468	0.021769	9.02453e-05	-5.08745e-06	-1.69583e-06
	1.24	8	8	0	0	0	0	7.375	0.0219436	9.29417e-05	-5.08661e-06	-1.69556e-06
	1.242	8	8	0	0	0	0	7.38533	0.0221187	9.56464e-05	-5.08573e-06	-1.69526e-06
	1.244	8	8	0	0	0	0	7.39565	0.0222942	9.83596e-05	-5.08479e-06	-1.69495e-06
	1.246	8	8	0	0	0	0	7.40597	0.0224702	0.000101081	-5.08379e-06	-1.69462e-06
	1.248	8	8	0	0	0	0	7.4163	0.0226466	0.000103811	-5.08275e-06	-1.69427e-06
	1.25	8	8	0	0	0	0	7.42663	0.0228236	0.000106549	-5.08165e-06	-1.6939e-06
	1.252	8	8	0	0	0	0	7.43695	0.023001	0.000109296	-5.08049e-06	-1.69352e-06
	1.254	8	8	0	0	0	0	7.44728	0.0231788	0.000112051	-5.07928e-06	-1.69312e-06
	1.256	8	8	0	0	0	0	7.45762	0.0233572	0.000114815	-5.07802e-06	-1.69269e-06
	1.258	8	8	0	0	0	0	7.46795	0.023536	0.000117587	-5.0767e-06	-1.69226e-06
	1.26	8	8	0	0	0	0	7.47828	0.0237152	0.000120367	-5.07533e-06	-1.6918e-06
	1.262	8	8	0	0	0	0	7.48862	0.023895	0.000123156	-5.07391e-06	-1.69133e-06
	1.264	8	8	0	0	0	0	7.49895	0.0240752	0.000125953	-5.07243e-06	-1.69083e-06
	1.266	8	8	0	0	0	0	7.50929	0.0242559	0.000128759	-5.07089e-06	-1.69032e-06
	1.268	8	8	0	0	0	0	7.51963	0.024437	0.000131573	-5.0693e-06	-1.68979e-06
	1.27	8	8	0	0	0	0	7.52997	0.0246186	0.000134395	-5.06766e-06	-1.68924e-06
	1.272	8	8	0	0	0	0	7.54031	0.0248007	0.000137226	-5.06596e-06	-1.68868e-06
	1.274	8	8	0	0	0	0	7.55065	0.0249833	0.000140065	-5.0642e-06	-1.68809e-06
	1.276	8	8	0	0	0	0	7.561	0.0251663	0.000142913	-5.06239e-06	-1.68749e-06
	1.278	8	8	0	0	0	0	7.57134	0.0253498	0.000145769	-5.06053e-06	-1.68687e-06
	1.28	8	8	0	0	0	0	7.58169	0.0255337	0.000148633	-5.0586e-06	-1.68623e-06
	1.282	8	8	0	0	0	0	7.59203	0.0257182	0.000151506	-5.05662e-06	-1.68557e-06
	1.284	8	8	0	0	0	0	7.60238	0.0259031	0.000154388	-5.05459e-06	-1.68489e-06
	1.286	8	8	0	0	0	0	7.61273	0.0260884	0.000157277	-5.0525e-06	-1.68419e-06
	1.288	8	8	0	0	0	0	7.62308	0.0262743	0.000160176	-5.05035e-06	-1.68348e-06
	1.29	8	8	0	0	0	0	7.63344	0.0264606	0.000163082	-5.04815e-06	-1.68274e-06
	1.292	8	8	0	0	0	0	7.64379	0.0266474	0.000165997	-5.04588e-06	-1.68199e-06
	1.294	8	8	0	0	0	0	7.65414	0.0268347	0.000168921	-5.04357e-06	-1.68122e-06
	1.296	8	8	0	0	0	0	7.6645	0.0270224	0.000171853	-5.04119e-06	-1.68043e-06
	1.298	8	8	0	0	0	0	7.67485	0.0272106	0.000174793	-5.03876e-06	-1.67962e-06
	1.3	8	8	0	0	0	0	7.68521	0.0273992	0.000177742	-5.03627e-06	-1.67879e-06
	1.302	8	8	0	0	0	0	7.69557	0.0275884	0.000180699	-5.03372e-06	-1.67794e-06
	1.304	8	8	0	0	0	0	7.70593	0.027778	0.000183664	-5.03111e-06	-1.67707e-06
	1.306	8	8	0	0	0	0	7.71629	0.0279681	0.000186638	-5.02845e-06	-1.67618e-06
	1.308	8	8	0	0	0	0	7.72665	0.0281586	0.000189621	-5.02573e-06	-1.67528e-06
	1.31	8	8	0	0	0	0	7.73701	0.0283497	0.000192612	-5.02295e-06	-1.67435e-06
	1.312	8	8	0	0	0	0	7.74738	0.0285412	0.000195611	-5.02011e-06	-1.6734e-06
	1.314	8	8	0	0	0	0	7.75774	0.0287331	0.000198619	-5.01721e-06	-1.67244e-06
	1.316	8	8	0	0	0	0	7.7681	0.0289256	0.000201635	-5.01426e-06	-1.67145e-06
	1.318	8	8	0	0	0	0	7.77847	0.0291185	0.000204659	-5.01124e-06	-1.67045e-06
	1.32	8	8	0	0	0	0	7.78884	0.0293119	0.000207692	-5.00817e-06	-1.66943e-06
	1.322	8	8	0	0	0	0	7.79921	0.0295057	0.000210734	-5.00504e-06	-1.66838e-06
	1.324	8	8	0	0	0	0	7.80958	0.0297001	0.000213784	-5.00184e-06	-1.66732e-06
	1.326	8	8	0	0	0	0	7.81994	0.0298949	0.000216842	-4.99859e-06	-1.66624e-06
	1.328	8	8	0	0	0	0	7.83032	0.0300901	0.000219909	-4.99528e-06	-1.66513e-06
	1.33	8	8	0	0	0	0	7.84069	0.0302859	0.000222984	-4.99191e-06	-1.66401e-06
	1.332	8	8	0	0	0	0	7.85106	0.0304821	0.000226067	-4.98848e-06	-1.66287e-06
	1.334	8	8	0	0	0	0	7.86143	0.0306788	0.000229159	-4.98499e-06	-1.6617e-06
	1.336	8	8	0	0	0	0	7.87181	0.0308759	0.00023226	-4.98144e-06	-1.66052e-06
	1.338	8	8	0	0	0	0	7.88218	0.0310736	0.000235368	-4.97783e-06	-1.65932e-06
	1.34	8	8	0	0	0	0	7.89256	0.0312717	0.000238486	-4.97415e-06	-1.65809e-06
	1.342	8	8	0	0	0	0	7.90294	0.0314702	0.000241611	-4.97042e-06	-1.65685e-06
	1.344	8	8	0	0	0	0	7.91331	0.0316693	0.000244745	-4.96663e-06	-1.65558e-06
	1.346	8	8	0	0	0	0	7.92369	0.0318688	0.000247888	-4.96277e-06	-1.6543e-06
	1.348	8	8	0	0	0	0	7.93407	0.0320688	0.000251038	-4.95886e-06	-1.653e-06
	1.35	8	8	0	0	0	0	7.94445	0.0322693	0.000254198	-4.95488e-06	-1.65167e-06
	1.352	8	8	0	0	0	0	7.95483	0.0324702	0.000257365	-4.95084e-06	-1.65032e-06
	1.354	8	8	0	0	0	0	7.96521	0.0326716	0.000260541	-4.94674e-06	-1.64896e-06
	1.356	8	8	0	0	0	0	7.9756	0.0328735	0.000263726	-4.94258e-06	-1.64757e-06
	1.358	8	8	0	0	0	0	7.98598	0.0330758	0.000266919	-4.93835e-06	-1.64616e-06
	1.36	8	8	0	0	0	0	7.99636	0.0332787	0.00027012	-4.93407e-06	-1.64473e-06
	1.362	8	8	0	0	0	0	8.00675	0.033482	0.00027333	-4.92972e-06	-1.64329e-06
	1.364	8	8	0	0	0	0	8.01713	0.0336857	0.000276548	-4.92531e-06	-1.64182e-06
	1.366	8	8	0	0	0	0	8.02752	0.03389	0.000279774	-4.92083e-06	-1.64033e-06
	1.368	8	8	0	0	0	0	8.0379	0.0340947	0.000283009	-4.91629e-06	-1.63881e-06
	1.37	8	8	0	0	0	0	8.04829	0.0342999	0.000286252	-4.9117e-06	-1.63728e-06
	1.372	8	8	0	0	0	0	8.05868	0.0345055	0.000289504	-4.90703e-06	-1.63573e-06
	1.374	8	8	0	0	0	0	8.06907	0.0347117	0.000292764	-4.90231e-06	-1.63415e-06
	1.376	8	8	0	0	0	0	8.07946	0.0349183	0.000296032	-4.89752e-06	-1.63256e-06
	1.378	8	8	0	0	0	0	8.08985	0.0351253	0.000299309	-4.89267e-06	-1.63094e-06
	1.38	8	8	0	0	0	0	8.10024	0.0353329	0.000302594	-4.88775e-06	-1.6293e-06
	1.382	8	8	0	0	0	0	8.11063	0.0355409	0.000305888	-4.88277e-06	-1.62764e-06
	1.384	8	8	0	0	0	0	8.12102	0.0357494	0.000309189	-4.87773e-06	-1.62596e-06
	1.386	8	8	0	0	0	0	8.13141	0.0359584	0.0003125	-4.87262e-06	-1.62426e-06
	1.388	8	8	0	0	0	0	8.14181	0.0361678	0.000315818	-4.86745e-06	-1.62254e-06
	1.39	8	8	0	0	0	0	8.1522	0.0363777	0.000319145	-4.86221e-06	-1.62079e-06
	1.392	8	8	0	0	0	0	8.16259	0.0365881	0.000322481	-4.85691e-06	-1.61902e-06
	1.394	8	8	0	0	0	0	8.17299	0.0367989	0.000325824	-4.85154e-06	-1.61724e-06
	1.396	8	8	0	0	0	0	8.18338	0.0370103	0.000329176	-4.84611e-06	-1.61543e-06
	1.398	8	8	0	0	0	0	8.19378	0.037222	0.000332537	-4.84062e-06	-1.6136e-06
	1.4	8	8	0	0	0	0	8.20417	0.0374343	0.000335905	-4.83506e-06	-1.61174e-06
	1.402	9	9	0	0	0	0	8.21457	0.037647	0.000339282	-4.82943e-06	-1.60987e-06
	1.404	9	9	0	0	0	0	8.22497	0.0378602	0.000342668	-4.82374e-06	-1.60797e-06
	1.406	9	9	0	0	0	0	8.23537	0.0380739	0.000346061	-4.81798e-06	-1.60605e-06
	1.408	9	9	0	0	0	0	8.24576	0.0382881	0.000349463	-4.81216e-06	-1.60411e-06
	1.41	9	9	0	0	0	0	8.25616	0.0385027	0.000352874	-4.80627e-06	-1.60215e-06
	1.412	9	9	0	0	0	0	8.26656	0.0387178	0.000356292	-4.80032e-06	-1.60017e-06
	1.414	9	9	0	0	0	0	8.27696	0.0389333	0.000359719	-4.79429e-06	-1.59816e-06
	1.416	9	9	0	0	0	0	8.28736	0.0391494	0.000363155	-4.78821e-06	-1.59613e-06
	1.418	9	9	0	0	0	0	8.29776	0.0393659	0.000366598	-4.78205e-06	-1.59408e-06
	1.42	9	9	0	0	0	0	8.30816	0.0395829	0.00037005	-4.77583e-06	-1.59201e-06
	1.422	9	9	0	0	0	0	8.31856	0.0398003	0.00037351	-4.76955e-06	-1.58991e-06
	1.424	9	9	0	0	0	0	8.32896	0.0400182	0.000376979	-4.76319e-06	-1.58779e-06
	1.426	9	9	0	0	0	0	8.33937	0.0402366	0.000380456	-4.75677e-06	-1.58565e-06
	1.428	9	9	0	0	0	0	8.34977	0.0404555	0.000383941	-4.75028e-06	-1.58349e-06
	1.43	9	9	0	0	0	0	8.36017	0.0406748	0.000387434	-4.74373e-06	-1.58131e-06
	1.432	9	9	0	0	0	0	8.37057	0.0408946	0.000390936	-4.7371e-06	-1.5791e-06
	1.434	9	9	0	0	0	0	8.38098	0.0411148	0.000394445	-4.73041e-06	-1.57687e-06
	1.436	9	9	0	0	0	0	8.39138	0.0413356	0.000397964	-4.72365e-06	-1.57462e-06
	1.438	9	9	0	0	0	0	8.40179	0.0415568	0.00040149	-4.71683e-06	-1.57234e-06
	1.44	9	9	0	0	0	0	8.41219	0.0417784	0.000405025	-4.70993e-06	-1.57005e-06
	1.442	9	9	0	0	0	0	8.4226	0.0420006	0.000408567	-4.70297e-06	-1.56772e-06
	1.444	9	9	0	0	0	0	8.433	0.0422232	0.000412118	-4.69594e-06	-1.56538e-06
	1.446	9	9	0	0	0	0	8.44341	0.0424463	0.000415678	-4.68884e-06	-1.56302e-06
	1.448	9	9	0	0	0	0	8.45381	0.0426698	0.000419245	-4.68167e-06	-1.56063e-06
	1.45	9	9	0	0	0	0	8.46422	0.0428939	0.000422821	-4.67443e-06	-1.55821e-06
	1.452	9	9	0	0	0	0	8.47462	0.0431183	0.000426405	-4.66712e-06	-1.55578e-06
	1.454	9	9	0	0	0	0	8.48503	0.0433433	0.000429997	-4.65975e-06	-1.55332e-06
	1.456	9	9	0	0	0	0	8.49544	0.0435687	0.000433598	-4.6523e-06	-1.55084e-06
	1.458	9	9	0	0	0	0	8.50584	0.0437946	0.000437207	-4.64479e-06	-1.54834e-06
	1.46	9	9	0	0	0	0	8.51625	0.044021	0.000440823	-4.63721e-06	-1.54581e-06
	1.462	9	9	0	0	0	0	8.52666	0.0442478	0.000444448	-4.62955e-06	-1.54326e-06
	1.464	9	9	0	0	0	0	8.53707	0.0444751	0.000448082	-4.62183e-06	-1.54068e-06
	1.466	9	9	0	0	0	0	8.54747	0.0447029	0.000451723	-4.61403e-06	-1.53809e-06
	1.468	9	9	0	0	0	0	8.55788	0.0449311	0.000455372	-4.60617e-06	-1.53547e-06
	1.47	9	9	0	0	0	0	8.56829	0.0451598	0.00045903	-4.59824e-06	-1.53282e-06
	1.472	9	9	0	0	0	0	8.5787	0.0453889	0.000462696	-4.59023e-06	-1.53015e-06
	1.474	9	9	0	0	0	0	8.58911	0.0456186	0.00046637	-4.58216e-06	-1.52746e-06
	1.476	9	9	0	0	0	0	8.59951	0.0458487	0.000470052	-4.57401e-06	-1.52475e-06
	1.478	9	9	0	0	0	0	8.60992	0.0460792	0.000473742	-4.5658e-06	-1.52201e-06
	1.48	9	9	0	0	0	0	8.62033	0.0463103	0.000477441	-4.55751e-06	-1.51925e-06
	1.482	9	9	0	0	0	0	8.63074	0.0465418	0.000481147	-4.54915e-06	-1.51646e-06
	1.484	9	9	0	0	0	0	8.64115	0.0467737	0.000484862	-4.54072e-06	-1.51365e-06
	1.486	9	9	0	0	0	0	8.65156	0.0470061	0.000488585	-4.53222e-06	-1.51082e-06
	1.488	9	9	0	0	0	0	8.66197	0.047239	0.000492315	-4.52365e-06	-1.50796e-06
	1.49	9	9	0	0	0	0	8.67238	0.0474724	0.000496054	-4.515e-06	-1.50508e-06
	1.492	9	9	0	0	0	0	8.68279	0.0477062	0.000499801	-4.50628e-06	-1.50218e-06
	1.494	9	9	0	0	0	0	8.6932	0.0479405	0.000503556	-4.4975e-06	-1.49925e-06
	1.496	9	9	0	0	0	0	8.70361	0.0481752	0.000507319	-4.48864e-06	-1.4963e-06
	1.498	9	9	0	0	0	0	8.71402	0.0484105	0.000511091	-4.4797e-06	-1.49332e-06
	1.5	9	9	0	0	0	0	8.72443	0.0486461	0.00051487	-4.4707e-06	-1.49032e-06
	1.502	9	9	0	0	0	0	8.73484	0.0488823	0.000518657	-4.46162e-06	-1.48729e-06
	1.504	9	9	0	0	0	0	8.74525	0.0491189	0.000522452	-4.45247e-06	-1.48424e-06
	1.506	9	9	0	0	0	0	8.75566	0.049356	0.000526256	-4.44325e-06	-1.48117e-06
	1.508	9	9	0	0	0	0	8.76607	0.0495935	0.000530067	-4.43395e-06	-1.47807e-06
	1.51	9	9	0	0	0	0	8.77648	0.0498315	0.000533886	-4.42458e-06	-1.47495e-06
	1.512	9	9	0	0	0	0	8.78689	0.0500699	0.000537714	-4.41514e-06	-1.4718e-06
	1.514	9	9	0	0	0	0	8.7973	0.0503089	0.000541549	-4.40562e-06	-1.46863e-06
	1.516	9	9	0	0	0	0	8.80771	0.0505482	0.000545392	-4.39603e-06	-1.46543e-06
	1.518	9	9	0	0	0	0	8.81812	0.0507881	0.000549244	-4.38637e-06	-1.46221e-06
	1.52	9	9	0	0	0	0	8.82852	0.0510284	0.000553103	-4.37663e-06	-1.45897e-06
	1.522	9	9	0	0	0	0	8.83893	0.0512692	0.00055697	-4.36682e-06	-1.4557e-06
	1.524	9	9	0	0	0	0	8.84934	0.0515104	0.000560845	-4.35694e-06	-1.45241e-06
	1.526	9	9	0	0	0	0	8.85975	0.0517521	0.000564728	-4.34698e-06	-1.44909e-06
	1.528	9	9	0	0	0	0	8.87016	0.0519942	0.000568619	-4.33695e-06	-1.44574e-06
	1.53	9	9	0	0	0	0	8.88057	0.0522368	0.000572518	-4.32684e-06	-1.44237e-06
	1.532	9	9	0	0	0	0	8.89098	0.0524799	0.000576425	-4.31666e-06	-1.43898e-06
	1.534	9	9	0	0	0	0	8.90139	0.0527234	0.00058034	-4.3064e-06	-1.43556e-06
	1.536	9	9	0	0	0	0	8.9118	0.0529674	0.000584262	-4.29607e-06	-1.43212e-06
	1.538	9	9	0	0	0	0	8.92221	0.0532119	0.000588193	-4.28566e-06	-1.42865e-06
	1.54	9	9	0	0	0	0	8.93262	0.0534568	0.000592131	-4.27518e-06	-1.42516e-06
	1.542	9	9	0	0	0	0	8.94303	0.0537021	0.000596077	-4.26462e-06	-1.42164e-06
	1.544	9	9	0	0	0	0	8.95344	0.0539479	0.000600031	-4.25399e-06	-1.4181e-06
	1.546	9	9	0	0	0	0	8.96384	0.0541942	0.000603993	-4.24328e-06	-1.41453e-06
	1.548	9	9	0	0	0	0	8.97425	0.054441	0.000607963	-4.2325e-06	-1.41093e-06
	1.55	9	9	0	0	0	0	8.98466	0.0546882	0.000611941	-4.22164e-06	-1.40731e-06
	1.552	9	9	0	0	0	0	8.99507	0.0549358	0.000615926	-4.21071e-06	-1.40367e-06
	1.554	9	9	0	0	0	0	9.00548	0.0551839	0.000619919	-4.19969e-06	-1.4e-06
	1.556	9	9	0	0	0	0	9.01588	0.0554325	0.00062392	-4.18861e-06	-1.3963e-06
	1.558	9	9	0	0	0	0	9.02629	0.0556815	0.000627929	-4.17744e-06	-1.39258e-06
	1.56	9	9	0	0	0	0	9.0367	0.055931	0.000631945	-4.1662e-06	-1.38884e-06
	1.562	9	9	0	0	0	0	9.04711	0.0561809	0.000635969	-4.15489e-06	-1.38507e-06
	1.564	9	9	0	0	0	0	9.05751	0.0564313	0.000640001	-4.14349e-06	-1.38127e-06
	1.566	9	9	0	0	0	0	9.06792	0.0566821	0.000644041	-4.13202e-06	-1.37745e-06
	1.568	9	9	0	0	0	0	9.07833	0.0569334	0.000648089	-4.12048e-06	-1.3736e-06
	1.57	9	9	0	0	0	0	9.08873	0.0571852	0.000652144	-4.10885e-06	-1.36972e-06
	1.572	9	9	0	0	0	0	9.09914	0.0574374	0.000656206	-4.09715e-06	-1.36582e-06
	1.574	9	9	0	0	0	0	9.10954	0.05769	0.000660277	-4.08537e-06	-1.3619e-06
	1.576	9	9	0	0	0	0	9.11995	0.0579431	0.000664355	-4.07352e-06	-1.35795e-06
	1.578	9	9	0	0	0	0	9.13035	0.0581967	0.000668441	-4.06158e-06	-1.35397e-06
	1.58	9	9	0	0	0	0	9.14076	0.0584507	0.000672534	-4.04957e-06	-1.34997e-06
	1.582	9	9	0	0	0	0	9.15116	0.0587051	0.000676636	-4.03748e-06	-1.34594e-06
	1.584	9	9	0	0	0	0	9.16157	0.0589601	0.000680744	-4.02531e-06	-1.34188e-06
	1.586	9	9	0	0	0	0	9.17197	0.0592154	0.000684861	-4.01307e-06	-1.3378e-06
	1.588	9	9	0	0	0	0	9.18238	0.0594712	0.000688985	-4.00075e-06	-1.33369e-06
	1.59	9	9	0	0	0	0	9.19278	0.0597275	0.000693116	-3.98834e-06	-1.32956e-06
	1.592	9	9	0	0	0	0	9.20318	0.0599842	0.000697255	-3.97586e-06	-1.3254e-06
	1.594	9	9	0	0	0	0	9.21358	0.0602414	0.000701402	-3.9633e-06	-1.32121e-06
	1.596	9	9	0	0	0	0	9.22399	0.060499	0.000705556	-3.95067e-06	-1.317e-06
	1.598	9	9	0	0	0	0	9.23439	0.0607571	0.000709718	-3.93795e-06	-1.31276e-06
	1.6	9	9	0	0	0	0	9.24479	0.0610156	0.000713887	-3.92515e-06	-1.3085e-06
	1.602	10	10	0	0	0	0	9.25519	0.0612745	0.000718064	-3.91228e-06	-1.30421e-06
	1.604	10	10	0	0	0	0	9.26559	0.0615339	0.000722248	-3.89933e-06	-1.29989e-06
	1.606	10	10	0	0	0	0	9.27599	0.0617938	0.00072644	-3.88629e-06	-1.29555e-06
	1.608	10	10	0	0	0	0	9.28639	0.0620541	0.000730639	-3.87318e-06	-1.29118e-06
	1.61	10	10	0	0	0	0	9.29679	0.0623148	0.000734846	-3.85999e-06	-1.28678e-06
	1.612	10	10	0	0	0	0	9.30719	0.062576	0.00073906	-3.84672e-06	-1.28236e-06
	1.614	10	10	0	0	0	0	9.31759	0.0628377	0.000743282	-3.83337e-06	-1.27791e-06
	1.616	10	10	0	0	0	0	9.32799	0.0630997	0.000747511	-3.81994e-06	-1.27343e-06
	1.618	10	10	0	0	0	0	9.33839	0.0633623	0.000751747	-3.80642e-06	-1.26893e-06
	1.62	10	10	0	0	0	0	9.34878	0.0636252	0.000755991	-3.79283e-06	-1.2644e-06
	1.622	10	10	0	0	0	0	9.35918	0.0638886	0.000760242	-3.77916e-06	-1.25984e-06
	1.624	10	10	0	0	0	0	9.36958	0.0641525	0.000764501	-3.76541e-06	-1.25526e-06
	1.626	10	10	0	0	0	0	9.37997	0.0644168	0.000768767	-3.75158e-06	-1.25065e-06
	1.628	10	10	0	0	0	0	9.39037	0.0646815	0.00077304	-3.73766e-06	-1.24601e-06
	1.63	10	10	0	0	0	0	9.40077	0.0649467	0.00077732	-3.72367e-06	-1.24135e-06
	1.632	10	10	0	0	0	0	9.41116	0.0652124	0.000781608	-3.7096e-06	-1.23666e-06
	1.634	10	10	0	0	0	0	9.42156	0.0654784	0.000785903	-3.69544e-06	-1.23194e-06
	1.636	10	10	0	0	0	0	9.43195	0.0657449	0.000790206	-3.6812e-06	-1.22719e-06
	1.638	10	10	0	0	0	0	9.44234	0.0660119	0.000794515	-3.66688e-06	-1.22242e-06
	1.64	10	10	0	0	0	0	9.45274	0.0662793	0.000798832	-3.65249e-06	-1.21762e-06
	1.642	10	10	0	0	0	0	9.46313	0.0665471	0.000803156	-3.638e-06	-1.2128e-06
	1.644	10	10	0	0	0	0	9.47352	0.0668154	0.000807488	-3.62344e-06	-1.20794e-06
	1.646	10	10	0	0	0	0	9.48391	0.0670841	0.000811826	-3.6088e-06	-1.20306e-06
	1.648	10	10	0	0	0	0	9.4943	0.0673532	0.000816172	-3.59407e-06	-1.19816e-06
	1.65	10	10	0	0	0	0	9.50469	0.0676228	0.000820525	-3.57927e-06	-1.19322e-06
	1.652	10	10	0	0	0	0	9.51508	0.0678928	0.000824885	-3.56438e-06	-1.18826e-06
	1.654	10	10	0	0	0	0	9.52547	0.0681632	0.000829252	-3.5494e-06	-1.18327e-06
	1.656	10	10	0	0	0	0	9.53586	0.0684341	0.000833627	-3.53435e-06	-1.17825e-06
	1.658	10	10	0	0	0	0	9.54625	0.0687054	0.000838008	-3.51921e-06	-1.17321e-06
	1.66	10	10	0	0	0	0	9.55664	0.0689772	0.000842397	-3.504e-06	-1.16813e-06
	1.662	10	10	0	0	0	0	9.56702	0.0692494	0.000846792	-3.4887e-06	-1.16303e-06
	1.664	10	10	0	0	0	0	9.57741	0.069522	0.000851195	-3.47331e-06	-1.15791e-06
	1.666	10	10	0	0	0	0	9.5878	0.0697951	0.000855604	-3.45785e-06	-1.15275e-06
	1.668	10	10	0	0	0	0	9.59818	0.0700686	0.000860021	-3.4423e-06	-1.14757e-06
	1.67	10	10	0	0	0	0	9.60857	0.0703425	0.000864445	-3.42666e-06	-1.14236e-06
	1.672	10	10	0	0	0	0	9.61895	0.0706168	0.000868876	-3.41095e-06	-1.13712e-06
	1.674	10	10	0	0	0	0	9.62933	0.0708916	0.000873313	-3.39515e-06	-1.13186e-06
	1.676	10	10	0	0	0	0	9.63972	0.0711668	0.000877758	-3.37927e-06	-1.12656e-06
	1.678	10	10	0	0	0	0	9.6501	0.0714425	0.00088221	-3.3633e-06	-1.12124e-06
	1.68	10	10	0	0	0	0	9.66048	0.0717186	0.000886668	-3.34725e-06	-1.11589e-06
	1.682	10	10	0	0	0	0	9.67086	0.0719951	0.000891133	-3.33112e-06	-1.11052e-06
	1.684	10	10	0	0	0	0	9.68124	0.072272	0.000895606	-3.31491e-06	-1.10511e-06
	1.686	10	10	0	0	0	0	9.69162	0.0725494	0.000900085	-3.29861e-06	-1.09968e-06
	1.688	10	10	0	0	0	0	9.702	0.0728272	0.000904571	-3.28222e-06	-1.09422e-06
	1.69	10	10	0	0	0	0	9.71238	0.0731054	0.000909064	-3.26576e-06	-1.08873e-06
	1.692	10	10	0	0	0	0	9.72276	0.073384	0.000913564	-3.2492e-06	-1.08321e-06
	1.694	10	10	0	0	0	0	9.73313	0.0736631	0.00091807	-3.23257e-06	-1.07767e-06
	1.696	10	10	0	0	0	0	9.74351	0.0739426	0.000922583	-3.21585e-06	-1.0721e-06
	1.698	10	10	0	0	0	0	9.75389	0.0742225	0.000927103	-3.19904e-06	-1.0665e-06
	1.7	10	10	0	0	0	0	9.76426	0.0745028	0.00093163	-3.18215e-06	-1.06087e-06
	1.702	10	10	0	0	0	0	9.77464	0.0747836	0.000936164	-3.16518e-06	-1.05521e-06
	1.704	10	10	0	0	0	0	9.78501	0.0750648	0.000940704	-3.14812e-06	-1.04952e-06
	1.706	10	10	0	0	0	0	9.79538	0.0753464	0.000945251	-3.13098e-06	-1.04381e-06
	1.708	10	10	0	0	0	0	9.80575	0.0756284	0.000949804	-3.11375e-06	-1.03807e-06
	1.71	10	10	0	0	0	0	9.81613	0.0759109	0.000954365	-3.09644e-06	-1.0323e-06
	1.712	10	10	0	0	0	0	9.8265	0.0761938	0.000958932	-3.07904e-06	-1.0265e-06
	1.714	10	10	0	0	0	0	9.83687	0.0764771	0.000963505	-3.06156e-06	-1.02067e-06
	1.716	10	10	0	0	0	0	9.84724	0.0767608	0.000968085	-3.04399e-06	-1.01482e-06
	1.718	10	10	0	0	0	0	9.8576	0.0770449	0.000972672	-3.02633e-06	-1.00893e-06
	1.72	10	10	0	0	0	0	9.86797	0.0773295	0.000977265	-3.00859e-06	-1.00302e-06
	1.722	10	10	0	0	0	0	9.87834	0.0776144	0.000981865	-2.99077e-06	-9.97078e-07
	1.724	10	10	0	0	0	0	9.88871	0.0778998	0.000986471	-2.97286e-06	-9.91109e-07
	1.726	10	10	0	0	0	0	9.89907	0.0781856	0.000991084	-2.95486e-06	-9.85111e-07
	1.728	10	10	0	0	0	0	9.90944	0.0784718	0.000995704	-2.93678e-06	-9.79084e-07
	1.73	10	10	0	0	0	0	9.9198	0.0787585	0.00100033	-2.91861e-06	-9.73029e-07
	1.732	10	10	0	0	0	0	9.93016	0.0790455	0.00100496	-2.90036e-06	-9.66944e-07
	1.734	10	10	0	0	0	0	9.94053	0.079333	0.0010096	-2.88202e-06	-9.60832e-07
	1.736	10	10	0	0	0	0	9.95089	0.0796209	0.00101425	-2.86359e-06	-9.5469e-07
	1.738	10	10	0	0	0	0	9.96125	0.0799092	0.0010189	-2.84508e-06	-9.4852e-07
	1.74	10	10	0	0	0	0	9.97161	0.0801979	0.00102355	-2.82648e-06	-9.42321e-07
	1.742	10	10	0	0	0	0	9.98197	0.080487	0.00102822	-2.80779e-06	-9.36093e-07
	1.744	10	10	0	0	0	0	9.99233	0.0807765	0.00103289	-2.78902e-06	-9.29836e-07
	1.746	10	10	0	0	0	0	10.0027	0.0810664	0.00103757	-2.77016e-06	-9.23551e-07
	1.748	10	10	0	0	0	0	10.013	0.0813568	0.00104225	-2.75122e-06	-9.17236e-07
	1.75	10	10	0	0	0	0	10.0234	0.0816475	0.00104694	-2.73218e-06	-9.10893e-07
	1.752	10	10	0	0	0	0	10.0338	0.0819387	0.00105163	-2.71306e-06	-9.0452e-07
	1.754	10	10	0	0	0	0	10.0441	0.0822303	0.00105634	-2.69386e-06	-8.98119e-07
	1.756	10	10	0	0	0	0	10.0545	0.0825223	0.00106104	-2.67456e-06	-8.91688e-07
	1.758	10	10	0	0	0	0	10.0648	0.0828146	0.00106576	-2.65518e-06	-8.85229e-07
	1.76	10	10	0	0	0	0	10.0752	0.0831074	0.00107048	-2.63572e-06	-8.7874e-07
	1.762	10	10	0	0	0	0	10.0855	0.0834006	0.0010752	-2.61616e-06	-8.72223e-07
	1.764	10	10	0	0	0	0	10.0959	0.0836942	0.00107994	-2.59652e-06	-8.65676e-07
	1.766	10	10	0	0	0	0	10.1062	0.0839882	0.00108468	-2.57679e-06	-8.591e-07
	1.768	10	10	0	0	0	0	10.1166	0.0842826	0.00108942	-2.55697e-06	-8.52495e-07
	1.77	10	10	0	0	0	0	10.1269	0.0845775	0.00109417	-2.53707e-06	-8.4586e-07
	1.772	10	10	0	0	0	0	10.1373	0.0848727	0.00109893	-2.51707e-06	-8.39197e-07
	1.774	10	10	0	0	0	0	10.1476	0.0851683	0.00110369	-2.49699e-06	-8.32504e-07
	1.776	10	10	0	0	0	0	10.1579	0.0854643	0.00110846	-2.47682e-06	-8.25782e-07
	1.778	10	10	0	0	0	0	10.1683	0.0857607	0.00111323	-2.45657e-06	-8.1903e-07
	1.78	10	10	0	0	0	0	10.1786	0.0860575	0.00111801	-2.43622e-06	-8.12249e-07
	1.782	10	10	0	0	0	0	10.189	0.0863547	0.0011228	-2.41579e-06	-8.05439e-07
	1.784	10	10	0	0	0	0	10.1993	0.0866523	0.00112759	-2.39527e-06	-7.986e-07
	1.786	10	10	0	0	0	0	10.2097	0.0869503	0.00113239	-2.37466e-06	-7.91731e-07
	1.788	10	10	0	0	0	0	10.22	0.0872487	0.0011372	-2.35396e-06	-7.84832e-07
	1.79	10	10	0	0	0	0	10.2303	0.0875475	0.00114201	-2.33318e-06	-7.77904e-07
	1.792	10	10	0	0	0	0	10.2407	0.0878467	0.00114682	-2.3123e-06	-7.70947e-07
	1.794	10	10	0	0	0	0	10.251	0.0881463	0.00115164	-2.29134e-06	-7.6396e-07
	1.796	10	10	0	0	0	0	10.2613	0.0884463	0.00115647	-2.27029e-06	-7.56943e-07
	1.798	10	10	0	0	0	0	10.2717	0.0887467	0.0011613	-2.24915e-06	-7.49897e-07
	1.8	10	10	0	0	0	0	10.282	0.0890474	0.00116614	-2.22792e-06	-7.42822e-07
	1.802	11	11	0	0	0	0	10.2923	0.0893486	0.00117099	-2.2066e-06	-7.35717e-07
	1.804	11	11	0	0	0	0	10.3027	0.0896501	0.00117584	-2.18519e-06	-7.28582e-07
	1.806	11	11	0	0	0	0	10.313	0.0899521	0.00118069	-2.1637e-06	-7.21417e-07
	1.808	11	11	0	0	0	0	10.3233	0.0902544	0.00118555	-2.14211e-06	-7.14223e-07
	1.81	11	11	0	0	0	0	10.3337	0.0905571	0.00119042	-2.12044e-06	-7.06999e-07
	1.812	11	11	0	0	0	0	10.344	0.0908602	0.00119529	-2.09868e-06	-6.99746e-07
	1.814	11	11	0	0	0	0	10.3543	0.0911637	0.00120017	-2.07683e-06	-6.92462e-07
	1.816	11	11	0	0	0	0	10.3646	0.0914676	0.00120506	-2.05488e-06	-6.85149e-07
	1.818	11	11	0	0	0	0	10.375	0.0917719	0.00120994	-2.03285e-06	-6.77806e-07
	1.82	11	11	0	0	0	0	10.3853	0.0920765	0.00121484	-2.01073e-06	-6.70434e-07
	1.822	11	11	0	0	0	0	10.3956	0.0923815	0.00121974	-1.98852e-06	-6.63031e-07
	1.824	11	11	0	0	0	0	10.4059	0.0926869	0.00122464	-1.96622e-06	-6.55599e-07
	1.826	11	11	0	0	0	0	10.4163	0.0929927	0.00122956	-1.94384e-06	-6.48137e-07
	1.828	11	11	0	0	0	0	10.4266	0.0932989	0.00123447	-1.92136e-06	-6.40644e-07
	1.83	11	11	0	0	0	0	10.4369	0.0936055	0.00123939	-1.89879e-06	-6.33122e-07
	1.832	11	11	0	0	0	0	10.4472	0.0939124	0.00124432	-1.87613e-06	-6.2557e-07
	1.834	11	11	0	0	0	0	10.4575	0.0942197	0.00124925	-1.85338e-06	-6.17989e-07
	1.836	11	11	0	0	0	0	10.4678	0.0945274	0.00125419	-1.83055e-06	-6.10377e-07
	1.838	11	11	0	0	0	0	10.4782	0.0948355	0.00125913	-1.80762e-06	-6.02735e-07
	1.84	11	11	0	0	0	0	10.4885	0.095144	0.00126408	-1.7846e-06	-5.95063e-07
	1.842	11	11	0	0	0	0	10.4988	0.0954528	0.00126903	-1.76149e-06	-5.87361e-07
	1.844	11	11	0	0	0	0	10.5091	0.095762	0.00127399	-1.73829e-06	-5.79629e-07
	1.846	11	11	0	0	0	0	10.5194	0.0960716	0.00127895	-1.71501e-06	-5.71867e-07
	1.848	11	11	0	0	0	0	10.5297	0.0963815	0.00128392	-1.69163e-06	-5.64075e-07
	1.85	11	11	0	0	0	0	10.54	0.0966919	0.0012889	-1.66816e-06	-5.56253e-07
	1.852	11	11	0	0	0	0	10.5503	0.0970026	0.00129387	-1.6446e-06	-5.48401e-07
	1.854	11	11	0	0	0	0	10.5606	0.0973136	0.00129886	-1.62095e-06	-5.40518e-07
	1.856	11	11	0	0	0	0	10.5709	0.0976251	0.00130385	-1.59721e-06	-5.32606e-07
	1.858	11	11	0	0	0	0	10.5812	0.0979369	0.00130884	-1.57338e-06	-5.24663e-07
	1.86	11	11	0	0	0	0	10.5915	0.0982491	0.00131384	-1.54946e-06	-5.1669e-07
	1.862	11	11	0	0	0	0	10.6018	0.0985616	0.00131884	-1.52545e-06	-5.08687e-07
	1.864	11	11	0	0	0	0	10.6121	0.0988745	0.00132385	-1.50135e-06	-5.00654e-07
	1.866	11	11	0	0	0	0	10.6224	0.0991878	0.00132886	-1.47715e-06	-4.9259e-07
	1.868	11	11	0	0	0	0	10.6327	0.0995015	0.00133388	-1.45287e-06	-4.84496e-07
	1.87	11	11	0	0	0	0	10.643	0.0998155	0.0013389	-1.4285e-06	-4.76372e-07
	1.872	11	11	0	0	0	0	10.6533	0.10013	0.00134393	-1.40403e-06	-4.68218e-07
	1.874	11	11	0	0	0	0	10.6636	0.100445	0.00134896	-1.37948e-06	-4.60033e-07
	1.876	11	11	0	0	0	0	10.6739	0.10076	0.001354	-1.35483e-06	-4.51818e-07
	1.878	11	11	0	0	0	0	10.6842	0.101075	0.00135904	-1.33009e-06	-4.43573e-07
	1.88	11	11	0	0	0	0	10.6945	0.101391	0.00136409	-1.30526e-06	-4.35298e-07
	1.882	11	11	0	0	0	0	10.7048	0.101707	0.00136914	-1.28034e-06	-4.26992e-07
	1.884	11	11	0	0	0	0	10.7151	0.102024	0.0013742	-1.25533e-06	-4.18655e-07
	1.886	11	11	0	0	0	0	10.7254	0.102341	0.00137926	-1.23023e-06	-4.10289e-07
	1.888	11	11	0	0	0	0	10.7357	0.102658	0.00138432	-1.20504e-06	-4.01892e-07
	1.89	11	11	0	0	0	0	10.746	0.102976	0.00138939	-1.17975e-06	-3.93464e-07
	1.892	11	11	0	0	0	0	10.7562	0.103294	0.00139446	-1.15438e-06	-3.85006e-07
	1.894	11	11	0	0	0	0	10.7665	0.103612	0.00139954	-1.12891e-06	-3.76518e-07
	1.896	11	11	0	0	0	0	10.7768	0.103931	0.00140462	-1.10335e-06	-3.68e-07
	1.898	11	11	0	0	0	0	10.7871	0.10425	0.00140971	-1.0777e-06	-3.5945e-07
	1.9	11	11	0	0	0	0	10.7974	0.104569	0.0014148	-1.05196e-06	-3.50871e-07
	1.902	11	11	0	0	0	0	10.8076	0.104889	0.0014199	-1.02613e-06	-3.42261e-07
	1.904	11	11	0	0	0	0	10.8179	0.105209	0.001425	-1.0002e-06	-3.3362e-07
	1.906	11	11	0	0	0	0	10.8282	0.105529	0.0014301	-9.74189e-07	-3.24949e-07
	1.908	11	11	0	0	0	0	10.8385	0.10585	0.00143521	-9.48083e-07	-3.16248e-07
	1.91	11	11	0	0	0	0	10.8488	0.106171	0.00144033	-9.21885e-07	-3.07516e-07
	1.912	11	11	0	0	0	0	10.859	0.106493	0.00144544	-8.95595e-07	-2.98753e-07
	1.914	11	11	0	0	0	0	10.8693	0.106815	0.00145056	-8.69214e-07	-2.8996e-07
	1.916	11	11	0	0	0	0	10.8796	0.107137	0.00145569	-8.42741e-07	-2.81137e-07
	1.918	11	11	0	0	0	0	10.8898	0.107459	0.00146082	-8.16176e-07	-2.72282e-07
	1.92	11	11	0	0	0	0	10.9001	0.107782	0.00146595	-7.8952e-07	-2.63398e-07
	1.922	11	11	0	0	0	0	10.9104	0.108105	0.00147109	-7.62772e-07	-2.54482e-07
	1.924	11	11	0	0	0	0	10.9206	0.108429	0.00147623	-7.35932e-07	-2.45537e-07
	1.926	11	11	0	0	0	0	10.9309	0.108753	0.00148138	-7.09001e-07	-2.3656e-07
	1.928	11	11	0	0	0	0	10.9412	0.109077	0.00148653	-6.81978e-07	-2.27553e-07
	1.93	11	11	0	0	0	0	10.9514	0.109402	0.00149168	-6.54863e-07	-2.18516e-07
	1.932	11	11	0	0	0	0	10.9617	0.109727	0.00149684	-6.27656e-07	-2.09447e-07
	1.934	11	11	0	0	0	0	10.972	0.110052	0.001502	-6.00358e-07	-2.00349e-07
	1.936	11	11	0	0	0	0	10.9822	0.110377	0.00150717	-5.72967e-07	-1.91219e-07
	1.938	11	11	0	0	0	0	10.9925	0.110703	0.00151234	-5.45485e-07	-1.82059e-07
	1.94	11	11	0	0	0	0	11.0027	0.11103	0.00151751	-5.17911e-07	-1.72869e-07
	1.942	11	11	0	0	0	0	11.013	0.111356	0.00152269	-4.90245e-07	-1.63647e-07
	1.944	11	11	0	0	0	0	11.0232	0.111683	0.00152787	-4.62487e-07	-1.54395e-07
	1.946	11	11	0	0	0	0	11.0335	0.11201	0.00153305	-4.34638e-07	-1.45113e-07
	1.948	11	11	0	0	0	0	11.0437	0.112338	0.00153824	-4.06696e-07	-1.358e-07
	1.95	11	11	0	0	0	0	11.054	0.112666	0.00154343	-3.78662e-07	-1.26456e-07
	1.952	11	11	0	0	0	0	11.0642	0.112994	0.00154863	-3.50537e-07	-1.17081e-07
	1.954	11	11	0	0	0	0	11.0745	0.113323	0.00155382	-3.22319e-07	-1.07676e-07
	1.956	11	11	0	0	0	0	11.0847	0.113652	0.00155903	-2.94009e-07	-9.82403e-08
	1.958	11	11	0	0	0	0	11.095	0.113981	0.00156423	-2.65608e-07	-8.87739e-08
	1.96	11	11	0	0	0	0	11.1052	0.114311	0.00156944	-2.37114e-07	-7.92767e-08
	1.962	11	11	0	0	0	0	11.1155	0.11464	0.00157465	-2.08529e-07	-6.97489e-08
	1.964	11	11	0	0	0	0	11.1257	0.114971	0.00157987	-1.79851e-07	-6.01904e-08
	1.966	11	11	0	0	0	0	11.1359	0.115301	0.00158509	-1.51082e-07	-5.06012e-08
	1.968	11	11	0	0	0	0	11.1462	0.115632	0.00159031	-1.2222e-07	-4.09814e-08
	1.97	11	11	0	0	0	0	11.1564	0.115963	0.00159554	-9.32662e-08	-3.13309e-08
	1.972	11	11	0	0	0	0	11.1667	0.116295	0.00160077	-6.42205e-08	-2.16497e-08
	1.974	11	11	0	0	0	0	11.1769	0.116627	0.001606	-3.50828e-08	-1.19378e-08
	1.976	11	11	0	0	0	0	11.1871	0.116959	0.00161123	-5.85301e-09	-2.19527e-09
	1.978	11	11	0	0	0	0	11.1974	0.117291	0.00161647	2.34688e-08	7.57796e-09
	1.98	11	11	0	0	0	0	11.2076	0.117624	0.00162171	5.28826e-08	1.73819e-08
	1.982	11	11	0	0	0	0	11.2178	0.117957	0.00162696	8.23885e-08	2.72165e-08
	1.984	11	11	0	0	0	0	11.2281	0.11829	0.00163221	1.11986e-07	3.70817e-08
	1.986	11	11	0	0	0	0	11.2383	0.118624	0.00163746	1.41676e-07	4.69777e-08
	1.988	11	11	0	0	0	0	11.2485	0.118958	0.00164271	1.71458e-07	5.69043e-08
	1.99	11	11	0	0	0	0	11.2587	0.119293	0.00164797	2.01332e-07	6.68616e-08
	1.992	11	11	0	0	0	0	11.269	0.119627	0.00165323	2.31298e-07	7.68496e-08
	1.994	11	11	0	0	0	0	11.2792	0.119962	0.00165849	2.61356e-07	8.68682e-08
	1.996	11	11	0	0	0	0	11.2894	0.120297	0.00166376	2.91506e-07	9.69175e-08
	1.998	11	11	0	0	0	0	11.2996	0.120633	0.00166903	3.21749e-07	1.06997e-07
	2	11	11	0	0	0	0	11.3098	0.120969	0.0016743	3.52083e-07	1.17108e-07
	2.002	12	12	0	0	0	0	11.3201	0.121305	0.00167957	3.82509e-07	1.27249e-07
	2.004	12	12	0	0	0	0	11.3303	0.121642	0.00168485	4.13026e-07	1.37421e-07
	2.006	12	12	0	0	0	0	11.3405	0.121978	0.00169013	4.43636e-07	1.47624e-07
	2.008	12	12	0	0	0	0	11.3507	0.122316	0.00169541	4.74338e-07	1.57857e-07
	2.01	12	12	0	0	0	0	11.3609	0.122653	0.00170069	5.05132e-07	1.68121e-07
	2.012	12	12	0	0	0	0	11.3711	0.122991	0.00170598	5.36018e-07	1.78416e-07
	2.014	12	12	0	0	0	0	11.3813	0.123329	0.00171127	5.66995e-07	1.88741e-07
	2.016	12	12	0	0	0	0	11.3915	0.123667	0.00171656	5.98065e-07	1.99097e-07
	2.018	12	12	0	0	0	0	11.4017	0.124006	0.00172186	6.29226e-07	2.09483e-07
	2.02	12	12	0	0	0	0	11.412	0.124345	0.00172716	6.60479e-07	2.199e-07
	2.022	12	12	0	0	0	0	11.4222	0.124684	0.00173246	6.91824e-07	2.30348e-07
	2.024	12	12	0	0	0	0	11.4324	0.125023	0.00173776	7.23261e-07	2.40826e-07
	2.026	12	12	0	0	0	0	11.4426	0.125363	0.00174306	7.54789e-07	2.51335e-07
	2.028	12	12	0	0	0	0	11.4528	0.125703	0.00174837	7.8641e-07	2.61874e-07
	2.03	12	12	0	0	0	0	11.463	0.126044	0.00175368	8.18122e-07	2.72444e-07
	2.032	12	12	0	0	0	0	11.4732	0.126384	0.00175899	8.49925e-07	2.83045e-07
	2.034	12	12	0	0	0	0	11.4834	0.126725	0.0017643	8.81821e-07	2.93676e-07
	2.036	12	12	0	0	0	0	11.4935	0.127067	0.00176962	9.13808e-07	3.04337e-07
	2.038	12	12	0	0	0	0	11.5037	0.127408	0.00177493	9.45887e-07	3.15029e-07
	2.04	12	12	0	0	0	0	11.5139	0.12775	0.00178025	9.78057e-07	3.25752e-07
	2.042	12	12	0	0	0	0	11.5241	0.128092	0.00178558	1.01032e-06	3.36505e-07
	2.044	12	12	0	0	0	0	11.5343	0.128434	0.0017909	1.04267e-06	3.47289e-07
	2.046	12	12	0	0	0	0	11.5445	0.128777	0.00179622	1.07512e-06	3.58103e-07
	2.048	12	12	0	0	0	0	11.5547	0.12912	0.00180155	1.10765e-06	3.68948e-07
	2.05	12	12	0	0	0	0	11.5649	0.129463	0.00180688	1.14028e-06	3.79823e-07
	2.052	12	12	0	0	0	0	11.5751	0.129807	0.00181221	1.173e-06	3.90729e-07
	2.054	12	12	0	0	0	0	11.5852	0.130151	0.00181755	1.20581e-06	4.01665e-07
	2.056	12	12	0	0	0	0	11.5954	0.130495	0.00182288	1.23871e-06	4.12632e-07
	2.058	12	12	0	0	0	0	11.6056	0.130839	0.00182822	1.27171e-06	4.23629e-07
	2.06	12	12	0	0	0	0	11.6158	0.131184	0.00183355	1.30479e-06	4.34656e-07
	2.062	12	12	0	0	0	0	11.626	0.131529	0.00183889	1.33797e-06	4.45714e-07
	2.064	12	12	0	0	0	0	11.6361	0.131874	0.00184424	1.37123e-06	4.56802e-07
	2.066	12	12	0	0	0	0	11.6463	0.13222	0.00184958	1.40459e-06	4.67921e-07
	2.068	12	12	0	0	0	0	11.6565	0.132565	0.00185492	1.43804e-06	4.7907e-07
	2.07	12	12	0	0	0	0	11.6666	0.132911	0.00186027	1.47158e-06	4.90249e-07
	2.072	12	12	0	0	0	0	11.6768	0.133258	0.00186562	1.50521e-06	5.01459e-07
	2.074	12	12	0	0	0	0	11.687	0.133604	0.00187097	1.53893e-06	5.12699e-07
	2.076	12	12	0	0	0	0	11.6972	0.133951	0.00187632	1.57275e-06	5.23969e-07
	2.078	12	12	0	0	0	0	11.7073	0.134298	0.00188167	1.60665e-06	5.3527e-07
	2.08	12	12	0	0	0	0	11.7175	0.134646	0.00188702	1.64064e-06	5.46601e-07
	2.082	12	12	0	0	0	0	11.7276	0.134993	0.00189238	1.67473e-06	5.57962e-07
	2.084	12	12	0	0	0	0	11.7378	0.135341	0.00189773	1.70891e-06	5.69353e-07
	2.086	12	12	0	0	0	0	11.748	0.135689	0.00190309	1.74317e-06	5.80775e-07
	2.088	12	12	0	0	0	0	11.7581	0.136038	0.00190845	1.77753e-06	5.92226e-07
	2.09	12	12	0	0	0	0	11.7683	0.136387	0.00191381	1.81198e-06	6.03708e-07
	2.092	12	12	0	0	0	0	11.7784	0.136736	0.00191917	1.84652e-06	6.1522e-07
	2.094	12	12	0	0	0	0	11.7886	0.137085	0.00192453	1.88114e-06	6.26763e-07
	2.096	12	12	0	0	0	0	11.7988	0.137434	0.00192989	1.91586e-06	6.38335e-07
	2.098	12	12	0	0	0	0	11.8089	0.137784	0.00193525	1.95067e-06	6.49938e-07
	2.1	12	12	0	0	0	0	11.8191	0.138134	0.00194062	1.98557e-06	6.6157e-07
	2.102	12	12	0	0	0	0	11.8292	0.138484	0.00194598	2.02056e-06	6.73233e-07
	2.104	12	12	0	0	0	0	11.8394	0.138835	0.00195135	2.05564e-06	6.84925e-07
	2.106	12	12	0	0	0	0	11.8495	0.139186	0.00195671	2.09081e-06	6.96648e-07
	2.108	12	12	0	0	0	0	11.8596	0.139537	0.00196208	2.12607e-06	7.08401e-07
	2.11	12	12	0	0	0	0	11.8698	0.139888	0.00196745	2.16142e-06	7.20183e-07
	2.112	12	12	0	0	0	0	11.8799	0.14024	0.00197282	2.19686e-06	7.31996e-07
	2.114	12	12	0	0	0	0	11.8901	0.140591	0.00197819	2.23239e-06	7.43839e-07
	2.116	12	12	0	0	0	0	11.9002	0.140943	0.00198356	2.26801e-06	7.55711e-07
	2.118	12	12	0	0	0	0	11.9104	0.141296	0.00198893	2.30372e-06	7.67614e-07
	2.12	12	12	0	0	0	0	11.9205	0.141648	0.0019943	2.33952e-06	7.79546e-07
	2.122	12	12	0	0	0	0	11.9306	0.142001	0.00199967	2.37541e-06	7.91508e-07
	2.124	12	12	0	0	0	0	11.9408	0.142354	0.00200504	2.41139e-06	8.035e-07
	2.126	12	12	0	0	0	0	11.9509	0.142707	0.00201041	2.44745e-06	8.15521e-07
	2.128	12	12	0	0	0	0	11.961	0.143061	0.00201578	2.48361e-06	8.27573e-07
	2.13	12	12	0	0	0	0	11.9712	0.143415	0.00202116	2.51985e-06	8.39654e-07
	2.132	12	12	0	0	0	0	11.9813	0.143769	0.00202653	2.55619e-06	8.51765e-07
	2.134	12	12	0	0	0	0	11.9914	0.144123	0.0020319	2.59261e-06	8.63906e-07
	2.136	12	12	0	0	0	0	12.0015	0.144477	0.00203728	2.62913e-06	8.76076e-07
	2.138	12	12	0	0	0	0	12.0117	0.144832	0.00204265	2.66573e-06	8.88276e-07
	2.14	12	12	0	0	0	0	12.0218	0.145187	0.00204802	2.70242e-06	9.00505e-07
	2.142	12	12	0	0	0	0	12.0319	0.145542	0.0020534	2.7392e-06	9.12764e-07
	2.144	12	12	0	0	0	0	12.042	0.145898	0.00205877	2.77607e-06	9.25053e-07
	2.146	12	12	0	0	0	0	12.0521	0.146253	0.00206414	2.81302e-06	9.37371e-07
	2.148	12	12	0	0	0	0	12.0623	0.146609	0.00206952	2.85007e-06	9.49719e-07
	2.15	12	12	0	0	0	0	12.0724	0.146965	0.00207489	2.8872e-06	9.62096e-07
	2.152	12	12	0	0	0	0	12.0825	0.147322	0.00208027	2.92442e-06	9.74503e-07
	2.154	12	12	0	0	0	0	12.0926	0.147678	0.00208564	2.96173e-06	9.86939e-07
	2.156	12	12	0	0	0	0	12.1027	0.148035	0.00209101	2.99913e-06	9.99404e-07
	2.158	12	12	0	0	0	0	12.1128	0.148392	0.00209638	3.03662e-06	1.0119e-06
	2.16	12	12	0	0	0	0	12.1229	0.14875	0.00210176	3.07419e-06	1.02442e-06
	2.162	12	12	0	0	0	0	12.133	0.149107	0.00210713	3.11185e-06	1.03698e-06
	2.164	12	12	0	0	0	0	12.1431	0.149465	0.0021125	3.1496e-06	1.04956e-06
	2.166	12	12	0	0	0	0	12.1532	0.149823	0.00211787	3.18744e-06	1.06217e-06
	2.168	12	12	0	0	0	0	12.1633	0.150181	0.00212324	3.22536e-06	1.07481e-06
	2.17	12	12	0	0	0	0	12.1735	0.150539	0.00212861	3.26338e-06	1.08748e-06
	2.172	12	12	0	0	0	0	12.1836	0.150898	0.00213398	3.30148e-06	1.10018e-06
	2.174	12	12	0	0	0	0	12.1936	0.151257	0.00213935	3.33966e-06	1.11291e-06
	2.176	12	12	0	0	0	0	12.2037	0.151616	0.00214472	3.37794e-06	1.12567e-06
	2.178	12	12	0	0	0	0	12.2138	0.151975	0.00215008	3.4163e-06	1.13845e-06
	2.18	12	12	0	0	0	0	12.2239	0.152335	0.00215545	3.45475e-06	1.15127e-06
	2.182	12	12	0	0	0	0	12.234	0.152694	0.00216082	3.49328e-06	1.16411e-06
	2.184	12	12	0	0	0	0	12.2441	0.153054	0.00216618	3.5319e-06	1.17699e-06
	2.186	12	12	0	0	0	0	12.2542	0.153414	0.00217154	3.57061e-06	1.18989e-06
	2.188	12	12	0	0	0	0	12.2643	0.153775	0.00217691	3.60941e-06	1.20282e-06
	2.19	12	12	0	0	0	0	12.2744	0.154135	0.00218227	3.64829e-06	1.21578e-06
	2.192	12	12	0	0	0	0	12.2845	0.154496	0.00218763	3.68726e-06	1.22877e-06
	2.194	12	12	0	0	0	0	12.2946	0.154857	0.00219299	3.72631e-06	1.24178e-06
	2.196	12	12	0	0	0	0	12.3046	0.155218	0.00219835	3.76545e-06	1.25483e-06
	2.198	12	12	0	0	0	0	12.3147	0.15558	0.00220371	3.80467e-06	1.26791e-06
	2.2	12	12	0	0	0	0	12.3248	0.155941	0.00220906	3.84399e-06	1.28101e-06
	2.202	13	13	0	0	0	0	12.3349	0.156303	0.00221442	3.88338e-06	1.29414e-06
	2.204	13	13	0	0	0	0	12.345	0.156665	0.00221977	3.92287e-06	1.3073e-06
	2.206	13	13	0	0	0	0	12.355	0.157027	0.00222512	3.96243e-06	1.32049e-06
	2.208	13	13	0	0	0	0	12.3651	0.15739	0.00223047	4.00209e-06	1.33371e-06
	2.21	13	13	0	0	0	0	12.3752	0.157752	0.00223582	4.04183e-06	1.34695e-06
	2.212	13	13	0	0	0	0	12.3852	0.158115	0.00224117	4.08165e-06	1.36023e-06
	2.214	13	13	0	0	0	0	12.3953	0.158478	0.00224652	4.12156e-06	1.37353e-06
	2.216	13	13	0	0	0	0	12.4054	0.158842	0.00225186	4.16155e-06	1.38686e-06
	2.218	13	13	0	0	0	0	12.4155	0.159205	0.00225721	4.20163e-06	1.40022e-06
	2.22	13	13	0	0	0	0	12.4255	0.159569	0.00226255	4.2418e-06	1.41361e-06
	2.222	13	13	0	0	0	0	12.4356	0.159932	0.00226789	4.28204e-06	1.42702e-06
	2.224	13	13	0	0	0	0	12.4456	0.160296	0.00227323	4.32237e-06	1.44046e-06
	2.226	13	13	0	0	0	0	12.4557	0.160661	0.00227856	4.36279e-06	1.45394e-06
	2.228	13	13	0	0	0	0	12.4658	0.161025	0.0022839	4.40329e-06	1.46743e-06
	2.23	13	13	0	0	0	0	12.4758	0.16139	0.00228923	4.44388e-06	1.48096e-06
	2.232	13	13	0	0	0	0	12.4859	0.161754	0.00229456	4.48454e-06	1.49452e-06
	2.234	13	13	0	0	0	0	12.4959	0.162119	0.00229989	4.52529e-06	1.5081e-06
	2.236	13	13	0	0	0	0	12.506	0.162485	0.00230522	4.56613e-06	1.52171e-06
	2.238	13	13	0	0	0	0	12.516	0.16285	0.00231054	4.60705e-06	1.53535e-06
	2.24	13	13	0	0	0	0	12.5261	0.163215	0.00231586	4.64805e-06	1.54902e-06
	2.242	13	13	0	0	0	0	12.5361	0.163581	0.00232118	4.68913e-06	1.56271e-06
	2.244	13	13	0	0	0	0	12.5462	0.163947	0.0023265	4.7303e-06	1.57643e-06
	2.246	13	13	0	0	0	0	12.5562	0.164313	0.00233182	4.77155e-06	1.59018e-06
	2.248	13	13	0	0	0	0	12.5663	0.164679	0.00233713	4.81288e-06	1.60396e-06
	2.25	13	13	0	0	0	0	12.5763	0.165046	0.00234244	4.8543e-06	1.61776e-06
	2.252	13	13	0	0	0	0	12.5864	0.165413	0.00234775	4.8958e-06	1.6316e-06
	2.254	13	13	0	0	0	0	12.5964	0.165779	0.00235305	4.93738e-06	1.64546e-06
	2.256	13	13	0	0	0	0	12.6065	0.166146	0.00235836	4.97904e-06	1.65934e-06
	2.258	13	13	0	0	0	0	12.6165	0.166514	0.00236366	5.02078e-06	1.67326e-06
	2.26	13	13	0	0	0	0	12.6265	0.166881	0.00236896	5.06261e-06	1.6872e-06
	2.262	13	13	0	0	0	0	12.6366	0.167249	0.00237425	5.10452e-06	1.70117e-06
	2.264	13	13	0	0	0	0	12.6466	0.167616	0.00237955	5.14651e-06	1.71516e-06
	2.266	13	13	0	0	0	0	12.6566	0.167984	0.00238484	5.18858e-06	1.72918e-06
	2.268	13	13	0	0	0	0	12.6667	0.168352	0.00239012	5.23073e-06	1.74323e-06
	2.27	13	13	0	0	0	0	12.6767	0.16872	0.00239541	5.27296e-06	1.75731e-06
	2.272	13	13	0	0	0	0	12.6867	0.169089	0.00240069	5.31527e-06	1.77141e-06
	2.274	13	13	0	0	0	0	12.6967	0.169457	0.00240597	5.35766e-06	1.78555e-06
	2.276	13	13	0	0	0	0	12.7068	0.169826	0.00241124	5.40014e-06	1.7997e-06
	2.278	13	13	0	0	0	0	12.7168	0.170195	0.00241652	5.44269e-06	1.81389e-06
	2.28	13	13	0	0	0	0	12.7268	0.170564	0.00242179	5.48533e-06	1.8281e-06
	2.282	13	13	0	0	0	0	12.7368	0.170933	0.00242705	5.52804e-06	1.84233e-06
	2.284	13	13	0	0	0	0	12.7469	0.171303	0.00243232	5.57083e-06	1.8566e-06
	2.286	13	13	0	0	0	0	12.7569	0.171672	0.00243758	5.61371e-06	1.87089e-06
	2.288	13	13	0	0	0	0	12.7669	0.172042	0.00244283	5.65666e-06	1.88521e-06
	2.29	13	13	0	0	0	0	12.7769	0.172412	0.00244809	5.69969e-06	1.89955e-06
	2.292	13	13	0	0	0	0	12.7869	0.172782	0.00245334	5.7428e-06	1.91392e-06
	2.294	13	13	0	0	0	0	12.7969	0.173152	0.00245858	5.78599e-06	1.92832e-06
	2.296	13	13	0	0	0	0	12.8069	0.173523	0.00246383	5.82926e-06	1.94274e-06
	2.298	13	13	0	0	0	0	12.8169	0.173893	0.00246907	5.87261e-06	1.95719e-06
	2.3	13	13	0	0	0	0	12.827	0.174264	0.0024743	5.91604e-06	1.97166e-06
	2.302	13	13	0	0	0	0	12.837	0.174635	0.00247953	5.95954e-06	1.98616e-06
	2.304	13	13	0	0	0	0	12.847	0.175006	0.00248476	6.00312e-06	2.00069e-06
	2.306	13	13	0	0	0	0	12.857	0.175377	0.00248999	6.04678e-06	2.01524e-06
	2.308	13	13	0	0	0	0	12.867	0.175748	0.00249521	6.09052e-06	2.02982e-06
	2.31	13	13	0	0	0	0	12.877	0.17612	0.00250043	6.13433e-06	2.04442e-06
	2.312	13	13	0	0	0	0	12.887	0.176491	0.00250564	6.17822e-06	2.05905e-06
	2.314	13	13	0	0	0	0	12.897	0.176863	0.00251085	6.22219e-06	2.07371e-06
	2.316	13	13	0	0	0	0	12.907	0.177235	0.00251605	6.26624e-06	2.08839e-06
	2.318	13	13	0	0	0	0	12.917	0.177607	0.00252126	6.31036e-06	2.1031e-06
	2.32	13	13	0	0	0	0	12.927	0.177979	0.00252645	6.35456e-06	2.11783e-06
	2.322	13	13	0	0	0	0	12.9369	0.178352	0.00253165	6.39884e-06	2.13259e-06
	2.324	13	13	0	0	0	0	12.9469	0.178724	0.00253684	6.44319e-06	2.14737e-06
	2.326	13	13	0	0	0	0	12.9569	0.179097	0.00254202	6.48762e-06	2.16218e-06
	2.328	13	13	0	0	0	0	12.9669	0.17947	0.0025472	6.53212e-06	2.17701e-06
	2.33	13	13	0	0	0	0	12.9769	0.179843	0.00255238	6.5767e-06	2.19187e-06
	2.332	13	13	0	0	0	0	12.9869	0.180216	0.00255755	6.62135e-06	2.20676e-06
	2.334	13	13	0	0	0	0	12.9969	0.180589	0.00256272	6.66608e-06	2.22167e-06
	2.336	13	13	0	0	0	0	13.0069	0.180962	0.00256788	6.71088e-06	2.2366e-06
	2.338	13	13	0	0	0	0	13.0168	0.181336	0.00257304	6.75576e-06	2.25156e-06
	2.34	13	13	0	0	0	0	13.0268	0.18171	0.00257819	6.80071e-06	2.26654e-06
	2.342	13	13	0	0	0	0	13.0368	0.182083	0.00258334	6.84574e-06	2.28155e-06
	2.344	13	13	0	0	0	0	13.0468	0.182457	0.00258849	6.89084e-06	2.29658e-06
	2.346	13	13	0	0	0	0	13.0567	0.182831	0.00259363	6.93602e-06	2.31164e-06
	2.348	13	13	0	0	0	0	13.0667	0.183206	0.00259876	6.98126e-06	2.32672e-06
	2.35	13	13	0	0	0	0	13.0767	0.18358	0.00260389	7.02659e-06	2.34183e-06
	2.352	13	13	0	0	0	0	13.0867	0.183955	0.00260902	7.07198e-06	2.35696e-06
	2.354	13	13	0	0	0	0	13.0966	0.184329	0.00261414	7.11745e-06	2.37212e-06
	2.356	13	13	0	0	0	0	13.1066	0.184704	0.00261925	7.16299e-06	2.3873e-06
	2.358	13	13	0	0	0	0	13.1166	0.185079	0.00262436	7.2086e-06	2.4025e-06
	2.36	13	13	0	0	0	0	13.1265	0.185454	0.00262947	7.25429e-06	2.41773e-06
	2.362	13	13	0	0	0	0	13.1365	0.185829	0.00263457	7.30004e-06	2.43298e-06
	2.364	13	13	0	0	0	0	13.1464	0.186204	0.00263966	7.34587e-06	2.44826e-06
	2.366	13	13	0	0	0	0	13.1564	0.18658	0.00264475	7.39177e-06	2.46356e-06
	2.368	13	13	0	0	0	0	13.1664	0.186955	0.00264984	7.43775e-06	2.47888e-06
	2.37	13	13	0	0	0	0	13.1763	0.187331	0.00265492	7.48379e-06	2.49423e-06
	2.372	13	13	0	0	0	0	13.1863	0.187707	0.00265999	7.5299e-06	2.5096e-06
	2.374	13	13	0	0	0	0	13.1962	0.188083	0.00266506	7.57609e-06	2.52499e-06
	2.376	13	13	0	0	0	0	13.2062	0.188459	0.00267012	7.62234e-06	2.54041e-06
	2.378	13	13	0	0	0	0	13.2161	0.188835	0.00267518	7.66867e-06	2.55585e-06
	2.38	13	13	0	0	0	0	13.2261	0.189211	0.00268023	7.71507e-06	2.57132e-06
	2.382	13	13	0	0	0	0	13.236	0.189588	0.00268527	7.76153e-06	2.58681e-06
	2.384	13	13	0	0	0	0	13.246	0.189964	0.00269031	7.80807e-06	2.60232e-06
	2.386	13	13	0	0	0	0	13.2559	0.190341	0.00269535	7.85467e-06	2.61785e-06
	2.388	13	13	0	0	0	0	13.2659	0.190718	0.00270038	7.90134e-06	2.63341e-06
	2.39	13	13	0	0	0	0	13.2758	0.191094	0.0027054	7.94808e-06	2.64899e-06
	2.392	13	13	0	0	0	0	13.2858	0.191471	0.00271042	7.99489e-06	2.66459e-06
	2.394	13	13	0	0	0	0	13.2957	0.191849	0.00271543	8.04177e-06	2.68022e-06
	2.396	13	13	0	0	0	0	13.3056	0.192226	0.00272043	8.08872e-06	2.69586e-06
	2.398	13	13	0	0	0	0	13.3156	0.192603	0.00272543	8.13573e-06	2.71154e-06
	2.4	13	13	0	0	0	0	13.3255	0.192981	0.00273042	8.18282e-06	2.72723e-06
	2.402	14	12	2	0	0	0	13.3354	0.193358	0.00273541	8.22996e-06	2.74295e-06
	2.404	14	12	2	0	0	0	13.3454	0.193736	0.00274039	8.27718e-06	2.75868e-06
	2.406	14	12	2	0	0	0	13.3553	0.194114	0.00274536	8.32446e-06	2.77444e-06
	2.408	14	12	2	0	0	0	13.3652	0.194492	0.00275033	8.37181e-06	2.79023e-06
	2.41	14	12	2	0	0	0	13.3752	0.19487	0.00275529	8.41923e-06	2.80603e-06
	2.412	14	12	2	0	0	0	13.3851	0.195248	0.00276025	8.46671e-06	2.82186e-06
	2.414	14	12	2	0	0	0	13.395	0.195626	0.00276519	8.51426e-06	2.83771e-06
	2.416	14	14	0	0	0	0	13.4049	0.196005	0.00277013	8.56187e-06	2.85358e-06
	2.418	14	14	0	0	0	0	13.4149	0.196383	0.00277507	8.60955e-06	2.86947e-06
	2.42	14	14	0	0	0	0	13.4248	0.196762	0.00278	8.65729e-06	2.88538e-06
	2.422	14	14	0	0	0	0	13.4347	0.19714	0.00278492	8.7051e-06	2.90132e-06
	2.424	14	14	0	0	0	0	13.4446	0.197519	0.00278983	8.75297e-06	2.91728e-06
	2.426	14	14	0	0	0	0	13.4546	0.197898	0.00279474	8.80091e-06	2.93325e-06
	2.428	14	14	0	0	0	0	13.4645	0.198277	0.00279964	8.84891e-06	2.94925e-06
	2.43	14	14	0	0	0	0	13.4744	0.198656	0.00280454	8.89697e-06	2.96527e-06
	2.432	14	14	0	0	0	0	13.4843	0.199036	0.00280942	8.9451e-06	2.98132e-06
	2.434	14	14	0	0	0	0	13.4942	0.199415	0.0028143	8.99329e-06	2.99738e-06
	2.436	14	14	0	0	0	0	13.5041	0.199794	0.00281918	9.04154e-06	3.01346e-06
	2.438	14	14	0	0	0	0	13.514	0.200174	0.00282404	9.08986e-06	3.02957e-06
	2.44	14	14	0	0	0	0	13.5239	0.200554	0.0028289	9.13823e-06	3.04569e-06
	2.442	14	14	0	0	0	0	13.5338	0.200933	0.00283375	9.18667e-06	3.06184e-06
	2.444	14	14	0	0	0	0	13.5437	0.201313	0.0028386	9.23517e-06	3.07801e-06
	2.446	14	14	0	0	0	0	13.5537	0.201693	0.00284343	9.28374e-06	3.09419e-06
	2.448	14	14	0	0	0	0	13.5636	0.202073	0.00284826	9.33236e-06	3.1104e-06
	2.45	14	14	0	0	0	0	13.5735	0.202453	0.00285308	9.38104e-06	3.12663e-06
	2.452	14	14	0	0	0	0	13.5834	0.202833	0.0028579	9.42979e-06	3.14288e-06
	2.454	14	14	0	0	0	0	13.5933	0.203214	0.0028627	9.47859e-06	3.15914e-06
	2.456	14	14	0	0	0	0	13.6031	0.203594	0.0028675	9.52746e-06	3.17543e-06
	2.458	14	14	0	0	0	0	13.613	0.203975	0.00287229	9.57638e-06	3.19174e-06
	2.46	14	14	0	0	0	0	13.6229	0.204355	0.00287708	9.62537e-06	3.20807e-06
	2.462	14	14	0	0	0	0	13.6328	0.204736	0.00288185	9.67441e-06	3.22441e-06
	2.464	14	14	0	0	0	0	13.6427	0.205117	0.00288662	9.72351e-06	3.24078e-06
	2.466	14	14	0	0	0	0	13.6526	0.205498	0.00289138	9.77267e-06	3.25717e-06
	2.468	14	14	0	0	0	0	13.6625	0.205879	0.00289613	9.82189e-06	3.27357e-06
	2.47	14	14	0	0	0	0	13.6724	0.20626	0.00290088	9.87116e-06	3.29e-06
	2.472	14	14	0	0	0	0	13.6823	0.206641	0.00290561	9.92049e-06	3.30644e-06
	2.474	14	14	0	0	0	0	13.6922	0.207022	0.00291034	9.96988e-06	3.3229e-06
	2.476	14	14	0	0	0	0	13.702	0.207404	0.00291506	1.00193e-05	3.33939e-06
	2.478	14	14	0	0	0	0	13.7119	0.207785	0.00291977	1.00688e-05	3.35589e-06
	2.48	14	14	0	0	0	0	13.7218	0.208167	0.00292448	1.01184e-05	3.37241e-06
	2.482	14	14	0	0	0	0	13.7317	0.208548	0.00292917	1.0168e-05	3.38894e-06
	2.484	14	14	0	0	0	0	13.7416	0.20893	0.00293386	1.02177e-05	3.4055e-06
	2.486	14	14	0	0	0	0	13.7514	0.209312	0.00293854	1.02674e-05	3.42208e-06
	2.488	14	14	0	0	0	0	13.7613	0.209694	0.00294321	1.03172e-05	3.43867e-06
	2.49	14	14	0	0	0	0	13.7712	0.210076	0.00294787	1.0367e-05	3.45528e-06
	2.492	14	14	0	0	0	0	13.781	0.210458	0.00295252	1.04169e-05	3.47191e-06
	2.494	14	14	0	0	0	0	13.7909	0.21084	0.00295716	1.04669e-05	3.48856e-06
	2.496	14	14	0	0	0	0	13.8008	0.211222	0.0029618	1.05169e-05	3.50522e-06
	2.498	14	14	0	0	0	0	13.8107	0.211605	0.00296642	1.05669e-05	3.52191e-06
	2.5	14	14	0	0	0	0	13.8205	0.211987	0.00297104	1.0617e-05	3.53861e-06
	2.502	14	14	0	0	0	0	13.8304	0.21237	0.00297565	1.06672e-05	3.55533e-06
	2.504	14	14	0	0	0	0	13.8402	0.212752	0.00298025	1.07174e-05	3.57206e-06
	2.506	14	14	0	0	0	0	13.8501	0.213135	0.00298484	1.07676e-05	3.58882e-06
	2.508	14	14	0	0	0	0	13.86	0.213518	0.00298942	1.0818e-05	3.60559e-06
	2.51	14	14	0	0	0	0	13.8698	0.2139	0.00299399	1.08683e-05	3.62238e-06
	2.512	14	14	0	0	0	0	13.8797	0.214283	0.00299856	1.09187e-05	3.63918e-06
	2.514	14	14	0	0	0	0	13.8895	0.214666	0.00300311	1.09692e-05	3.656e-06
	2.516	14	14	0	0	0	0	13.8994	0.215049	0.00300766	1.10197e-05	3.67284e-06
	2.518	14	14	0	0	0	0	13.9093	0.215433	0.00301219	1.10703e-05	3.6897e-06
	2.52	14	14	0	0	0	0	13.9191	0.215816	0.00301672	1.11209e-05	3.70657e-06
	2.522	14	14	0	0	0	0	13.929	0.216199	0.00302123	1.11716e-05	3.72346e-06
	2.524	14	14	0	0	0	0	13.9388	0.216582	0.00302574	1.12223e-05	3.74036e-06
	2.526	14	14	0	0	0	0	13.9487	0.216966	0.00303024	1.12731e-05	3.75729e-06
	2.528	14	14	0	0	0	0	13.9585	0.21735	0.00303473	1.13239e-05	3.77422e-06
	2.53	14	14	0	0	0	0	13.9683	0.217733	0.00303921	1.13747e-05	3.79118e-06
	2.532	14	14	0	0	0	0	13.9782	0.218117	0.00304367	1.14256e-05	3.80814e-06
	2.534	14	14	0	0	0	0	13.988	0.218501	0.00304813	1.14766e-05	3.82513e-06
	2.536	14	14	0	0	0	0	13.9979	0.218885	0.00305258	1.15276e-05	3.84213e-06
	2.538	14	14	0	0	0	0	14.0077	0.219268	0.00305702	1.15786e-05	3.85915e-06
	2.54	14	14	0	0	0	0	14.0176	0.219652	0.00306145	1.16297e-05	3.87618e-06
	2.542	14	14	0	0	0	0	14.0274	0.220037	0.00306587	1.16809e-05	3.89322e-06
	2.544	14	14	0	0	0	0	14.0372	0.220421	0.00307028	1.17321e-05	3.91029e-06
	2.546	14	14	0	0	0	0	14.0471	0.220805	0.00307468	1.17833e-05	3.92736e-06
	2.548	14	14	0	0	0	0	14.0569	0.221189	0.00307907	1.18346e-05	3.94445e-06
	2.55	14	14	0	0	0	0	14.0667	0.221574	0.00308345	1.18859e-05	3.96156e-06
	2.552	14	14	0	0	0	0	14.0766	0.221958	0.00308781	1.19373e-05	3.97868e-06
	2.554	14	14	0	0	0	0	14.0864	0.222343	0.00309217	1.19887e-05	3.99582e-06
	2.556	14	14	0	0	0	0	14.0962	0.222727	0.00309652	1.20401e-05	4.01297e-06
	2.558	14	14	0	0	0	0	14.106	0.223112	0.00310086	1.20916e-05	4.03013e-06
	2.56	14	14	0	0	0	0	14.1159	0.223497	0.00310519	1.21431e-05	4.04731e-06
	2.562	14	14	0	0	0	0	14.1257	0.223882	0.0031095	1.21947e-05	4.0645e-06
	2.564	14	14	0	0	0	0	14.1355	0.224267	0.00311381	1.22463e-05	4.08171e-06
	2.566	14	14	0	0	0	0	14.1453	0.224652	0.0031181	1.2298e-05	4.09893e-06
	2.568	14	14	0	0	0	0	14.1552	0.225037	0.00312239	1.23497e-05	4.11616e-06
	2.57	14	14	0	0	0	0	14.165	0.225422	0.00312666	1.24015e-05	4.13341e-06
	2.572	14	14	0	0	0	0	14.1748	0.225807	0.00313092	1.24532e-05	4.15067e-06
	2.574	14	14	0	0	0	0	14.1846	0.226192	0.00313518	1.25051e-05	4.16795e-06
	2.576	14	14	0	0	0	0	14.1944	0.226578	0.00313942	1.25569e-05	4.18524e-06
	2.578	14	14	0	0	0	0	14.2042	0.226963	0.00314365	1.26088e-05	4.20254e-06
	2.58	14	14	0	0	0	0	14.214	0.227349	0.00314787	1.26608e-05	4.21985e-06
	2.582	14	14	0	0	0	0	14.2239	0.227734	0.00315208	1.27127e-05	4.23718e-06
	2.584	14	14	0	0	0	0	14.2337	0.22812	0.00315627	1.27648e-05	4.25451e-06
	2.586	14	14	0	0	0	0	14.2435	0.228506	0.00316046	1.28168e-05	4.27187e-06
	2.588	14	14	0	0	0	0	14.2533	0.228891	0.00316463	1.28689e-05	4.28923e-06
	2.59	14	14	0	0	0	0	14.2631	0.229277	0.0031688	1.2921e-05	4.30661e-06
	2.592	14	14	0	0	0	0	14.2729	0.229663	0.00317295	1.29732e-05	4.32399e-06
	2.594	14	14	0	0	0	0	14.2827	0.230049	0.00317709	1.30254e-05	4.34139e-06
	2.596	14	14	0	0	0	0	14.2925	0.230435	0.00318122	1.30776e-05	4.35881e-06
	2.598	14	14	0	0	0	0	14.3023	0.230821	0.00318534	1.31299e-05	4.37623e-06
	2.6	14	14	0	0	0	0	14.3121	0.231208	0.00318944	1.31822e-05	4.39366e-06
	2.602	15	15	0	0	0	0	14.3219	0.231594	0.00319354	1.32346e-05	4.41111e-06
	2.604	15	15	0	0	0	0	14.3317	0.23198	0.00319762	1.32869e-05	4.42857e-06
	2.606	15	15	0	0	0	0	14.3415	0.232367	0.00320169	1.33393e-05	4.44604e-06
	2.608	15	15	0	0	0	0	14.3513	0.232753	0.00320575	1.33918e-05	4.46352e-06
	2.61	15	15	0	0	0	0	14.3611	0.23314	0.00320979	1.34443e-05	4.48101e-06
	2.612	15	15	0	0	0	0	14.3709	0.233526	0.00321383	1.34968e-05	4.49851e-06
	2.614	15	15	0	0	0	0	14.3806	0.233913	0.00321785	1.35493e-05	4.51602e-06
	2.616	15	15	0	0	0	0	14.3904	0.2343	0.00322186	1.36019e-05	4.53355e-06
	2.618	15	15	0	0	0	0	14.4002	0.234687	0.00322586	1.36545e-05	4.55108e-06
	2.62	15	15	0	0	0	0	14.41	0.235074	0.00322985	1.37071e-05	4.56862e-06
	2.622	15	15	0	0	0	0	14.4198	0.235461	0.00323383	1.37598e-05	4.58618e-06
	2.624	15	15	0	0	0	0	14.4296	0.235848	0.00323779	1.38124e-05	4.60374e-06
	2.626	15	15	0	0	0	0	14.4393	0.236235	0.00324174	1.38652e-05	4.62131e-06
	2.628	15	15	0	0	0	0	14.4491	0.236622	0.00324568	1.39179e-05	4.63889e-06
	2.63	15	15	0	0	0	0	14.4589	0.237009	0.0032496	1.39707e-05	4.65649e-06
	2.632	15	15	0	0	0	0	14.4687	0.237397	0.00325351	1.40235e-05	4.67409e-06
	2.634	15	15	0	0	0	0	14.4785	0.237784	0.00325742	1.40763e-05	4.6917e-06
	2.636	15	15	0	0	0	0	14.4882	0.238171	0.0032613	1.41292e-05	4.70932e-06
	2.638	15	15	0	0	0	0	14.498	0.238559	0.00326518	1.41821e-05	4.72695e-06
	2.64	15	15	0	0	0	0	14.5078	0.238947	0.00326904	1.4235e-05	4.74458e-06
	2.642	15	15	0	0	0	0	14.5175	0.239334	0.00327289	1.42879e-05	4.76223e-06
	2.644	15	15	0	0	0	0	14.5273	0.239722	0.00327673	1.43409e-05	4.77989e-06
	2.646	15	15	0	0	0	0	14.5371	0.24011	0.00328055	1.43939e-05	4.79755e-06
	2.648	15	15	0	0	0	0	14.5469	0.240498	0.00328436	1.44469e-05	4.81522e-06
	2.65	15	15	0	0	0	0	14.5566	0.240886	0.00328816	1.44999e-05	4.8329e-06
	2.652	15	15	0	0	0	0	14.5664	0.241274	0.00329195	1.4553e-05	4.85058e-06
	2.654	15	15	0	0	0	0	14.5761	0.241662	0.00329572	1.46061e-05	4.86828e-06
	2.656	15	15	0	0	0	0	14.5859	0.24205	0.00329948	1.46592e-05	4.88598e-06
	2.658	15	15	0	0	0	0	14.5957	0.242438	0.00330323	1.47123e-05	4.90369e-06
	2.66	15	15	0	0	0	0	14.6054	0.242827	0.00330696	1.47655e-05	4.92141e-06
	2.662	15	15	0	0	0	0	14.6152	0.243215	0.00331068	1.48186e-05	4.93913e-06
	2.664	15	15	0	0	0	0	14.6249	0.243604	0.00331438	1.48718e-05	4.95686e-06
	2.666	15	15	0	0	0	0	14.6347	0.243992	0.00331808	1.4925e-05	4.9746e-06
	2.668	15	15	0	0	0	0	14.6445	0.244381	0.00332176	1.49783e-05	4.99234e-06
	2.67	15	15	0	0	0	0	14.6542	0.24477	0.00332542	1.50315e-05	5.01009e-06
	2.672	15	15	0	0	0	0	14.664	0.245158	0.00332907	1.50848e-05	5.02785e-06
	2.674	15	15	0	0	0	0	14.6737	0.245547	0.00333271	1.51381e-05	5.04561e-06
	2.676	15	15	0	0	0	0	14.6835	0.245936	0.00333634	1.51914e-05	5.06338e-06
	2.678	15	15	0	0	0	0	14.6932	0.246325	0.00333995	1.52447e-05	5.08116e-06
	2.68	15	15	0	0	0	0	14.7029	0.246714	0.00334355	1.52981e-05	5.09894e-06
	2.682	15	15	0	0	0	0	14.7127	0.247103	0.00334713	1.53514e-05	5.11673e-06
	2.684	15	15	0	0	0	0	14.7224	0.247493	0.0033507	1.54048e-05	5.13452e-06
	2.686	15	15	0	0	0	0	14.7322	0.247882	0.00335426	1.54582e-05	5.15231e-06
	2.688	15	15	0	0	0	0	14.7419	0.248271	0.0033578	1.55116e-05	5.17012e-06
	2.69	15	15	0	0	0	0	14.7517	0.248661	0.00336133	1.5565e-05	5.18792e-06
	2.692	15	15	0	0	0	0	14.7614	0.24905	0.00336484	1.56184e-05	5.20574e-06
	2.694	15	15	0	0	0	0	14.7711	0.24944	0.00336834	1.56719e-05	5.22355e-06
	2.696	15	15	0	0	0	0	14.7809	0.24983	0.00337183	1.57254e-05	5.24137e-06
	2.698	15	15	0	0	0	0	14.7906	0.25022	0.0033753	1.57788e-05	5.2592e-06
	2.7	15	15	0	0	0	0	14.8003	0.250609	0.00337875	1.58323e-05	5.27703e-06
	2.702	15	15	0	0	0	0	14.8101	0.250999	0.0033822	1.58858e-05	5.29486e-06
	2.704	15	15	0	0	0	0	14.8198	0.251389	0.00338562	1.59393e-05	5.3127e-06
	2.706	15	15	0	0	0	0	14.8295	0.25178	0.00338904	1.59928e-05	5.33054e-06
	2.708	15	15	0	0	0	0	14.8393	0.25217	0.00339244	1.60464e-05	5.34838e-06
	2.71	15	15	0	0	0	0	14.849	0.25256	0.00339582	1.60999e-05	5.36623e-06
	2.712	15	15	0	0	0	0	14.8587	0.25295	0.00339919	1.61535e-05	5.38408e-06
	2.714	15	15	0	0	0	0	14.8684	0.253341	0.00340255	1.6207e-05	5.40193e-06
	2.716	15	15	0	0	0	0	14.8782	0.253731	0.00340589	1.62606e-05	5.41979e-06
	2.718	15	15	0	0	0	0	14.8879	0.254122	0.00340921	1.63142e-05	5.43765e-06
	2.72	15	15	0	0	0	0	14.8976	0.254513	0.00341252	1.63678e-05	5.45551e-06
	2.722	15	15	0	0	0	0	14.9073	0.254903	0.00341582	1.64214e-05	5.47337e-06
	2.724	15	15	0	0	0	0	14.917	0.255294	0.0034191	1.64749e-05	5.49124e-06
	2.726	15	15	0	0	0	0	14.9268	0.255685	0.00342237	1.65285e-05	5.5091e-06
	2.728	15	15	0	0	0	0	14.9365	0.256076	0.00342562	1.65822e-05	5.52697e-06
	2.73	15	15	0	0	0	0	14.9462	0.256467	0.00342885	1.66358e-05	5.54484e-06
	2.732	15	15	0	0	0	0	14.9559	0.256859	0.00343207	1.66894e-05	5.56272e-06
	2.734	15	15	0	0	0	0	14.9656	0.25725	0.00343528	1.6743e-05	5.58059e-06
	2.736	15	15	0	0	0	0	14.9753	0.257641	0.00343847	1.67966e-05	5.59846e-06
	2.738	15	15	0	0	0	0	14.985	0.258033	0.00344164	1.68503e-05	5.61634e-06
	2.74	15	15	0	0	0	0	14.9947	0.258424	0.0034448	1.69039e-05	5.63422e-06
	2.742	15	15	0	0	0	0	15.0044	0.258816	0.00344795	1.69575e-05	5.65209e-06
	2.744	15	15	0	0	0	0	15.0142	0.259208	0.00345108	1.70111e-05	5.66997e-06
	2.746	15	15	0	0	0	0	15.0239	0.2596	0.00345419	1.70648e-05	5.68785e-06
	2.748	15	15	0	0	0	0	15.0336	0.259992	0.00345729	1.71184e-05	5.70573e-06
	2.75	15	15	0	0	0	0	15.0433	0.260384	0.00346037	1.7172e-05	5.7236e-06
	2.752	15	15	0	0	0	0	15.053	0.260776	0.00346344	1.72257e-05	5.74148e-06
	2.754	15	15	0	0	0	0	15.0627	0.261168	0.00346649	1.72793e-05	5.75936e-06
	2.756	15	15	0	0	0	0	15.0724	0.261561	0.00346952	1.73329e-05	5.77723e-06
	2.758	15	15	0	0	0	0	15.0821	0.261953	0.00347254	1.73866e-05	5.79511e-06
	2.76	15	15	0	0	0	0	15.0918	0.262346	0.00347554	1.74402e-05	5.81298e-06
	2.762	15	15	0	0	0	0	15.1014	0.262738	0.00347853	1.74938e-05	5.83085e-06
	2.764	15	15	0	0	0	0	15.1111	0.263131	0.0034815	1.75474e-05	5.84872e-06
	2.766	15	15	0	0	0	0	15.1208	0.263524	0.00348445	1.7601e-05	5.86659e-06
	2.768	15	15	0	0	0	0	15.1305	0.263917	0.00348739	1.76546e-05	5.88446e-06
	2.77	15	15	0	0	0	0	15.1402	0.26431	0.00349032	1.77082e-05	5.90233e-06
	2.772	15	15	0	0	0	0	15.1499	0.264703	0.00349322	1.77618e-05	5.92019e-06
	2.774	15	15	0	0	0	0	15.1596	0.265096	0.00349611	1.78154e-05	5.93805e-06
	2.776	15	15	0	0	0	0	15.1693	0.26549	0.00349899	1.7869e-05	5.95591e-06
	2.778	15	15	0	0	0	0	15.179	0.265883	0.00350184	1.79225e-05	5.97377e-06
	2.78	15	15	0	0	0	0	15.1886	0.266277	0.00350469	1.79761e-05	5.99162e-06
	2.782	15	15	0	0	0	0	15.1983	0.26667	0.00350751	1.80296e-05	6.00947e-06
	2.784	15	15	0	0	0	0	15.208	0.267064	0.00351032	1.80832e-05	6.02732e-06
	2.786	15	15	0	0	0	0	15.2177	0.267458	0.00351311	1.81367e-05	6.04517e-06
	2.788	15	15	0	0	0	0	15.2274	0.267852	0.00351588	1.81902e-05	6.06301e-06
	2.79	15	15	0	0	0	0	15.237	0.268246	0.00351864	1.82438e-05	6.08084e-06
	2.792	15	15	0	0	0	0	15.2467	0.268641	0.00352139	1.82972e-05	6.09867e-06
	2.794	15	15	0	0	0	0	15.2564	0.269035	0.00352411	1.83507e-05	6.1165e-06
	2.796	15	15	0	0	0	0	15.2661	0.269429	0.00352682	1.84042e-05	6.13433e-06
	2.798	15	15	0	0	0	0	15.2757	0.269824	0.00352951	1.84577e-05	6.15215e-06
	2.8	15	15	0	0	0	0	15.2854	0.270219	0.00353218	1.85111e-05	6.16996e-06
	2.802	16	16	0	0	0	0	15.2951	0.270614	0.00353484	1.85645e-05	6.18777e-06
	2.804	16	16	0	0	0	0	15.3047	0.271009	0.00353748	1.86179e-05	6.20558e-06
	2.806	16	16	0	0	0	0	15.3144	0.271404	0.0035401	1.86713e-05	6.22338e-06
	2.808	16	16	0	0	0	0	15.3241	0.271799	0.00354271	1.87247e-05	6.24117e-06
	2.81	16	14	2	0	0	0	15.3337	0.272194	0.0035453	1.87781e-05	6.25896e-06
	2.812	16	14	2	0	0	0	15.3434	0.27259	0.00354787	1.88314e-05	6.27674e-06
	2.814	16	14	2	0	0	0	15.3531	0.272985	0.00355043	1.88848e-05	6.29452e-06
	2.816	16	14	2	0	0	0	15.3627	0.273381	0.00355296	1.89381e-05	6.31229e-06
	2.818	16	14	2	0	0	0	15.3724	0.273777	0.00355548	1.89914e-05	6.33005e-06
	2.82	16	14	2	0	0	0	15.382	0.274173	0.00355799	1.90446e-05	6.34781e-06
	2.822	16	14	2	0	0	0	15.3917	0.274569	0.00356047	1.90979e-05	6.36556e-06
	2.824	16	14	2	0	0	0	15.4014	0.274965	0.00356294	1.91511e-05	6.3833e-06
	2.826	16	14	2	0	0	0	15.411	0.275362	0.00356539	1.92043e-05	6.40104e-06
	2.828	16	14	2	0	0	0	15.4207	0.275758	0.00356782	1.92575e-05	6.41876e-06
	2.83	16	14	2	0	0	0	15.4303	0.276155	0.00357024	1.93107e-05	6.43648e-06
	2.832	16	14	2	0	0	0	15.44	0.276552	0.00357263	1.93638e-05	6.4542e-06
	2.834	16	14	2	0	0	0	15.4496	0.276949	0.00357501	1.94169e-05	6.4719e-06
	2.836	16	14	2	0	0	0	15.4593	0.277346	0.00357737	1.947e-05	6.4896e-06
	2.838	16	14	2	0	0	0	15.4689	0.277743	0.00357972	1.95231e-05	6.50729e-06
	2.84	16	14	2	0	0	0	15.4786	0.27814	0.00358204	1.95761e-05	6.52496e-06
	2.842	16	14	2	0	0	0	15.4882	0.278538	0.00358435	1.96291e-05	6.54264e-06
	2.844	16	14	2	0	0	0	15.4978	0.278936	0.00358664	1.96821e-05	6.5603e-06
	2.846	16	14	2	0	0	0	15.5075	0.279334	0.00358891	1.9735e-05	6.57795e-06
	2.848	16	14	2	0	0	0	15.5171	0.279732	0.00359117	1.9788e-05	6.59559e-06
	2.85	16	14	2	0	0	0	15.5268	0.28013	0.0035934	1.98409e-05	6.61322e-06
	2.852	16	14	2	0	0	0	15.5364	0.280528	0.00359562	1.98937e-05	6.63085e-06
	2.854	16	14	2	0	0	0	15.546	0.280926	0.00359782	1.99466e-05	6.64846e-06
	2.856	16	14	2	0	0	0	15.5557	0.281325	0.0036	1.99994e-05	6.66606e-06
	2.858	16	14	2	0	0	0	15.5653	0.281724	0.00360217	2.00522e-05	6.68366e-06
	2.86	16	14	2	0	0	0	15.575	0.282123	0.00360431	2.01049e-05	6.70124e-06
	2.862	16	14	2	0	0	0	15.5846	0.282522	0.00360644	2.01576e-05	6.71881e-06
	2.864	16	14	2	0	0	0	15.5942	0.282921	0.00360854	2.02103e-05	6.73637e-06
	2.866	16	14	2	0	0	0	15.6038	0.283321	0.00361063	2.02629e-05	6.75391e-06
	2.868	16	14	2	0	0	0	15.6135	0.28372	0.0036127	2.03155e-05	6.77145e-06
	2.87	16	14	2	0	0	0	15.6231	0.28412	0.00361476	2.03681e-05	6.78898e-06
	2.872	16	14	2	0	0	0	15.6327	0.28452	0.00361679	2.04207e-05	6.80649e-06
	2.874	16	14	2	0	0	0	15.6424	0.28492	0.0036188	2.04732e-05	6.82399e-06
	2.876	16	14	2	0	0	0	15.652	0.28532	0.0036208	2.05256e-05	6.84148e-06
	2.878	16	14	2	0	0	0	15.6616	0.285721	0.00362278	2.0578e-05	6.85895e-06
	2.88	16	14	2	0	0	0	15.6712	0.286122	0.00362474	2.06304e-05	6.87642e-06
	2.882	16	14	2	0	0	0	15.6808	0.286522	0.00362668	2.06828e-05	6.89387e-06
	2.884	16	14	2	0	0	0	15.6905	0.286923	0.0036286	2.07351e-05	6.9113e-06
	2.886	16	14	2	0	0	0	15.7001	0.287325	0.0036305	2.07874e-05	6.92873e-06
	2.888	16	14	2	0	0	0	15.7097	0.287726	0.00363238	2.08396e-05	6.94614e-06
	2.89	16	14	2	0	0	0	15.7193	0.288128	0.00363425	2.08918e-05	6.96353e-06
	2.892	16	14	2	0	0	0	15.7289	0.288529	0.00363609	2.09439e-05	6.98091e-06
	2.894	16	14	2	0	0	0	15.7385	0.288931	0.00363792	2.0996e-05	6.99828e-06
	2.896	16	14	2	0	0	0	15.7482	0.289334	0.00363972	2.10481e-05	7.01563e-06
	2.898	16	14	2	0	0	0	15.7578	0.289736	0.00364151	2.11001e-05	7.03297e-06
	2.9	16	14	2	0	0	0	15.7674	0.290138	0.00364328	2.1152e-05	7.05029e-06
	2.902	16	14	2	0	0	0	15.777	0.290541	0.00364503	2.1204e-05	7.0676e-06
	2.904	16	14	2	0	0	0	15.7866	0.290944	0.00364676	2.12558e-05	7.08489e-06
	2.906	16	16	0	0	0	0	15.7962	0.291347	0.00364847	2.13077e-05	7.10217e-06
	2.908	16	16	0	0	0	0	15.8058	0.291751	0.00365016	2.13595e-05	7.11943e-06
	2.91	16	16	0	0	0	0	15.8154	0.292154	0.00365183	2.14112e-05	7.13668e-06
	2.912	16	16	0	0	0	0	15.825	0.292558	0.00365348	2.14629e-05	7.15391e-06
	2.914	16	16	0	0	0	0	15.8346	0.292962	0.00365511	2.15145e-05	7.17112e-06
	2.916	16	16	0	0	0	0	15.8442	0.293366	0.00365673	2.15661e-05	7.18831e-06
	2.918	16	16	0	0	0	0	15.8538	0.293771	0.00365832	2.16176e-05	7.20549e-06
	2.92	16	16	0	0	0	0	15.8634	0.294175	0.00365989	2.16691e-05	7.22265e-06
	2.922	16	16	0	0	0	0	15.873	0.29458	0.00366145	2.17205e-05	7.2398e-06
	2.924	16	16	0	0	0	0	15.8826	0.294985	0.00366298	2.17719e-05	7.25692e-06
	2.926	16	16	0	0	0	0	15.8922	0.295391	0.00366449	2.18232e-05	7.27403e-06
	2.928	16	16	0	0	0	0	15.9018	0.295796	0.00366599	2.18745e-05	7.29112e-06
	2.93	16	16	0	0	0	0	15.9114	0.296202	0.00366746	2.19257e-05	7.3082e-06
	2.932	16	16	0	0	0	0	15.921	0.296608	0.00366892	2.19769e-05	7.32525e-06
	2.934	16	16	0	0	0	0	15.9305	0.297014	0.00367035	2.2028e-05	7.34229e-06
	2.936	16	16	0	0	0	0	15.9401	0.297421	0.00367177	2.2079e-05	7.3593e-06
	2.938	16	16	0	0	0	0	15.9497	0.297828	0.00367316	2.213e-05	7.3763e-06
	2.94	16	16	0	0	0	0	15.9593	0.298235	0.00367454	2.2181e-05	7.39328e-06
	2.942	16	16	0	0	0	0	15.9689	0.298642	0.00367589	2.22318e-05	7.41023e-06
	2.944	16	16	0	0	0	0	15.9785	0.299049	0.00367722	2.22826e-05	7.42717e-06
	2.946	16	16	0	0	0	0	15.988	0.299457	0.00367854	2.23334e-05	7.44409e-06
	2.948	16	16	0	0	0	0	15.9976	0.299865	0.00367983	2.23841e-05	7.46099e-06
	2.95	16	16	0	0	0	0	16.0072	0.300273	0.00368111	2.24347e-05	7.47786e-06
	2.952	16	16	0	0	0	0	16.0168	0.300682	0.00368236	2.24853e-05	7.49472e-06
	2.954	16	16	0	0	0	0	16.0264	0.301091	0.00368359	2.25358e-05	7.51155e-06
	2.956	16	16	0	0	0	0	16.0359	0.3015	0.0036848	2.25862e-05	7.52837e-06
	2.958	16	16	0	0	0	0	16.0455	0.301909	0.003686	2.26366e-05	7.54516e-06
	2.96	16	16	0	0	0	0	16.0551	0.302319	0.00368717	2.26869e-05	7.56193e-06
	2.962	16	16	0	0	0	0	16.0647	0.302728	0.00368832	2.27372e-05	7.57868e-06
	2.964	16	16	0	0	0	0	16.0742	0.303139	0.00368945	2.27873e-05	7.59541e-06
	2.966	16	16	0	0	0	0	16.0838	0.303549	0.00369056	2.28374e-05	7.61211e-06
	2.968	16	16	0	0	0	0	16.0934	0.30396	0.00369165	2.28875e-05	7.62879e-06
	2.97	16	16	0	0	0	0	16.1029	0.304371	0.00369272	2.29375e-05	7.64545e-06
	2.972	16	16	0	0	0	0	16.1125	0.304782	0.00369377	2.29874e-05	7.66208e-06
	2.974	16	16	0	0	0	0	16.1221	0.305193	0.0036948	2.30372e-05	7.6787e-06
	2.976	16	16	0	0	0	0	16.1316	0.305605	0.0036958	2.3087e-05	7.69528e-06
	2.978	16	16	0	0	0	0	16.1412	0.306017	0.00369679	2.31366e-05	7.71185e-06
	2.98	16	16	0	0	0	0	16.1507	0.30643	0.00369775	2.31863e-05	7.72839e-06
	2.982	16	16	0	0	0	0	16.1603	0.306842	0.0036987	2.32358e-05	7.7449e-06
	2.984	16	16	0	0	0	0	16.1699	0.307255	0.00369962	2.32853e-05	7.7614e-06
	2.986	16	16	0	0	0	0	16.1794	0.307668	0.00370052	2.33347e-05	7.77786e-06
	2.988	16	16	0	0	0	0	16.189	0.308082	0.00370141	2.3384e-05	7.7943e-06
	2.99	16	16	0	0	0	0	16.1985	0.308496	0.00370227	2.34332e-05	7.81072e-06
	2.992	16	16	0	0	0	0	16.2081	0.30891	0.00370311	2.34824e-05	7.82711e-06
	2.994	16	16	0	0	0	0	16.2176	0.309325	0.00370392	2.35315e-05	7.84348e-06
	2.996	16	16	0	0	0	0	16.2272	0.30974	0.00370472	2.35805e-05	7.85981e-06
	2.998	16	16	0	0	0	0	16.2367	0.310155	0.0037055	2.36295e-05	7.87613e-06
	3	16	16	0	0	0	0	16.2463	0.31057	0.00370625	2.36783e-05	7.89241e-06
	3.002	17	17	0	0	0	0	16.2558	0.310986	0.00370699	2.37271e-05	7.90867e-06
	3.004	17	17	0	0	0	0	16.2654	0.311402	0.0037077	2.37758e-05	7.9249e-06
	3.006	17	17	0	0	0	0	16.2749	0.311819	0.00370839	2.38244e-05	7.94111e-06
	3.008	17	17	0	0	0	0	16.2845	0.312235	0.00370906	2.38729e-05	7.95729e-06
	3.01	17	17	0	0	0	0	16.294	0.312653	0.00370971	2.39214e-05	7.97344e-06
	3.012	17	17	0	0	0	0	16.3035	0.31307	0.00371034	2.39697e-05	7.98956e-06
	3.014	17	17	0	0	0	0	16.3131	0.313488	0.00371094	2.4018e-05	8.00565e-06
	3.016	17	17	0	0	0	0	16.3226	0.313906	0.00371153	2.40662e-05	8.02172e-06
	3.018	17	17	0	0	0	0	16.3321	0.314325	0.00371209	2.41143e-05	8.03775e-06
	3.02	17	17	0	0	0	0	16.3417	0.314744	0.00371263	2.41623e-05	8.05376e-06
	3.022	17	17	0	0	0	0	16.3512	0.315163	0.00371315	2.42103e-05	8.06974e-06
	3.024	17	17	0	0	0	0	16.3608	0.315582	0.00371365	2.42581e-05	8.08569e-06
	3.026	17	17	0	0	0	0	16.3703	0.316002	0.00371413	2.43059e-05	8.10161e-06
	3.028	17	17	0	0	0	0	16.3798	0.316423	0.00371459	2.43535e-05	8.11749e-06
	3.03	17	17	0	0	0	0	16.3893	0.316843	0.00371502	2.44011e-05	8.13335e-06
	3.032	17	17	0	0	0	0	16.3989	0.317265	0.00371543	2.44486e-05	8.14918e-06
	3.034	17	17	0	0	0	0	16.4084	0.317686	0.00371582	2.4496e-05	8.16498e-06
	3.036	17	17	0	0	0	0	16.4179	0.318108	0.00371619	2.45433e-05	8.18075e-06
	3.038	17	17	0	0	0	0	16.4274	0.31853	0.00371654	2.45905e-05	8.19648e-06
	3.04	17	17	0	0	0	0	16.437	0.318953	0.00371686	2.46376e-05	8.21218e-06
	3.042	17	17	0	0	0	0	16.4465	0.319376	0.00371717	2.46846e-05	8.22786e-06
	3.044	17	17	0	0	0	0	16.456	0.319799	0.00371745	2.47315e-05	8.2435e-06
	3.046	17	17	0	0	0	0	16.4655	0.320223	0.00371771	2.47783e-05	8.2591e-06
	3.048	17	17	0	0	0	0	16.475	0.320647	0.00371795	2.4825e-05	8.27468e-06
	3.05	17	17	0	0	0	0	16.4846	0.321072	0.00371816	2.48717e-05	8.29022e-06
	3.052	17	17	0	0	0	0	16.4941	0.321497	0.00371836	2.49182e-05	8.30573e-06
	3.054	17	17	0	0	0	0	16.5036	0.321922	0.00371853	2.49646e-05	8.32121e-06
	3.056	17	17	0	0	0	0	16.5131	0.322348	0.00371868	2.50109e-05	8.33665e-06
	3.058	17	17	0	0	0	0	16.5226	0.322774	0.00371881	2.50572e-05	8.35206e-06
	3.06	17	17	0	0	0	0	16.5321	0.323201	0.00371891	2.51033e-05	8.36743e-06
	3.062	17	17	0	0	0	0	16.5416	0.323628	0.003719	2.51493e-05	8.38277e-06
	3.064	17	17	0	0	0	0	16.5511	0.324055	0.00371906	2.51952e-05	8.39808e-06
	3.066	17	17	0	0	0	0	16.5606	0.324483	0.0037191	2.5241e-05	8.41335e-06
	3.068	17	17	0	0	0	0	16.5702	0.324912	0.00371912	2.52867e-05	8.42859e-06
	3.07	17	17	0	0	0	0	16.5797	0.32534	0.00371911	2.53323e-05	8.44379e-06
	3.072	17	17	0	0	0	0	16.5892	0.32577	0.00371909	2.53778e-05	8.45895e-06
	3.074	17	17	0	0	0	0	16.5987	0.326199	0.00371904	2.54232e-05	8.47408e-06
	3.076	17	17	0	0	0	0	16.6082	0.326629	0.00371897	2.54685e-05	8.48917e-06
	3.078	17	17	0	0	0	0	16.6177	0.32706	0.00371887	2.55137e-05	8.50423e-06
	3.08	17	17	0	0	0	0	16.6272	0.327491	0.00371876	2.55587e-05	8.51925e-06
	3.082	17	17	0	0	0	0	16.6367	0.327923	0.00371862	2.56037e-05	8.53423e-06
	3.084	17	17	0	0	0	0	16.6461	0.328355	0.00371846	2.56485e-05	8.54918e-06
	3.086	17	17	0	0	0	0	16.6556	0.328787	0.00371828	2.56932e-05	8.56408e-06
	3.088	17	17	0	0	0	0	16.6651	0.32922	0.00371807	2.57378e-05	8.57896e-06
	3.09	17	17	0	0	0	0	16.6746	0.329653	0.00371784	2.57823e-05	8.59379e-06
	3.092	17	17	0	0	0	0	16.6841	0.330087	0.00371759	2.58267e-05	8.60858e-06
	3.094	17	17	0	0	0	0	16.6936	0.330521	0.00371732	2.5871e-05	8.62334e-06
	3.096	17	17	0	0	0	0	16.7031	0.330956	0.00371703	2.59151e-05	8.63805e-06
	3.098	17	17	0	0	0	0	16.7126	0.331392	0.00371671	2.59591e-05	8.65273e-06
	3.1	17	17	0	0	0	0	16.7221	0.331827	0.00371637	2.6003e-05	8.66737e-06
	3.102	17	17	0	0	0	0	16.7315	0.332264	0.00371601	2.60468e-05	8.68197e-06
	3.104	17	17	0	0	0	0	16.741	0.332701	0.00371562	2.60905e-05	8.69653e-06
	3.106	17	17	0	0	0	0	16.7505	0.333138	0.00371522	2.61341e-05	8.71105e-06
	3.108	17	17	0	0	0	0	16.76	0.333576	0.00371479	2.61775e-05	8.72552e-06
	3.11	17	17	0	0	0	0	16.7695	0.334014	0.00371433	2.62208e-05	8.73996e-06
	3.112	17	17	0	0	0	0	16.7789	0.334453	0.00371386	2.6264e-05	8.75436e-06
	3.114	17	17	0	0	0	0	16.7884	0.334892	0.00371336	2.63071e-05	8.76871e-06
	3.116	17	17	0	0	0	0	16.7979	0.335332	0.00371284	2.635e-05	8.78303e-06
	3.118	17	17	0	0	0	0	16.8074	0.335773	0.0037123	2.63928e-05	8.7973e-06
	3.12	17	17	0	0	0	0	16.8168	0.336214	0.00371173	2.64355e-05	8.81153e-06
	3.122	17	17	0	0	0	0	16.8263	0.336655	0.00371114	2.64781e-05	8.82572e-06
	3.124	17	17	0	0	0	0	16.8358	0.337097	0.00371053	2.65205e-05	8.83986e-06
	3.126	17	17	0	0	0	0	16.8452	0.33754	0.0037099	2.65628e-05	8.85397e-06
	3.128	17	17	0	0	0	0	16.8547	0.337983	0.00370924	2.6605e-05	8.86803e-06
	3.13	17	17	0	0	0	0	16.8642	0.338427	0.00370856	2.6647e-05	8.88204e-06
	3.132	17	17	0	0	0	0	16.8736	0.338871	0.00370786	2.66889e-05	8.89601e-06
	3.134	17	17	0	0	0	0	16.8831	0.339316	0.00370714	2.67307e-05	8.90994e-06
	3.136	17	17	0	0	0	0	16.8926	0.339761	0.00370639	2.67724e-05	8.92383e-06
	3.138	17	17	0	0	0	0	16.902	0.340207	0.00370562	2.68139e-05	8.93767e-06
	3.14	17	17	0	0	0	0	16.9115	0.340654	0.00370482	2.68552e-05	8.95146e-06
	3.142	17	17	0	0	0	0	16.9209	0.341101	0.00370401	2.68965e-05	8.96521e-06
	3.144	17	17	0	0	0	0	16.9304	0.341549	0.00370317	2.69376e-05	8.97891e-06
	3.146	17	17	0	0	0	0	16.9398	0.341997	0.00370231	2.69786e-05	8.99257e-06
	3.148	17	17	0	0	0	0	16.9493	0.342446	0.00370142	2.70194e-05	9.00619e-06
	3.15	17	17	0	0	0	0	16.9587	0.342895	0.00370052	2.70601e-05	9.01975e-06
	3.152	17	17	0	0	0	0	16.9682	0.343346	0.00369958	2.71007e-05	9.03327e-06
	3.154	17	17	0	0	0	0	16.9776	0.343796	0.00369863	2.71411e-05	9.04675e-06
	3.156	17	17	0	0	0	0	16.9871	0.344248	0.00369766	2.71814e-05	9.06017e-06
	3.158	17	17	0	0	0	0	16.9965	0.3447	0.00369666	2.72215e-05	9.07355e-06
	3.16	17	17	0	0	0	0	17.006	0.345152	0.00369563	2.72615e-05	9.08688e-06
	3.162	17	17	0	0	0	0	17.0154	0.345605	0.00369459	2.73013e-05	9.10017e-06
	3.164	17	17	0	0	0	0	17.0249	0.346059	0.00369352	2.7341e-05	9.1134e-06
	3.166	17	17	0	0	0	0	17.0343	0.346514	0.00369243	2.73806e-05	9.12659e-06
	3.168	17	17	0	0	0	0	17.0437	0.346969	0.00369132	2.742e-05	9.13973e-06
	3.17	17	17	0	0	0	0	17.0532	0.347424	0.00369018	2.74593e-05	9.15282e-06
	3.172	17	17	0	0	0	0	17.0626	0.347881	0.00368902	2.74984e-05	9.16586e-06
	3.174	17	17	0	0	0	0	17.072	0.348338	0.00368784	2.75373e-05	9.17885e-06
	3.176	17	17	0	0	0	0	17.0815	0.348795	0.00368663	2.75762e-05	9.19179e-06
	3.178	17	17	0	0	0	0	17.0909	0.349254	0.0036854	2.76148e-05	9.20468e-06
	3.18	17	17	0	0	0	0	17.1003	0.349713	0.00368415	2.76533e-05	9.21752e-06
	3.182	17	17	0	0	0	0	17.1098	0.350172	0.00368287	2.76917e-05	9.23031e-06
	3.184	17	17	0	0	0	0	17.1192	0.350633	0.00368158	2.77299e-05	9.24305e-06
	3.186	17	17	0	0	0	0	17.1286	0.351094	0.00368025	2.7768e-05	9.25573e-06
	3.188	17	17	0	0	0	0	17.1381	0.351556	0.00367891	2.78059e-05	9.26837e-06
	3.19	17	17	0	0	0	0	17.1475	0.352018	0.00367754	2.78436e-05	9.28095e-06
	3.192	17	17	0	0	0	0	17.1569	0.352481	0.00367615	2.78812e-05	9.29349e-06
	3.194	17	17	0	0	0	0	17.1663	0.352945	0.00367474	2.79187e-05	9.30597e-06
	3.196	17	17	0	0	0	0	17.1757	0.35341	0.0036733	2.79559e-05	9.31839e-06
	3.198	17	17	0	0	0	0	17.1852	0.353875	0.00367184	2.7993e-05	9.33077e-06
	3.2	17	17	0	0	0	0	17.1946	0.354341	0.00367036	2.803e-05	9.34309e-06
	3.202	18	18	0	0	0	0	17.204	0.354807	0.00366886	2.80668e-05	9.35535e-06
	3.204	18	18	0	0	0	0	17.2134	0.355275	0.00366733	2.81034e-05	9.36757e-06
	3.206	18	18	0	0	0	0	17.2228	0.355743	0.00366578	2.81399e-05	9.37972e-06
	3.208	18	18	0	0	0	0	17.2322	0.356212	0.0036642	2.81762e-05	9.39183e-06
	3.21	18	18	0	0	0	0	17.2416	0.356681	0.00366261	2.82124e-05	9.40388e-06
	3.212	18	18	0	0	0	0	17.251	0.357152	0.00366098	2.82483e-05	9.41587e-06
	3.214	18	18	0	0	0	0	17.2605	0.357623	0.00365934	2.82842e-05	9.42781e-06
	3.216	18	18	0	0	0	0	17.2699	0.358095	0.00365767	2.83198e-05	9.4397e-06
	3.218	18	18	0	0	0	0	17.2793	0.358567	0.00365598	2.83553e-05	9.45152e-06
	3.22	18	18	0	0	0	0	17.2887	0.359041	0.00365427	2.83906e-05	9.46329e-06
	3.222	18	18	0	0	0	0	17.2981	0.359515	0.00365254	2.84257e-05	9.47501e-06
	3.224	18	18	0	0	0	0	17.3075	0.35999	0.00365078	2.84607e-05	9.48667e-06
	3.226	18	18	0	0	0	0	17.3169	0.360465	0.00364899	2.84955e-05	9.49827e-06
	3.228	18	18	0	0	0	0	17.3263	0.360942	0.00364719	2.85301e-05	9.50981e-06
	3.23	18	18	0	0	0	0	17.3357	0.361419	0.00364536	2.85646e-05	9.5213e-06
	3.232	18	18	0	0	0	0	17.345	0.361897	0.00364351	2.85989e-05	9.53273e-06
	3.234	18	18	0	0	0	0	17.3544	0.362376	0.00364164	2.8633e-05	9.5441e-06
	3.236	18	18	0	0	0	0	17.3638	0.362856	0.00363974	2.86669e-05	9.55541e-06
	3.238	18	18	0	0	0	0	17.3732	0.363336	0.00363782	2.87006e-05	9.56666e-06
	3.24	18	18	0	0	0	0	17.3826	0.363817	0.00363587	2.87342e-05	9.57785e-06
	3.242	18	18	0	0	0	0	17.392	0.3643	0.00363391	2.87676e-05	9.58899e-06
	3.244	18	18	0	0	0	0	17.4014	0.364783	0.00363192	2.88008e-05	9.60006e-06
	3.246	18	18	0	0	0	0	17.4108	0.365266	0.00362991	2.88339e-05	9.61108e-06
	3.248	18	18	0	0	0	0	17.4201	0.365751	0.00362787	2.88667e-05	9.62203e-06
	3.25	18	18	0	0	0	0	17.4295	0.366236	0.00362581	2.88994e-05	9.63292e-06
	3.252	18	18	0	0	0	0	17.4389	0.366723	0.00362373	2.89319e-05	9.64376e-06
	3.254	18	18	0	0	0	0	17.4483	0.36721	0.00362163	2.89642e-05	9.65453e-06
	3.256	18	18	0	0	0	0	17.4577	0.367698	0.0036195	2.89963e-05	9.66524e-06
	3.258	18	16	2	0	0	0	17.467	0.368187	0.00361735	2.90283e-05	9.67588e-06
	3.26	18	16	2	0	0	0	17.4764	0.368677	0.00361518	2.906e-05	9.68647e-06
	3.262	18	16	2	0	0	0	17.4858	0.369167	0.00361298	2.90916e-05	9.69699e-06
	3.264	18	16	2	0	0	0	17.4952	0.369659	0.00361076	2.9123e-05	9.70745e-06
	3.266	18	16	2	0	0	0	17.5045	0.370151	0.00360852	2.91541e-05	9.71785e-06
	3.268	18	16	2	0	0	0	17.5139	0.370645	0.00360626	2.91851e-05	9.72819e-06
	3.27	18	16	2	0	0	0	17.5233	0.371139	0.00360397	2.9216e-05	9.73846e-06
	3.272	18	16	2	0	0	0	17.5326	0.371634	0.00360166	2.92466e-05	9.74866e-06
	3.274	18	16	2	0	0	0	17.542	0.37213	0.00359933	2.9277e-05	9.7588e-06
	3.276	18	16	2	0	0	0	17.5513	0.372627	0.00359697	2.93072e-05	9.76888e-06
	3.278	18	16	2	0	0	0	17.5607	0.373125	0.00359459	2.93373e-05	9.7789e-06
	3.28	18	16	2	0	0	0	17.5701	0.373624	0.00359219	2.93671e-05	9.78884e-06
	3.282	18	16	2	0	0	0	17.5794	0.374124	0.00358977	2.93967e-05	9.79873e-06
	3.284	18	16	2	0	0	0	17.5888	0.374624	0.00358732	2.94262e-05	9.80854e-06
	3.286	18	16	2	0	0	0	17.5981	0.375126	0.00358485	2.94554e-05	9.81829e-06
	3.288	18	16	2	0	0	0	17.6075	0.375628	0.00358236	2.94845e-05	9.82798e-06
	3.29	18	16	2	0	0	0	17.6168	0.376132	0.00357984	2.95133e-05	9.83759e-06
	3.292	18	16	2	0	0	0	17.6262	0.376637	0.00357731	2.9542e-05	9.84715e-06
	3.294	18	16	2	0	0	0	17.6355	0.377142	0.00357474	2.95704e-05	9.85663e-06
	3.296	18	16	2	0	0	0	17.6449	0.377649	0.00357216	2.95987e-05	9.86604e-06
	3.298	18	16	2	0	0	0	17.6542	0.378156	0.00356956	2.96267e-05	9.87539e-06
	3.3	18	16	2	0	0	0	17.6636	0.378664	0.00356693	2.96545e-05	9.88467e-06
	3.302	18	16	2	0	0	0	17.6729	0.379174	0.00356428	2.96822e-05	9.89388e-06
	3.304	18	16	2	0	0	0	17.6822	0.379684	0.0035616	2.97096e-05	9.90303e-06
	3.306	18	16	2	0	0	0	17.6916	0.380196	0.00355891	2.97368e-05	9.9121e-06
	3.308	18	16	2	0	0	0	17.7009	0.380708	0.00355619	2.97638e-05	9.9211e-06
	3.31	18	16	2	0	0	0	17.7103	0.381222	0.00355345	2.97906e-05	9.93004e-06
	3.312	18	16	2	0	0	0	17.7196	0.381736	0.00355068	2.98172e-05	9.9389e-06
	3.314	18	16	2	0	0	0	17.7289	0.382252	0.0035479	2.98436e-05	9.94769e-06
	3.316	18	16	2	0	0	0	17.7382	0.382768	0.00354509	2.98697e-05	9.95642e-06
	3.318	18	16	2	0	0	0	17.7476	0.383286	0.00354226	2.98957e-05	9.96507e-06
	3.32	18	16	2	0	0	0	17.7569	0.383805	0.0035394	2.99214e-05	9.97365e-06
	3.322	18	16	2	0	0	0	17.7662	0.384324	0.00353653	2.99469e-05	9.98216e-06
	3.324	18	16	2	0	0	0	17.7756	0.384845	0.00353363	2.99722e-05	9.9906e-06
	3.326	18	16	2	0	0	0	17.7849	0.385367	0.00353071	2.99973e-05	9.99896e-06
	3.328	18	18	0	0	0	0	17.7942	0.38589	0.00352777	3.00222e-05	1.00073e-05
	3.33	18	18	0	0	0	0	17.8035	0.386414	0.0035248	3.00469e-05	1.00155e-05
	3.332	18	18	0	0	0	0	17.8128	0.386939	0.00352181	3.00713e-05	1.00236e-05
	3.334	18	18	0	0	0	0	17.8222	0.387465	0.00351881	3.00955e-05	1.00317e-05
	3.336	18	18	0	0	0	0	17.8315	0.387993	0.00351577	3.01195e-05	1.00397e-05
	3.338	18	18	0	0	0	0	17.8408	0.388521	0.00351272	3.01433e-05	1.00476e-05
	3.34	18	18	0	0	0	0	17.8501	0.389051	0.00350964	3.01668e-05	1.00555e-05
	3.342	18	18	0	0	0	0	17.8594	0.389581	0.00350655	3.01901e-05	1.00633e-05
	3.344	18	18	0	0	0	0	17.8687	0.390113	0.00350343	3.02132e-05	1.0071e-05
	3.346	18	18	0	0	0	0	17.878	0.390646	0.00350028	3.02361e-05	1.00786e-05
	3.348	18	18	0	0	0	0	17.8873	0.39118	0.00349712	3.02588e-05	1.00861e-05
	3.35	18	18	0	0	0	0	17.8966	0.391715	0.00349393	3.02812e-05	1.00936e-05
	3.352	18	18	0	0	0	0	17.9059	0.392252	0.00349073	3.03034e-05	1.0101e-05
	3.354	18	18	0	0	0	0	17.9152	0.392789	0.0034875	3.03253e-05	1.01083e-05
	3.356	18	18	0	0	0	0	17.9245	0.393328	0.00348425	3.03471e-05	1.01156e-05
	3.358	18	18	0	0	0	0	17.9338	0.393868	0.00348097	3.03686e-05	1.01227e-05
	3.36	18	18	0	0	0	0	17.9431	0.394409	0.00347768	3.03898e-05	1.01298e-05
	3.362	18	18	0	0	0	0	17.9524	0.394951	0.00347436	3.04109e-05	1.01368e-05
	3.364	18	18	0	0	0	0	17.9617	0.395495	0.00347102	3.04317e-05	1.01438e-05
	3.366	18	16	2	0	0	0	17.971	0.396039	0.00346766	3.04522e-05	1.01506e-05
	3.368	18	16	2	0	0	0	17.9803	0.396585	0.00346428	3.04725e-05	1.01574e-05
	3.37	18	16	2	0	0	0	17.9896	0.397132	0.00346088	3.04926e-05	1.01641e-05
	3.372	18	16	2	0	0	0	17.9988	0.397681	0.00345745	3.05125e-05	1.01707e-05
	3.374	18	16	2	0	0	0	18.0081	0.39823	0.00345401	3.05321e-05	1.01773e-05
	3.376	18	16	2	0	0	0	18.0174	0.398781	0.00345054	3.05515e-05	1.01837e-05
	3.378	18	16	2	0	0	0	18.0267	0.399333	0.00344705	3.05706e-05	1.01901e-05
	3.38	18	16	2	0	0	0	18.036	0.399886	0.00344354	3.05895e-05	1.01964e-05
	3.382	18	16	2	0	0	0	18.0452	0.400441	0.00344	3.06081e-05	1.02026e-05
	3.384	18	16	2	0	0	0	18.0545	0.400996	0.00343645	3.06265e-05	1.02088e-05
	3.386	18	16	2	0	0	0	18.0638	0.401554	0.00343288	3.06447e-05	1.02148e-05
	3.388	18	16	2	0	0	0	18.0731	0.402112	0.00342928	3.06626e-05	1.02208e-05
	3.39	18	16	2	0	0	0	18.0823	0.402672	0.00342566	3.06803e-05	1.02267e-05
	3.392	18	16	2	0	0	0	18.0916	0.403232	0.00342203	3.06977e-05	1.02325e-05
	3.394	18	16	2	0	0	0	18.1009	0.403795	0.00341837	3.07149e-05	1.02382e-05
	3.396	18	16	2	0	0	0	18.1101	0.404358	0.00341469	3.07318e-05	1.02438e-05
	3.398	18	16	2	0	0	0	18.1194	0.404923	0.00341098	3.07484e-05	1.02494e-05
	3.4	18	16	2	0	0	0	18.1286	0.405489	0.00340726	3.07649e-05	1.02549e-05
	3.402	19	17	2	0	0	0	18.1379	0.406057	0.00340352	3.0781e-05	1.02603e-05
	3.404	19	17	2	0	0	0	18.1472	0.406626	0.00339975	3.07969e-05	1.02656e-05
	3.406	19	17	2	0	0	0	18.1564	0.407196	0.00339597	3.08126e-05	1.02708e-05
	3.408	19	17	2	0	0	0	18.1657	0.407767	0.00339216	3.0828e-05	1.02759e-05
	3.41	19	17	2	0	0	0	18.1749	0.40834	0.00338834	3.08431e-05	1.0281e-05
	3.412	19	17	2	0	0	0	18.1842	0.408914	0.00338449	3.0858e-05	1.0286e-05
	3.414	19	17	2	0	0	0	18.1934	0.40949	0.00338062	3.08727e-05	1.02908e-05
	3.416	19	17	2	0	0	0	18.2027	0.410067	0.00337674	3.0887e-05	1.02956e-05
	3.418	19	17	2	0	0	0	18.2119	0.410646	0.00337283	3.09011e-05	1.03003e-05
	3.42	19	17	2	0	0	0	18.2211	0.411225	0.0033689	3.0915e-05	1.03049e-05
	3.422	19	17	2	0	0	0	18.2304	0.411807	0.00336495	3.09286e-05	1.03095e-05
	3.424	19	17	2	0	0	0	18.2396	0.412389	0.00336098	3.09419e-05	1.03139e-05
	3.426	19	17	2	0	0	0	18.2489	0.412973	0.00335699	3.0955e-05	1.03183e-05
	3.428	19	17	2	0	0	0	18.2581	0.413559	0.00335298	3.09678e-05	1.03225e-05
	3.43	19	17	2	0	0	0	18.2673	0.414146	0.00334895	3.09803e-05	1.03267e-05
	3.432	19	17	2	0	0	0	18.2766	0.414734	0.0033449	3.09926e-05	1.03308e-05
	3.434	19	17	2	0	0	0	18.2858	0.415324	0.00334083	3.10046e-05	1.03348e-05
	3.436	19	17	2	0	0	0	18.295	0.415915	0.00333674	3.10163e-05	1.03387e-05
	3.438	19	17	2	0	0	0	18.3042	0.416508	0.00333263	3.10278e-05	1.03426e-05
	3.44	19	17	2	0	0	0	18.3135	0.417102	0.0033285	3.10389e-05	1.03463e-05
	3.442	19	17	2	0	0	0	18.3227	0.417698	0.00332435	3.10499e-05	1.03499e-05
	3.444	19	17	2	0	0	0	18.3319	0.418295	0.00332018	3.10605e-05	1.03535e-05
	3.446	19	17	2	0	0	0	18.3411	0.418894	0.00331599	3.10709e-05	1.03569e-05
	3.448	19	17	2	0	0	0	18.3503	0.419494	0.00331178	3.1081e-05	1.03603e-05
	3.45	19	17	2	0	0	0	18.3596	0.420095	0.00330755	3.10908e-05	1.03636e-05
	3.452	19	17	2	0	0	0	18.3688	0.420699	0.0033033	3.11003e-05	1.03668e-05
	3.454	19	17	2	0	0	0	18.378	0.421303	0.00329903	3.11096e-05	1.03699e-05
	3.456	19	17	2	0	0	0	18.3872	0.42191	0.00329474	3.11186e-05	1.03729e-05
	3.458	19	17	2	0	0	0	18.3964	0.422517	0.00329044	3.11273e-05	1.03758e-05
	3.46	19	17	2	0	0	0	18.4056	0.423127	0.00328611	3.11357e-05	1.03786e-05
	3.462	19	17	2	0	0	0	18.4148	0.423738	0.00328177	3.11439e-05	1.03813e-05
	3.464	19	17	2	0	0	0	18.424	0.42435	0.0032774	3.11517e-05	1.03839e-05
	3.466	19	17	2	0	0	0	18.4332	0.424964	0.00327302	3.11593e-05	1.03864e-05
	3.468	19	17	2	0	0	0	18.4424	0.42558	0.00326862	3.11666e-05	1.03889e-05
	3.47	19	17	2	0	0	0	18.4516	0.426197	0.0032642	3.11736e-05	1.03912e-05
	3.472	19	17	2	0	0	0	18.4608	0.426816	0.00325976	3.11804e-05	1.03935e-05
	3.474	19	17	2	0	0	0	18.47	0.427437	0.0032553	3.11868e-05	1.03956e-05
	3.476	19	17	2	0	0	0	18.4792	0.428059	0.00325082	3.1193e-05	1.03977e-05
	3.478	19	17	2	0	0	0	18.4884	0.428682	0.00324633	3.11988e-05	1.03996e-05
	3.48	19	17	2	0	0	0	18.4975	0.429308	0.00324181	3.12044e-05	1.04015e-05
	3.482	19	17	2	0	0	0	18.5067	0.429935	0.00323728	3.12097e-05	1.04032e-05
	3.484	19	17	2	0	0	0	18.5159	0.430563	0.00323273	3.12147e-05	1.04049e-05
	3.486	19	17	2	0	0	0	18.5251	0.431194	0.00322816	3.12194e-05	1.04065e-05
	3.488	19	17	2	0	0	0	18.5343	0.431825	0.00322357	3.12238e-05	1.0408e-05
	3.49	19	17	2	0	0	0	18.5434	0.432459	0.00321896	3.12279e-05	1.04093e-05
	3.492	19	17	2	0	0	0	18.5526	0.433094	0.00321434	3.12317e-05	1.04106e-05
	3.494	19	17	2	0	0	0	18.5618	0.433731	0.0032097	3.12352e-05	1.04118e-05
	3.496	19	17	2	0	0	0	18.5709	0.43437	0.00320504	3.12384e-05	1.04129e-05
	3.498	19	17	2	0	0	0	18.5801	0.435011	0.00320036	3.12414e-05	1.04138e-05
	3.5	19	17	2	0	0	0	18.5893	0.435653	0.00319566	3.1244e-05	1.04147e-05
	3.502	19	17	2	0	0	0	18.5984	0.436297	0.00319095	3.12463e-05	1.04155e-05
	3.504	19	17	2	0	0	0	18.6076	0.436942	0.00318622	3.12483e-05	1.04162e-05
	3.506	19	17	2	0	0	0	18.6168	0.437589	0.00318147	3.125e-05	1.04167e-05
	3.508	19	17	2	0	0	0	18.6259	0.438239	0.00317671	3.12515e-05	1.04172e-05
	3.51	19	17	2	0	0	0	18.6351	0.438889	0.00317192	3.12526e-05	1.04176e-05
	3.512	19	17	2	0	0	0	18.6442	0.439542	0.00316712	3.12534e-05	1.04179e-05
	3.514	19	17	2	0	0	0	18.6534	0.440196	0.0031623	3.12539e-05	1.0418e-05
	3.516	19	17	2	0	0	0	18.6625	0.440852	0.00315747	3.12541e-05	1.04181e-05
	3.518	19	17	2	0	0	0	18.6717	0.44151	0.00315262	3.12539e-05	1.04181e-05
	3.52	19	17	2	0	0	0	18.6808	0.44217	0.00314775	3.12535e-05	1.04179e-05
	3.522	19	17	2	0	0	0	18.69	0.442832	0.00314286	3.12528e-05	1.04177e-05
	3.524	19	17	2	0	0	0	18.6991	0.443495	0.00313796	3.12517e-05	1.04173e-05
	3.526	19	17	2	0	0	0	18.7082	0.44416	0.00313304	3.12504e-05	1.04169e-05
	3.528	19	17	2	0	0	0	18.7174	0.444827	0.0031281	3.12487e-05	1.04163e-05
	3.53	19	17	2	0	0	0	18.7265	0.445496	0.00312315	3.12467e-05	1.04157e-05
	3.532	19	17	2	0	0	0	18.7356	0.446167	0.00311818	3.12444e-05	1.04149e-05
	3.534	19	17	2	0	0	0	18.7448	0.44684	0.0031132	3.12418e-05	1.0414e-05
	3.536	19	17	2	0	0	0	18.7539	0.447514	0.0031082	3.12389e-05	1.0413e-05
	3.538	19	17	2	0	0	0	18.763	0.448191	0.00310318	3.12356e-05	1.0412e-05
	3.54	19	17	2	0	0	0	18.7721	0.448869	0.00309815	3.1232e-05	1.04108e-05
	3.542	19	17	2	0	0	0	18.7813	0.449549	0.0030931	3.12281e-05	1.04095e-05
	3.544	19	17	2	0	0	0	18.7904	0.450231	0.00308803	3.12239e-05	1.04081e-05
	3.546	19	17	2	0	0	0	18.7995	0.450915	0.00308295	3.12194e-05	1.04066e-05
	3.548	19	17	2	0	0	0	18.8086	0.451601	0.00307785	3.12145e-05	1.0405e-05
	3.55	19	17	2	0	0	0	18.8177	0.452289	0.00307274	3.12094e-05	1.04032e-05
	3.552	19	17	2	0	0	0	18.8268	0.452979	0.00306761	3.12039e-05	1.04014e-05
	3.554	19	17	2	0	0	0	18.8359	0.45367	0.00306247	3.1198e-05	1.03995e-05
	3.556	19	17	2	0	0	0	18.8451	0.454364	0.00305731	3.11919e-05	1.03974e-05
	3.558	19	17	2	0	0	0	18.8542	0.45506	0.00305214	3.11854e-05	1.03952e-05
	3.56	19	17	2	0	0	0	18.8633	0.455757	0.00304695	3.11786e-05	1.0393e-05
	3.562	19	17	2	0	0	0	18.8724	0.456457	0.00304175	3.11714e-05	1.03906e-05
	3.564	19	17	2	0	0	0	18.8815	0.457159	0.00303653	3.11639e-05	1.03881e-05
	3.566	19	17	2	0	0	0	18.8905	0.457862	0.00303129	3.11561e-05	1.03855e-05
	3.568	19	17	2	0	0	0	18.8996	0.458568	0.00302605	3.1148e-05	1.03828e-05
	3.57	19	17	2	0	0	0	18.9087	0.459276	0.00302078	3.11395e-05	1.038e-05
	3.572	19	17	2	0	0	0	18.9178	0.459985	0.00301551	3.11307e-05	1.0377e-05
	3.574	19	17	2	0	0	0	18.9269	0.460697	0.00301022	3.11216e-05	1.0374e-05
	3.576	19	17	2	0	0	0	18.936	0.461411	0.00300491	3.11121e-05	1.03708e-05
	3.578	19	17	2	0	0	0	18.9451	0.462127	0.00299959	3.11023e-05	1.03676e-05
	3.58	19	17	2	0	0	0	18.9541	0.462845	0.00299426	3.10921e-05	1.03642e-05
	3.582	19	17	2	0	0	0	18.9632	0.463565	0.00298891	3.10816e-05	1.03607e-05
	3.584	19	17	2	0	0	0	18.9723	0.464287	0.00298355	3.10708e-05	1.03571e-05
	3.586	19	17	2	0	0	0	18.9814	0.465011	0.00297818	3.10596e-05	1.03534e-05
	3.588	19	17	2	0	0	0	18.9904	0.465737	0.00297279	3.10481e-05	1.03495e-05
	3.59	19	17	2	0	0	0	18.9995	0.466466	0.00296739	3.10363e-05	1.03456e-05
	3.592	19	17	2	0	0	0	19.0086	0.467196	0.00296197	3.10241e-05	1.03415e-05
	3.594	19	19	0	0	0	0	19.0176	0.467929	0.00295654	3.10115e-05	1.03373e-05
	3.596	19	19	0	0	0	0	19.0267	0.468664	0.0029511	3.09986e-05	1.0333e-05
	3.598	19	19	0	0	0	0	19.0357	0.469401	0.00294565	3.09854e-05	1.03286e-05
	3.6	19	19	0	0	0	0	19.0448	0.47014	0.00294018	3.09718e-05	1.03241e-05
	3.602	20	20	0	0	0	0	19.0539	0.470881	0.0029347	3.09579e-05	1.03195e-05
	3.604	20	20	0	0	0	0	19.0629	0.471625	0.00292921	3.09436e-05	1.03147e-05
	3.606	20	20	0	0	0	0	19.072	0.472371	0.0029237	3.09289e-05	1.03098e-05
	3.608	20	20	0	0	0	0	19.081	0.473118	0.00291819	3.09139e-05	1.03048e-05
	3.61	20	20	0	0	0	0	19.09	0.473869	0.00291266	3.08986e-05	1.02997e-05
	3.612	20	20	0	0	0	0	19.0991	0.474621	0.00290712	3.08829e-05	1.02945e-05
	3.614	20	20	0	0	0	0	19.1081	0.475375	0.00290156	3.08669e-05	1.02892e-05
	3.616	20	20	0	0	0	0	19.1172	0.476132	0.002896	3.08504e-05	1.02837e-05
	3.618	20	20	0	0	0	0	19.1262	0.476891	0.00289042	3.08337e-05	1.02781e-05
	3.62	20	20	0	0	0	0	19.1352	0.477653	0.00288483	3.08166e-05	1.02724e-05
	3.622	20	20	0	0	0	0	19.1443	0.478416	0.00287923	3.07991e-05	1.02666e-05
	3.624	20	20	0	0	0	0	19.1533	0.479182	0.00287362	3.07813e-05	1.02606e-05
	3.626	20	20	0	0	0	0	19.1623	0.47995	0.002868	3.07631e-05	1.02546e-05
	3.628	20	20	0	0	0	0	19.1713	0.480721	0.00286236	3.07445e-05	1.02484e-05
	3.63	20	20	0	0	0	0	19.1803	0.481493	0.00285672	3.07256e-05	1.02421e-05
	3.632	20	20	0	0	0	0	19.1894	0.482268	0.00285106	3.07063e-05	1.02357e-05
	3.634	20	20	0	0	0	0	19.1984	0.483046	0.0028454	3.06866e-05	1.02291e-05
	3.636	20	20	0	0	0	0	19.2074	0.483825	0.00283972	3.06666e-05	1.02224e-05
	3.638	20	20	0	0	0	0	19.2164	0.484607	0.00283403	3.06462e-05	1.02157e-05
	3.64	20	20	0	0	0	0	19.2254	0.485392	0.00282833	3.06255e-05	1.02087e-05
	3.642	20	20	0	0	0	0	19.2344	0.486179	0.00282263	3.06044e-05	1.02017e-05
	3.644	20	20	0	0	0	0	19.2434	0.486968	0.00281691	3.05829e-05	1.01945e-05
	3.646	20	20	0	0	0	0	19.2524	0.487759	0.00281118	3.05611e-05	1.01873e-05
	3.648	20	20	0	0	0	0	19.2614	0.488553	0.00280544	3.05388e-05	1.01799e-05
	3.65	20	20	0	0	0	0	19.2704	0.48935	0.00279969	3.05162e-05	1.01723e-05
	3.652	20	20	0	0	0	0	19.2794	0.490148	0.00279394	3.04933e-05	1.01647e-05
	3.654	20	20	0	0	0	0	19.2884	0.490949	0.00278817	3.04699e-05	1.01569e-05
	3.656	20	20	0	0	0	0	19.2974	0.491753	0.0027824	3.04462e-05	1.0149e-05
	3.658	20	20	0	0	0	0	19.3063	0.492559	0.00277661	3.04221e-05	1.0141e-05
	3.66	20	20	0	0	0	0	19.3153	0.493367	0.00277082	3.03976e-05	1.01328e-05
	3.662	20	20	0	0	0	0	19.3243	0.494178	0.00276502	3.03728e-05	1.01245e-05
	3.664	20	20	0	0	0	0	19.3333	0.494992	0.00275921	3.03476e-05	1.01161e-05
	3.666	20	20	0	0	0	0	19.3423	0.495808	0.00275339	3.0322e-05	1.01076e-05
	3.668	20	20	0	0	0	0	19.3512	0.496626	0.00274756	3.0296e-05	1.00989e-05
	3.67	20	20	0	0	0	0	19.3602	0.497447	0.00274172	3.02696e-05	1.00902e-05
	3.672	20	20	0	0	0	0	19.3692	0.49827	0.00273588	3.02429e-05	1.00812e-05
	3.674	20	20	0	0	0	0	19.3781	0.499096	0.00273003	3.02158e-05	1.00722e-05
	3.676	20	20	0	0	0	0	19.3871	0.499925	0.00272417	3.01882e-05	1.0063e-05
	3.678	20	20	0	0	0	0	19.396	0.500756	0.0027183	3.01603e-05	1.00537e-05
	3.68	20	20	0	0	0	0	19.405	0.501589	0.00271243	3.01321e-05	1.00443e-05
	3.682	20	20	0	0	0	0	19.414	0.502425	0.00270655	3.01034e-05	1.00348e-05
	3.684	20	20	0	0	0	0	19.4229	0.503264	0.00270066	3.00743e-05	1.00251e-05
	3.686	20	20	0	0	0	0	19.4319	0.504105	0.00269476	3.00449e-05	1.00153e-05
	3.688	20	20	0	0	0	0	19.4408	0.504949	0.00268886	3.0015e-05	1.00053e-05
	3.69	20	20	0	0	0	0	19.4497	0.505795	0.00268295	2.99848e-05	9.99526e-06
	3.692	20	20	0	0	0	0	19.4587	0.506644	0.00267703	2.99542e-05	9.98505e-06
	3.694	20	20	0	0	0	0	19.4676	0.507496	0.00267111	2.99232e-05	9.97472e-06
	3.696	20	20	0	0	0	0	19.4765	0.50835	0.00266518	2.98918e-05	9.96426e-06
	3.698	20	20	0	0	0	0	19.4855	0.509207	0.00265925	2.986e-05	9.95366e-06
	3.7	20	20	0	0	0	0	19.4944	0.510066	0.00265331	2.98278e-05	9.94293e-06
	3.702	20	20	0	0	0	0	19.5033	0.510929	0.00264736	2.97952e-05	9.93207e-06
	3.704	20	20	0	0	0	0	19.5123	0.511793	0.00264141	2.97622e-05	9.92108e-06
	3.706	20	20	0	0	0	0	19.5212	0.512661	0.00263546	2.97288e-05	9.90995e-06
	3.708	20	20	0	0	0	0	19.5301	0.513531	0.0026295	2.96951e-05	9.8987e-06
	3.71	20	20	0	0	0	0	19.539	0.514404	0.00262353	2.96609e-05	9.88731e-06
	3.712	20	20	0	0	0	0	19.5479	0.51528	0.00261756	2.96263e-05	9.87578e-06
	3.714	20	20	0	0	0	0	19.5568	0.516158	0.00261158	2.95913e-05	9.86412e-06
	3.716	20	20	0	0	0	0	19.5657	0.517039	0.0026056	2.95559e-05	9.85233e-06
	3.718	20	20	0	0	0	0	19.5746	0.517923	0.00259962	2.95201e-05	9.8404e-06
	3.72	20	20	0	0	0	0	19.5835	0.518809	0.00259363	2.94839e-05	9.82834e-06
	3.722	20	20	0	0	0	0	19.5924	0.519699	0.00258763	2.94473e-05	9.81615e-06
	3.724	20	20	0	0	0	0	19.6013	0.520591	0.00258164	2.94103e-05	9.80381e-06
	3.726	20	20	0	0	0	0	19.6102	0.521486	0.00257564	2.93729e-05	9.79135e-06
	3.728	20	20	0	0	0	0	19.6191	0.522383	0.00256963	2.93351e-05	9.77874e-06
	3.73	20	20	0	0	0	0	19.628	0.523284	0.00256362	2.92969e-05	9.766e-06
	3.732	20	20	0	0	0	0	19.6369	0.524187	0.00255761	2.92582e-05	9.75313e-06
	3.734	20	20	0	0	0	0	19.6458	0.525093	0.0025516	2.92192e-05	9.74011e-06
	3.736	20	20	0	0	0	0	19.6546	0.526002	0.00254558	2.91797e-05	9.72696e-06
	3.738	20	20	0	0	0	0	19.6635	0.526914	0.00253957	2.91398e-05	9.71367e-06
	3.74	20	20	0	0	0	0	19.6724	0.527828	0.00253354	2.90995e-05	9.70025e-06
	3.742	20	20	0	0	0	0	19.6813	0.528746	0.00252752	2.90588e-05	9.68668e-06
	3.744	20	20	0	0	0	0	19.6901	0.529666	0.0025215	2.90177e-05	9.67298e-06
	3.746	20	20	0	0	0	0	19.699	0.530589	0.00251547	2.89762e-05	9.65914e-06
	3.748	20	20	0	0	0	0	19.7078	0.531515	0.00250944	2.89342e-05	9.64516e-06
	3.75	20	20	0	0	0	0	19.7167	0.532444	0.00250341	2.88919e-05	9.63104e-06
	3.752	20	20	0	0	0	0	19.7256	0.533376	0.00249738	2.88491e-05	9.61678e-06
	3.754	20	20	0	0	0	0	19.7344	0.534311	0.00249134	2.88059e-05	9.60238e-06
	3.756	20	20	0	0	0	0	19.7433	0.535248	0.00248531	2.87623e-05	9.58784e-06
	3.758	20	20	0	0	0	0	19.7521	0.536189	0.00247928	2.87182e-05	9.57316e-06
	3.76	20	20	0	0	0	0	19.761	0.537133	0.00247324	2.86737e-05	9.55834e-06
	3.762	20	20	0	0	0	0	19.7698	0.538079	0.00246721	2.86288e-05	9.54338e-06
	3.764	20	20	0	0	0	0	19.7786	0.539029	0.00246117	2.85835e-05	9.52828e-06
	3.766	20	20	0	0	0	0	19.7875	0.539981	0.00245514	2.85378e-05	9.51303e-06
	3.768	20	20	0	0	0	0	19.7963	0.540937	0.0024491	2.84916e-05	9.49765e-06
	3.77	20	20	0	0	0	0	19.8051	0.541895	0.00244307	2.8445e-05	9.48212e-06
	3.772	20	20	0	0	0	0	19.8139	0.542856	0.00243703	2.8398e-05	9.46645e-06
	3.774	20	20	0	0	0	0	19.8228	0.543821	0.002431	2.83505e-05	9.45063e-06
	3.776	20	20	0	0	0	0	19.8316	0.544788	0.00242497	2.83026e-05	9.43468e-06
	3.778	20	20	0	0	0	0	19.8404	0.545759	0.00241894	2.82543e-05	9.41858e-06
	3.78	20	20	0	0	0	0	19.8492	0.546733	0.00241291	2.82056e-05	9.40233e-06
	3.782	20	20	0	0	0	0	19.858	0.547709	0.00240688	2.81564e-05	9.38594e-06
	3.784	20	20	0	0	0	0	19.8668	0.548689	0.00240086	2.81068e-05	9.36941e-06
	3.786	20	20	0	0	0	0	19.8756	0.549672	0.00239483	2.80568e-05	9.35273e-06
	3.788	20	20	0	0	0	0	19.8844	0.550658	0.00238881	2.80063e-05	9.33591e-06
	3.79	20	20	0	0	0	0	19.8932	0.551647	0.00238279	2.79554e-05	9.31895e-06
	3.792	20	20	0	0	0	0	19.902	0.552639	0.00237678	2.7904e-05	9.30183e-06
	3.794	20	20	0	0	0	0	19.9108	0.553634	0.00237077	2.78522e-05	9.28457e-06
	3.796	20	20	0	0	0	0	19.9196	0.554632	0.00236476	2.78e-05	9.26717e-06
	3.798	20	20	0	0	0	0	19.9284	0.555634	0.00235875	2.77474e-05	9.24962e-06
	3.8	20	20	0	0	0	0	19.9372	0.556639	0.00235275	2.76943e-05	9.23192e-06
	3.802	21	21	0	0	0	0	19.946	0.557646	0.00234675	2.76407e-05	9.21408e-06
	3.804	21	21	0	0	0	0	19.9547	0.558657	0.00234075	2.75867e-05	9.19609e-06
	3.806	21	21	0	0	0	0	19.9635	0.559672	0.00233476	2.75323e-05	9.17795e-06
	3.808	21	21	0	0	0	0	19.9723	0.560689	0.00232877	2.74774e-05	9.15966e-06
	3.81	21	21	0	0	0	0	19.981	0.561709	0.00232279	2.74221e-05	9.14122e-06
	3.812	21	21	0	0	0	0	19.9898	0.562733	0.00231681	2.73664e-05	9.12264e-06
	3.814	21	21	0	0	0	0	19.9986	0.56376	0.00231084	2.73101e-05	9.10391e-06
	3.816	21	21	0	0	0	0	20.0073	0.56479	0.00230488	2.72535e-05	9.08503e-06
	3.818	21	21	0	0	0	0	20.0161	0.565824	0.00229891	2.71964e-05	9.066e-06
	3.82	21	21	0	0	0	0	20.0248	0.566861	0.00229296	2.71388e-05	9.04682e-06
	3.822	21	21	0	0	0	0	20.0336	0.5679	0.00228701	2.70808e-05	9.02749e-06
	3.824	21	21	0	0	0	0	20.0423	0.568944	0.00228107	2.70224e-05	9.00801e-06
	3.826	21	21	0	0	0	0	20.0511	0.56999	0.00227513	2.69635e-05	8.98838e-06
	3.828	21	21	0	0	0	0	20.0598	0.57104	0.0022692	2.69041e-05	8.9686e-06
	3.83	21	21	0	0	0	0	20.0685	0.572093	0.00226328	2.68443e-05	8.94867e-06
	3.832	21	21	0	0	0	0	20.0773	0.57315	0.00225736	2.67841e-05	8.92859e-06
	3.834	21	21	0	0	0	0	20.086	0.574209	0.00225145	2.67234e-05	8.90836e-06
	3.836	21	21	0	0	0	0	20.0947	0.575272	0.00224555	2.66622e-05	8.88797e-06
	3.838	21	21	0	0	0	0	20.1034	0.576339	0.00223966	2.66006e-05	8.86744e-06
	3.84	21	21	0	0	0	0	20.1122	0.577409	0.00223377	2.65385e-05	8.84675e-06
	3.842	21	21	0	0	0	0	20.1209	0.578482	0.0022279	2.6476e-05	8.82591e-06
	3.844	21	21	0	0	0	0	20.1296	0.579558	0.00222203	2.6413e-05	8.80491e-06
	3.846	21	21	0	0	0	0	20.1383	0.580638	0.00221617	2.63495e-05	8.78376e-06
	3.848	21	21	0	0	0	0	20.147	0.581721	0.00221032	2.62856e-05	8.76246e-06
	3.85	21	21	0	0	0	0	20.1557	0.582808	0.00220447	2.62212e-05	8.74101e-06
	3.852	21	21	0	0	0	0	20.1644	0.583898	0.00219864	2.61564e-05	8.7194e-06
	3.854	21	21	0	0	0	0	20.1731	0.584992	0.00219282	2.60911e-05	8.69764e-06
	3.856	21	21	0	0	0	0	20.1818	0.586089	0.00218701	2.60254e-05	8.67572e-06
	3.858	21	21	0	0	0	0	20.1905	0.587189	0.00218121	2.59591e-05	8.65365e-06
	3.86	21	21	0	0	0	0	20.1992	0.588293	0.00217541	2.58924e-05	8.63143e-06
	3.862	21	21	0	0	0	0	20.2079	0.5894	0.00216963	2.58253e-05	8.60904e-06
	3.864	21	21	0	0	0	0	20.2165	0.590511	0.00216386	2.57577e-05	8.58651e-06
	3.866	21	21	0	0	0	0	20.2252	0.591625	0.00215811	2.56896e-05	8.56381e-06
	3.868	21	21	0	0	0	0	20.2339	0.592743	0.00215236	2.5621e-05	8.54097e-06
	3.87	21	21	0	0	0	0	20.2426	0.593864	0.00214662	2.5552e-05	8.51796e-06
	3.872	21	21	0	0	0	0	20.2512	0.594989	0.0021409	2.54825e-05	8.4948e-06
	3.874	21	21	0	0	0	0	20.2599	0.596117	0.00213519	2.54125e-05	8.47148e-06
	3.876	21	21	0	0	0	0	20.2685	0.597249	0.00212949	2.53421e-05	8.44801e-06
	3.878	21	21	0	0	0	0	20.2772	0.598384	0.0021238	2.52712e-05	8.42437e-06
	3.88	21	21	0	0	0	0	20.2858	0.599523	0.00211813	2.51998e-05	8.40058e-06
	3.882	21	21	0	0	0	0	20.2945	0.600666	0.00211247	2.51279e-05	8.37663e-06
	3.884	21	21	0	0	0	0	20.3031	0.601812	0.00210683	2.50556e-05	8.35253e-06
	3.886	21	21	0	0	0	0	20.3118	0.602962	0.00210119	2.49828e-05	8.32826e-06
	3.888	21	21	0	0	0	0	20.3204	0.604115	0.00209558	2.49095e-05	8.30384e-06
	3.89	21	21	0	0	0	0	20.3291	0.605272	0.00208997	2.48358e-05	8.27926e-06
	3.892	21	21	0	0	0	0	20.3377	0.606432	0.00208438	2.47615e-05	8.25452e-06
	3.894	21	21	0	0	0	0	20.3463	0.607596	0.00207881	2.46868e-05	8.22962e-06
	3.896	21	21	0	0	0	0	20.3549	0.608764	0.00207325	2.46116e-05	8.20456e-06
	3.898	21	21	0	0	0	0	20.3636	0.609935	0.0020677	2.4536e-05	8.17934e-06
	3.9	21	21	0	0	0	0	20.3722	0.611111	0.00206218	2.44598e-05	8.15396e-06
	3.902	21	21	0	0	0	0	20.3808	0.612289	0.00205666	2.43832e-05	8.12842e-06
	3.904	21	21	0	0	0	0	20.3894	0.613472	0.00205117	2.43061e-05	8.10271e-06
	3.906	21	21	0	0	0	0	20.398	0.614658	0.00204569	2.42285e-05	8.07685e-06
	3.908	21	21	0	0	0	0	20.4066	0.615847	0.00204023	2.41504e-05	8.05083e-06
	3.91	21	21	0	0	0	0	20.4152	0.617041	0.00203478	2.40718e-05	8.02464e-06
	3.912	21	21	0	0	0	0	20.4238	0.618238	0.00202935	2.39928e-05	7.9983e-06
	3.914	21	21	0	0	0	0	20.4324	0.619439	0.00202394	2.39132e-05	7.97179e-06
	3.916	21	21	0	0	0	0	20.441	0.620644	0.00201855	2.38332e-05	7.94512e-06
	3.918	21	21	0	0	0	0	20.4496	0.621852	0.00201317	2.37527e-05	7.91829e-06
	3.92	21	21	0	0	0	0	20.4581	0.623064	0.00200782	2.36717e-05	7.89129e-06
	3.922	21	21	0	0	0	0	20.4667	0.62428	0.00200248	2.35902e-05	7.86413e-06
	3.924	21	19	2	0	0	0	20.4753	0.6255	0.00199716	2.35082e-05	7.83681e-06
	3.926	21	19	2	0	0	0	20.4839	0.626723	0.00199186	2.34258e-05	7.80933e-06
	3.928	21	19	2	0	0	0	20.4924	0.62795	0.00198658	2.33428e-05	7.78168e-06
	3.93	21	19	2	0	0	0	20.501	0.629182	0.00198132	2.32593e-05	7.75386e-06
	3.932	21	19	2	0	0	0	20.5096	0.630416	0.00197608	2.31754e-05	7.72589e-06
	3.934	21	19	2	0	0	0	20.5181	0.631655	0.00197086	2.3091e-05	7.69775e-06
	3.936	21	19	2	0	0	0	20.5267	0.632898	0.00196567	2.3006e-05	7.66944e-06
	3.938	21	19	2	0	0	0	20.5352	0.634144	0.00196049	2.29206e-05	7.64097e-06
	3.94	21	19	2	0	0	0	20.5438	0.635394	0.00195533	2.28347e-05	7.61234e-06
	3.942	21	19	2	0	0	0	20.5523	0.636648	0.0019502	2.27483e-05	7.58353e-06
	3.944	21	19	2	0	0	0	20.5608	0.637906	0.00194509	2.26614e-05	7.55457e-06
	3.946	21	19	2	0	0	0	20.5694	0.639168	0.00194	2.2574e-05	7.52544e-06
	3.948	21	19	2	0	0	0	20.5779	0.640434	0.00193493	2.24861e-05	7.49614e-06
	3.95	21	19	2	0	0	0	20.5864	0.641704	0.00192989	2.23977e-05	7.46667e-06
	3.952	21	19	2	0	0	0	20.595	0.642977	0.00192486	2.23088e-05	7.43704e-06
	3.954	21	19	2	0	0	0	20.6035	0.644255	0.00191987	2.22194e-05	7.40725e-06
	3.956	21	19	2	0	0	0	20.612	0.645536	0.00191489	2.21294e-05	7.37728e-06
	3.958	21	19	2	0	0	0	20.6205	0.646822	0.00190994	2.2039e-05	7.34715e-06
	3.96	21	19	2	0	0	0	20.629	0.648111	0.00190502	2.19481e-05	7.31685e-06
	3.962	21	19	2	0	0	0	20.6375	0.649404	0.00190012	2.18567e-05	7.28639e-06
	3.964	21	19	2	0	0	0	20.646	0.650702	0.00189524	2.17648e-05	7.25575e-06
	3.966	21	19	2	0	0	0	20.6545	0.652003	0.00189039	2.16724e-05	7.22495e-06
	3.968	21	19	2	0	0	0	20.663	0.653308	0.00188556	2.15795e-05	7.19398e-06
	3.97	21	19	2	0	0	0	20.6715	0.654618	0.00188077	2.1486e-05	7.16284e-06
	3.972	21	19	2	0	0	0	20.68	0.655931	0.00187599	2.13921e-05	7.13153e-06
	3.974	21	19	2	0	0	0	20.6885	0.657248	0.00187125	2.12977e-05	7.10006e-06
	3.976	21	19	2	0	0	0	20.697	0.65857	0.00186653	2.12027e-05	7.06841e-06
	3.978	21	19	2	0	0	0	20.7054	0.659895	0.00186184	2.11073e-05	7.03659e-06
	3.98	21	19	2	0	0	0	20.7139	0.661224	0.00185717	2.10113e-05	7.00461e-06
	3.982	21	19	2	0	0	0	20.7224	0.662558	0.00185253	2.09148e-05	6.97245e-06
	3.984	21	19	2	0	0	0	20.7308	0.663896	0.00184793	2.08178e-05	6.94013e-06
	3.986	21	19	2	0	0	0	20.7393	0.665237	0.00184335	2.07203e-05	6.90763e-06
	3.988	21	19	2	0	0	0	20.7477	0.666583	0.0018388	2.06223e-05	6.87497e-06
	3.99	21	19	2	0	0	0	20.7562	0.667933	0.00183427	2.05238e-05	6.84213e-06
	3.992	21	19	2	0	0	0	20.7646	0.669287	0.00182978	2.04248e-05	6.80913e-06
	3.994	21	19	2	0	0	0	20.7731	0.670645	0.00182532	2.03252e-05	6.77595e-06
	3.996	21	19	2	0	0	0	20.7815	0.672007	0.00182089	2.02252e-05	6.7426e-06
[truncated: 63,000 more rows]

## Sheet: Fig. 2c
	Time (ns)	# penta.	# hexa.	# hepta.
	34.23	0	1	0
	34.232	0	1	0
	34.234	0	1	0
	34.236	0	1	0
	34.238	0	1	0
	34.24	0	1	0
	34.242	0	1	0
	34.244	0	1	0
	34.246	0	1	0
	34.248	0	1	0
	34.25	0	1	0
	34.252	0	1	0
	34.254	0	1	0
	34.256	0	1	0
	34.258	0	1	0
	34.26	0	1	0
	34.262	0	1	0
	34.264	0	1	0
	34.266	0	1	0
	34.268	0	1	0
	34.27	0	2	0
	34.272	0	2	0
	34.274	0	2	0
	34.276	0	2	0
	34.278	0	2	0
	34.28	0	2	0
	34.282	0	2	0
	34.284	0	2	0
	34.286	0	2	0
	34.288	0	2	0
	34.29	0	2	0
	34.292	0	2	0
	34.294	0	2	0
	34.296	0	2	0
	34.298	0	2	0
	34.3	0	2	0
	34.302	0	2	0
	34.304	0	2	0
	34.306	0	2	0
	34.308	0	2	0
	34.31	0	2	0
	34.312	0	2	0
	34.314	0	2	0
	34.316	0	2	0
	34.318	0	2	0
	34.32	0	2	0
	34.322	0	2	0
	34.324	0	2	0
	34.326	0	2	0
	34.328	0	2	0
	34.33	0	1	0
	34.332	0	2	0
	34.334	0	2	0
	34.336	0	2	0
	34.338	0	2	0
	34.34	0	2	0
	34.342	0	2	0
	34.344	0	2	0
	34.346	0	2	0
	34.348	0	2	0
	34.35	0	2	0
	34.352	0	2	0
	34.354	0	2	0
	34.356	0	2	0
	34.358	0	2	0
	34.36	0	2	0
	34.362	0	2	0
	34.364	0	2	0
	34.366	0	2	0
	34.368	0	2	0
	34.37	0	2	0
	34.372	0	2	0
	34.374	0	2	0
	34.376	0	2	0
	34.378	0	2	0
	34.38	0	2	0
	34.382	0	2	0
	34.384	0	2	0
	34.386	0	2	0
	34.388	0	2	0
	34.39	0	2	0
	34.392	0	2	0
	34.394	0	2	0
	34.396	0	2	0
	34.398	0	2	0
	34.4	0	2	0
	34.402	0	2	0
	34.404	0	2	0
	34.406	0	2	0
	34.408	0	2	0
	34.41	0	2	0
	34.412	0	2	0
	34.414	0	2	0
	34.416	0	2	0
	34.418	0	2	0
	34.42	0	2	0
	34.422	0	2	0
	34.424	0	2	0
	34.426	0	2	0
	34.428	0	2	0
	34.43	0	2	0
	34.432	0	2	0
	34.434	0	2	0
	34.436	0	2	0
	34.438	0	2	0
	34.44	0	2	0
	34.442	0	2	0
	34.444	0	2	0
	34.446	0	2	0
	34.448	0	2	0
	34.45	0	2	0
	34.452	0	2	0
	34.454	0	2	0
	34.456	0	2	0
	34.458	0	2	0
	34.46	0	2	0
	34.462	0	2	0
	34.464	0	2	0
	34.466	0	2	0
	34.468	0	2	0
	34.47	0	2	0
	34.472	0	2	0
	34.474	0	2	0
	34.476	0	2	0
	34.478	0	2	0
	34.48	0	2	0
	34.482	0	2	0
	34.484	0	2	0
	34.486	0	2	0
	34.488	0	2	0
	34.49	0	2	0
	34.492	0	2	0
	34.494	0	2	0
	34.496	0	2	0
	34.498	0	2	0
	34.5	0	2	0
	34.502	0	2	0
	34.504	0	2	0
	34.506	0	2	0
	34.508	0	2	0
	34.51	0	2	0
	34.512	0	2	0
	34.514	0	2	0
	34.516	0	2	0
	34.518	0	2	0
	34.52	0	2	0
	34.522	0	2	0
	34.524	0	2	0
	34.526	0	2	0
	34.528	0	1	0
	34.53	0	1	0
	34.532	0	1	0
	34.534	0	1	0
	34.536	0	1	0
	34.538	0	1	0
	34.54	0	1	0
	34.542	0	1	0
	34.544	1	1	0
	34.546	1	1	0
	34.548	1	1	0
	34.55	1	1	0
	34.552	1	1	0
	34.554	1	1	0
	34.556	1	1	0
	34.558	1	1	0
	34.56	0	1	0
	34.562	1	1	0
	34.564	1	1	0
	34.566	0	1	0
	34.568	0	1	0
	34.57	0	1	0
	34.572	0	1	0
	34.574	0	1	0
	34.576	0	1	0
	34.578	0	1	0
	34.58	0	1	0
	34.582	0	1	0
	34.584	1	1	0
	34.586	0	1	0
	34.588	0	1	0
	34.59	0	1	0
	34.592	0	1	0
	34.594	0	1	0
	34.596	0	1	0
	34.598	0	1	0
	34.6	0	1	0
	34.602	0	1	0
	34.604	0	1	0
	34.606	0	1	0
	34.608	0	1	0
	34.61	0	1	0
	34.612	0	1	0
	34.614	0	1	0
	34.616	0	1	0
	34.618	1	1	0
	34.62	1	1	0
	34.622	1	1	0
	34.624	0	1	0
	34.626	1	1	0
	34.628	0	1	0
	34.63	1	1	0
	34.632	1	1	0
	34.634	0	1	0
	34.636	0	1	0
	34.638	1	1	0
	34.64	0	1	0
	34.642	0	1	0
	34.644	1	1	0
	34.646	1	1	0
	34.648	1	1	0
	34.65	0	1	0
	34.652	0	1	0
	34.654	1	1	0
	34.656	0	1	0
	34.658	0	1	0
	34.66	0	1	0
	34.662	0	1	0
	34.664	0	1	0
	34.666	0	1	0
	34.668	1	1	0
	34.67	0	1	0
	34.672	1	1	0
	34.674	1	1	0
	34.676	1	1	0
	34.678	1	1	0
	34.68	1	1	0
	34.682	1	1	0
	34.684	1	1	0
	34.686	1	1	0
	34.688	1	1	0
	34.69	1	1	0
	34.692	1	1	0
	34.694	1	1	0
	34.696	0	1	0
	34.698	0	2	0
	34.7	0	2	0
	34.702	0	2	0
	34.704	0	2	0
	34.706	0	2	0
	34.708	0	2	0
	34.71	0	2	0
	34.712	0	2	0
	34.714	0	2	0
	34.716	0	3	0
	34.718	0	3	0
	34.72	0	3	0
	34.722	0	3	0
	34.724	0	3	0
	34.726	0	3	0
	34.728	0	3	0
	34.73	0	3	0
	34.732	0	3	0
	34.734	0	3	0
	34.736	0	3	0
	34.738	0	3	0
	34.74	0	3	0
	34.742	0	3	0
	34.744	0	3	0
	34.746	0	3	0
	34.748	0	3	0
	34.75	0	3	0
	34.752	0	3	0
	34.754	0	3	0
	34.756	0	3	0
	34.758	0	3	0
	34.76	0	3	0
	34.762	0	3	0
	34.764	0	3	0
	34.766	0	3	0
	34.768	0	3	0
	34.77	0	3	0
	34.772	0	3	0
	34.774	0	3	0
	34.776	0	3	0
	34.778	0	3	0
	34.78	0	3	0
	34.782	0	3	0
	34.784	0	3	0
	34.786	0	3	0
	34.788	0	3	0
	34.79	0	3	0
	34.792	0	3	0
	34.794	0	3	0
	34.796	0	3	0
	34.798	0	3	0
	34.8	0	3	0
	34.802	0	3	0
	34.804	0	3	0
	34.806	0	3	0
	34.808	0	3	0
	34.81	0	3	0
	34.812	0	3	0
	34.814	0	3	0
	34.816	0	3	0
	34.818	0	3	0
	34.82	0	3	0
	34.822	0	3	0
	34.824	0	3	0
	34.826	0	3	0
	34.828	0	3	0
	34.83	0	3	0
	34.832	0	3	0
	34.834	0	3	0
	34.836	0	3	0
	34.838	0	3	0
	34.84	0	3	0
	34.842	0	3	0
	34.844	0	3	0
	34.846	0	3	0
	34.848	0	3	0
	34.85	0	3	0
	34.852	0	3	0
	34.854	0	3	0
	34.856	0	3	0
	34.858	0	3	0
	34.86	0	3	0
	34.862	0	3	0
	34.864	0	3	0
	34.866	0	3	0
	34.868	0	3	0
	34.87	0	3	0
	34.872	0	3	0
	34.874	0	3	0
	34.876	0	3	0
	34.878	0	3	0
	34.88	0	3	0
	34.882	0	3	0
	34.884	0	3	0
	34.886	0	3	0
	34.888	0	3	0
	34.89	0	3	0
	34.892	0	3	0
	34.894	1	3	0
	34.896	0	3	0
	34.898	0	3	0
	34.9	1	3	0
	34.902	1	3	0
	34.904	1	3	0
	34.906	1	3	0
	34.908	0	3	0
	34.91	0	3	0
	34.912	0	3	0
	34.914	0	3	0
	34.916	0	3	0
	34.918	0	3	0
	34.92	0	3	0
	34.922	0	3	0
	34.924	0	3	0
	34.926	1	3	0
	34.928	1	3	0
	34.93	1	3	0
	34.932	1	3	0
	34.934	1	3	0
	34.936	0	3	0
	34.938	0	3	0
	34.94	0	3	0
	34.942	0	3	0
	34.944	0	3	0
	34.946	0	3	0
	34.948	0	3	0
	34.95	0	3	0
	34.952	0	3	0
	34.954	0	3	0
	34.956	0	3	0
	34.958	1	3	0
	34.96	1	3	0
	34.962	1	3	0
	34.964	1	3	0
	34.966	1	3	0
	34.968	1	3	0
	34.97	1	3	0
	34.972	1	3	0
	34.974	1	3	0
	34.976	1	3	0
	34.978	1	3	0
	34.98	1	3	0
	34.982	1	3	0
	34.984	0	3	0
	34.986	1	3	0
	34.988	0	3	0
	34.99	1	3	0
	34.992	1	3	0
	34.994	1	3	0
	34.996	1	3	0
	34.998	1	3	0
	35	1	3	0
	35.002	1	3	0
	35.004	1	3	0
	35.006	1	3	0
	35.008	1	3	0
	35.01	1	3	0
	35.012	0	3	0
	35.014	1	3	0
	35.016	1	3	0
	35.018	1	3	0
	35.02	1	3	0
	35.022	1	3	0
	35.024	1	3	0
	35.026	1	3	0
	35.028	1	3	0
	35.03	1	3	0
	35.032	1	3	0
	35.034	1	3	0
	35.036	1	3	0
	35.038	1	3	0
	35.04	1	3	0
	35.042	1	3	0
	35.044	1	3	0
	35.046	1	3	0
	35.048	1	3	0
	35.05	1	3	0
	35.052	1	3	0
	35.054	1	3	0
	35.056	1	3	0
	35.058	1	3	0
	35.06	1	3	0
	35.062	1	3	0
	35.064	1	3	0
	35.066	1	3	0
	35.068	1	3	0
	35.07	1	3	0
	35.072	1	3	0
	35.074	1	3	0
	35.076	1	3	0
	35.078	1	3	0
	35.08	1	3	0
	35.082	1	3	0
	35.084	1	3	0
	35.086	1	3	0
	35.088	1	3	0
	35.09	1	3	0
	35.092	1	3	0
	35.094	1	3	0
	35.096	1	3	0
	35.098	1	3	0
	35.1	1	3	0
	35.102	2	3	0
	35.104	1	3	0
	35.106	1	3	0
	35.108	1	3	0
	35.11	1	3	0
	35.112	1	3	0
	35.114	1	3	0
	35.116	1	3	0
	35.118	1	3	0
	35.12	1	3	0
	35.122	1	3	0
	35.124	1	3	0
	35.126	1	3	0
	35.128	1	3	0
	35.13	1	3	0
	35.132	1	3	0
	35.134	1	3	0
	35.136	1	3	0
	35.138	0	3	0
	35.14	0	3	0
	35.142	1	3	0
	35.144	1	3	0
	35.146	1	3	0
	35.148	1	2	0
	35.15	1	2	0
	35.152	1	3	0
	35.154	1	3	0
	35.156	1	3	0
	35.158	1	3	0
	35.16	1	3	0
	35.162	1	3	0
	35.164	1	3	0
	35.166	1	3	0
	35.168	1	3	0
	35.17	1	3	0
	35.172	1	3	0
	35.174	1	3	0
	35.176	1	3	0
	35.178	1	3	0
	35.18	1	3	0
	35.182	1	3	0
	35.184	1	3	0
	35.186	1	3	0
	35.188	1	3	0
	35.19	1	3	0
	35.192	1	3	0
	35.194	1	3	0
	35.196	1	3	0
	35.198	1	3	0
	35.2	1	3	0
	35.202	1	3	0
	35.204	1	3	0
	35.206	1	3	0
	35.208	1	3	0
	35.21	1	3	0
	35.212	1	3	0
	35.214	1	3	0
	35.216	1	3	0
	35.218	1	3	0
	35.22	1	3	0
	35.222	1	3	0
	35.224	1	3	0
	35.226	1	3	0
	35.228	1	3	0
	35.23	1	3	0
	35.232	1	3	0
	35.234	1	3	0
	35.236	1	3	0
	35.238	1	3	0
	35.24	1	3	0
	35.242	1	3	0
	35.244	1	3	0
	35.246	1	3	0
	35.248	0	3	0
	35.25	0	3	0
	35.252	0	3	0
	35.254	0	3	0
	35.256	0	3	0
	35.258	0	3	0
	35.26	0	3	0
	35.262	0	3	0
	35.264	0	3	0
	35.266	0	3	0
	35.268	0	3	0
	35.27	1	3	0
	35.272	1	3	0
	35.274	1	3	0
	35.276	1	3	0
	35.278	1	3	0
	35.28	1	3	0
	35.282	1	3	0
	35.284	1	3	0
	35.286	1	3	0
	35.288	1	3	0
	35.29	1	3	0
	35.292	1	3	0
	35.294	1	3	0
	35.296	1	3	0
	35.298	1	3	0
	35.3	1	3	0
	35.302	1	3	0
	35.304	1	3	0
	35.306	1	3	0
	35.308	1	3	0
	35.31	1	3	0
	35.312	1	3	0
	35.314	1	3	0
	35.316	1	3	0
	35.318	1	3	0
	35.32	1	3	0
	35.322	0	3	0
	35.324	0	3	0
	35.326	0	3	0
	35.328	0	3	0
	35.33	0	3	0
	35.332	0	3	0
	35.334	0	3	0
	35.336	0	3	0
	35.338	0	3	0
	35.34	0	3	0
	35.342	0	3	0
	35.344	0	3	0
	35.346	0	3	0
	35.348	0	3	0
	35.35	0	3	0
	35.352	1	3	0
	35.354	1	3	0
	35.356	0	3	0
	35.358	1	3	0
	35.36	1	3	0
	35.362	1	3	0
	35.364	1	3	0
	35.366	1	3	0
	35.368	1	3	0
	35.37	1	3	0
	35.372	1	3	0
	35.374	1	3	0
	35.376	1	3	0
	35.378	1	3	0
	35.38	1	3	0
	35.382	1	3	0
	35.384	1	3	0
	35.386	1	3	0
	35.388	1	3	0
	35.39	1	3	0
	35.392	1	3	0
	35.394	1	3	0
	35.396	1	3	0
	35.398	1	3	0
	35.4	1	3	0
	35.402	1	3	0
	35.404	1	3	0
	35.406	1	3	0
	35.408	1	3	0
	35.41	1	3	0
	35.412	1	3	0
	35.414	1	3	0
	35.416	1	3	0
	35.418	1	3	0
	35.42	1	3	0
	35.422	1	3	0
	35.424	1	3	0
	35.426	1	3	0
	35.428	1	3	0
	35.43	1	3	0
	35.432	1	3	0
	35.434	1	3	0
	35.436	1	3	0
	35.438	1	3	0
	35.44	1	3	0
	35.442	1	3	0
	35.444	1	3	0
	35.446	1	3	0
	35.448	1	3	0
	35.45	1	3	0
	35.452	1	3	0
	35.454	1	3	0
	35.456	1	3	0
	35.458	1	3	0
	35.46	1	3	0
	35.462	1	3	0
	35.464	1	3	0
	35.466	1	3	0
	35.468	1	3	0
	35.47	1	3	0
	35.472	1	3	0
	35.474	1	3	0
	35.476	1	3	0
	35.478	1	3	0
	35.48	1	3	0
	35.482	1	3	0
	35.484	1	3	0
	35.486	1	3	0
	35.488	1	3	0
	35.49	1	3	0
	35.492	1	3	0
	35.494	1	3	0
	35.496	1	3	0
	35.498	1	3	0
	35.5	1	3	0
	35.502	1	3	0
	35.504	1	3	0
	35.506	1	3	0
	35.508	1	3	0
	35.51	1	3	0
	35.512	1	3	0
	35.514	1	3	0
	35.516	1	3	0
	35.518	1	3	0
	35.52	1	3	0
	35.522	1	3	0
	35.524	1	3	0
	35.526	1	3	0
	35.528	1	3	0
	35.53	1	3	0
	35.532	1	3	0
	35.534	1	3	0
	35.536	1	3	0
	35.538	1	3	0
	35.54	1	3	0
	35.542	1	3	0
	35.544	0	3	0
	35.546	0	3	0
	35.548	1	3	0
	35.55	0	3	0
	35.552	0	3	0
	35.554	0	3	0
	35.556	1	3	0
	35.558	0	3	0
	35.56	0	3	0
	35.562	0	3	0
	35.564	0	3	0
	35.566	0	3	0
	35.568	0	3	0
	35.57	0	3	0
	35.572	0	3	0
	35.574	0	3	0
	35.576	0	3	0
	35.578	0	3	0
	35.58	0	3	0
	35.582	0	3	0
	35.584	0	3	0
	35.586	0	3	0
	35.588	0	3	0
	35.59	0	3	0
	35.592	0	3	0
	35.594	1	3	0
	35.596	1	3	0
	35.598	1	3	0
	35.6	1	3	0
	35.602	1	3	0
	35.604	1	3	0
	35.606	0	3	0
	35.608	0	3	0
	35.61	0	3	0
	35.612	0	3	0
	35.614	0	3	0
	35.616	0	3	0
	35.618	0	3	0
	35.62	0	3	0
	35.622	0	3	0
	35.624	0	3	0
	35.626	0	3	0
	35.628	0	3	0
	35.63	0	3	0
	35.632	0	3	0
	35.634	0	3	0
	35.636	0	3	0
	35.638	0	3	0
	35.64	0	3	0
	35.642	0	3	0
	35.644	0	3	0
	35.646	0	3	0
	35.648	0	3	0
	35.65	0	3	0
	35.652	0	3	0
	35.654	0	3	0
	35.656	0	3	0
	35.658	0	3	0
	35.66	0	3	0
	35.662	0	3	0
	35.664	0	3	0
	35.666	0	3	0
	35.668	0	3	0
	35.67	0	3	0
	35.672	0	3	0
	35.674	0	3	0
	35.676	0	3	0
	35.678	0	3	0
	35.68	0	3	0
	35.682	0	3	0
	35.684	0	3	0
	35.686	0	3	0
	35.688	0	3	0
	35.69	0	3	0
	35.692	0	3	0
	35.694	0	3	0
	35.696	0	3	0
	35.698	0	3	0
	35.7	0	3	0
	35.702	0	3	0
	35.704	0	3	0
	35.706	0	3	0
	35.708	0	3	0
	35.71	0	3	0
	35.712	0	3	0
	35.714	0	3	0
	35.716	0	3	0
	35.718	0	3	0
	35.72	0	3	0
	35.722	0	3	0
	35.724	0	3	0
	35.726	0	3	0
	35.728	0	3	0
	35.73	0	3	0
	35.732	0	3	0
	35.734	0	3	0
	35.736	0	3	0
	35.738	0	3	0
	35.74	0	3	0
	35.742	0	3	0
	35.744	0	3	0
	35.746	0	3	0
	35.748	0	3	0
	35.75	0	3	0
	35.752	0	3	0
	35.754	0	3	0
	35.756	0	3	0
	35.758	0	3	0
	35.76	0	3	0
	35.762	0	3	0
	35.764	0	3	0
	35.766	0	3	0
	35.768	1	3	0
	35.77	0	3	0
	35.772	0	3	0
	35.774	0	3	0
	35.776	0	3	0
	35.778	0	3	0
	35.78	0	3	0
	35.782	0	3	0
	35.784	0	3	0
	35.786	0	3	0
	35.788	0	3	0
	35.79	1	3	0
	35.792	1	3	0
	35.794	1	3	0
	35.796	1	3	0
	35.798	1	3	0
	35.8	1	3	0
	35.802	1	3	0
	35.804	1	3	0
	35.806	1	3	0
	35.808	1	3	0
	35.81	1	3	0
	35.812	0	3	0
	35.814	1	3	0
	35.816	1	3	0
	35.818	1	3	0
	35.82	0	3	0
	35.822	0	3	0
	35.824	0	3	0
	35.826	0	3	0
	35.828	0	3	0
	35.83	0	3	0
	35.832	0	3	0
	35.834	0	3	0
	35.836	0	3	0
	35.838	1	3	0
	35.84	1	3	0
	35.842	1	3	0
	35.844	0	3	0
	35.846	0	3	0
	35.848	0	3	0
	35.85	0	3	0
	35.852	0	3	0
	35.854	0	3	0
	35.856	0	3	0
	35.858	0	3	0
	35.86	0	3	0
	35.862	0	3	0
	35.864	0	3	0
	35.866	1	3	0
	35.868	2	3	0
	35.87	0	3	0
	35.872	1	3	0
	35.874	1	3	0
	35.876	1	3	0
	35.878	1	3	0
	35.88	0	3	0
	35.882	0	3	0
	35.884	1	3	0
	35.886	1	3	0
	35.888	1	3	0
	35.89	1	3	0
	35.892	1	3	0
	35.894	1	3	0
	35.896	1	3	0
	35.898	2	3	0
	35.9	2	3	0
	35.902	2	3	0
	35.904	1	3	0
	35.906	2	3	0
	35.908	1	3	0
	35.91	1	3	0
	35.912	0	3	0
	35.914	0	3	0
	35.916	0	3	0
	35.918	0	3	0
	35.92	0	3	0
	35.922	1	3	0
	35.924	0	3	0
	35.926	0	3	0
	35.928	0	3	0
	35.93	0	3	0
	35.932	0	3	0
	35.934	0	3	0
	35.936	1	3	0
	35.938	0	3	0
	35.94	1	3	0
	35.942	1	3	0
	35.944	0	3	0
	35.946	0	3	0
	35.948	0	3	0
	35.95	1	3	0
	35.952	1	3	0
	35.954	0	3	0
	35.956	0	3	0
	35.958	0	3	0
	35.96	0	3	0
	35.962	0	3	0
	35.964	1	3	0
	35.966	1	3	0
	35.968	1	3	0
	35.97	1	3	0
	35.972	1	3	0
	35.974	1	3	0
	35.976	1	3	0
	35.978	1	3	0
	35.98	1	3	0
	35.982	1	3	0
	35.984	1	3	0
	35.986	1	3	0
	35.988	2	3	0
	35.99	2	3	0
	35.992	1	3	0
	35.994	1	3	0
	35.996	1	3	0
	35.998	2	3	0
	36	1	3	0
	36.002	1	3	0
	36.004	1	3	0
	36.006	1	3	0
	36.008	1	3	0
	36.01	1	3	0
	36.012	1	3	0
	36.014	1	3	0
	36.016	0	3	0
	36.018	0	3	0
	36.02	1	3	0
	36.022	0	3	0
	36.024	0	3	0
	36.026	1	3	0
	36.028	1	3	0
	36.03	0	3	0
	36.032	0	3	0
	36.034	0	3	0
	36.036	0	3	0
	36.038	0	3	0
	36.04	0	3	0
	36.042	0	3	0
	36.044	0	3	0
	36.046	0	3	0
	36.048	0	3	0
	36.05	0	3	0
	36.052	0	3	0
	36.054	0	3	0
	36.056	0	3	0
	36.058	1	3	0
	36.06	0	3	0
	36.062	0	3	0
	36.064	1	3	0
	36.066	1	3	0
	36.068	1	3	0
	36.07	1	3	0
	36.072	0	3	0
	36.074	0	3	0
	36.076	0	3	0
	36.078	0	3	0
	36.08	0	3	0
	36.082	0	3	0
	36.084	1	3	0
	36.086	1	3	0
	36.088	0	3	0
	36.09	0	3	0
	36.092	0	3	0
	36.094	0	3	0
	36.096	0	3	0
	36.098	0	3	0
	36.1	0	3	0
	36.102	0	3	0
	36.104	0	3	0
	36.106	0	3	0
	36.108	0	3	0
	36.11	0	3	0
	36.112	0	3	0
	36.114	0	3	0
	36.116	0	3	0
	36.118	0	3	0
	36.12	0	3	0
	36.122	0	3	0
	36.124	0	3	0
	36.126	0	3	0
	36.128	0	3	0
	36.13	0	3	0
	36.132	1	3	0
	36.134	1	3	0
	36.136	1	3	0
	36.138	0	3	0
	36.14	0	3	0
	36.142	0	3	0
	36.144	1	3	0
	36.146	0	3	0
	36.148	0	3	0
	36.15	0	3	0
	36.152	0	3	0
	36.154	0	3	0
	36.156	0	3	0
	36.158	0	3	0
	36.16	1	3	0
	36.162	0	3	0
	36.164	1	3	0
	36.166	0	3	0
	36.168	0	3	0
	36.17	0	3	0
	36.172	0	3	0
	36.174	0	3	0
	36.176	0	3	0
	36.178	1	3	0
	36.18	0	3	0
	36.182	0	3	0
	36.184	0	3	0
	36.186	0	3	0
	36.188	0	3	0
	36.19	0	3	0
	36.192	0	3	0
	36.194	0	3	0
	36.196	0	3	0
	36.198	0	3	0
	36.2	0	3	0
	36.202	0	3	0
	36.204	0	3	0
	36.206	0	3	0
	36.208	0	3	0
	36.21	0	3	0
	36.212	0	3	0
	36.214	0	3	0
	36.216	0	3	0
	36.218	0	3	0
	36.22	0	3	0
	36.222	1	3	0
	36.224	0	3	0
	36.226	0	3	0
	36.228	0	3	0
	36.23	0	3	0
	36.232	0	3	0
	36.234	0	3	0
	36.236	0	3	0
	36.238	0	3	0
	36.24	0	3	0
	36.242	0	4	0
	36.244	0	4	0
	36.246	0	4	0
	36.248	0	4	0
	36.25	0	4	0
	36.252	0	4	0
	36.254	0	4	0
	36.256	0	4	0
	36.258	0	4	0
	36.26	0	4	0
	36.262	1	4	0
	36.264	0	4	0
	36.266	0	4	0
	36.268	0	4	0
	36.27	0	4	0
	36.272	0	4	0
	36.274	0	4	0
	36.276	0	4	0
	36.278	0	4	0
	36.28	0	4	0
	36.282	0	4	0
	36.284	0	4	0
	36.286	0	4	0
	36.288	1	4	0
	36.29	1	4	0
	36.292	1	3	0
	36.294	1	3	0
	36.296	0	3	0
	36.298	1	3	0
	36.3	1	3	0
	36.302	0	3	0
	36.304	0	3	0
	36.306	0	3	0
	36.308	0	3	0
	36.31	1	3	0
	36.312	1	3	0
	36.314	1	3	0
	36.316	1	3	0
	36.318	1	3	0
	36.32	1	3	0
	36.322	1	3	0
	36.324	1	3	0
	36.326	0	3	0
	36.328	1	3	0
	36.33	0	3	0
	36.332	1	3	0
	36.334	1	3	0
	36.336	1	3	0
	36.338	0	3	0
	36.34	0	3	0
	36.342	1	3	0
	36.344	0	3	0
	36.346	0	3	0
	36.348	0	3	0
	36.35	0	3	0
	36.352	1	3	0
	36.354	1	3	0
	36.356	1	3	0
	36.358	1	3	0
	36.36	1	3	0
	36.362	1	3	0
	36.364	1	3	0
	36.366	0	3	0
	36.368	0	3	0
	36.37	0	3	0
	36.372	0	3	0
	36.374	0	3	0
	36.376	0	3	0
	36.378	0	3	0
	36.38	0	3	0
	36.382	0	3	0
	36.384	0	3	0
	36.386	0	3	0
	36.388	0	3	0
	36.39	0	3	0
	36.392	0	3	0
	36.394	0	3	0
	36.396	0	3	0
	36.398	0	3	0
	36.4	0	3	0
	36.402	0	3	0
	36.404	0	3	0
	36.406	0	3	0
	36.408	0	3	0
	36.41	0	3	0
	36.412	0	3	0
	36.414	0	3	0
	36.416	0	3	0
	36.418	0	3	0
	36.42	0	3	0
	36.422	0	3	0
	36.424	0	3	0
	36.426	0	3	0
	36.428	0	3	0
	36.43	0	3	0
	36.432	0	3	0
	36.434	0	3	0
	36.436	0	3	0
	36.438	0	3	0
	36.44	0	3	0
	36.442	0	3	0
	36.444	0	3	0
	36.446	0	3	0
	36.448	0	3	0
	36.45	0	3	0
	36.452	0	3	0
	36.454	0	3	0
	36.456	0	3	0
	36.458	0	3	0
	36.46	0	3	0
	36.462	0	3	0
	36.464	0	3	0
	36.466	0	3	0
	36.468	0	3	0
	36.47	0	3	0
	36.472	0	3	0
	36.474	0	3	0
	36.476	0	3	0
	36.478	0	3	0
	36.48	0	3	0
	36.482	0	3	0
	36.484	0	3	0
	36.486	0	3	0
	36.488	0	3	0
	36.49	0	3	0
	36.492	0	3	0
	36.494	0	3	0
	36.496	1	3	0
	36.498	1	3	0
	36.5	0	3	0
	36.502	0	3	0
	36.504	0	3	0
	36.506	0	3	0
	36.508	0	3	0
	36.51	0	3	0
	36.512	0	3	0
	36.514	0	3	0
	36.516	0	3	0
	36.518	0	3	0
	36.52	0	3	0
	36.522	1	3	0
	36.524	0	3	0
	36.526	0	3	0
	36.528	1	3	0
	36.53	2	3	0
	36.532	1	3	0
	36.534	2	3	0
	36.536	2	3	0
	36.538	2	3	0
	36.54	2	3	0
	36.542	2	3	0
	36.544	2	3	0
	36.546	2	3	0
	36.548	1	3	0
	36.55	1	3	0
	36.552	1	3	0
	36.554	1	3	0
	36.556	1	3	0
	36.558	0	3	0
	36.56	0	3	0
	36.562	0	3	0
	36.564	0	3	0
	36.566	1	3	0
	36.568	1	3	0
	36.57	2	3	0
	36.572	1	3	0
	36.574	1	3	0
	36.576	1	3	0
	36.578	1	3	0
	36.58	1	3	0
	36.582	1	3	0
	36.584	1	3	0
	36.586	1	3	0
	36.588	1	3	0
	36.59	1	3	0
	36.592	1	3	0
	36.594	1	3	0
	36.596	1	3	0
	36.598	0	3	0
	36.6	1	3	0
	36.602	1	3	0
	36.604	1	3	0
	36.606	1	3	0
	36.608	1	3	0
	36.61	1	3	0
	36.612	0	3	0
	36.614	0	3	0
	36.616	0	3	0
	36.618	0	3	0
	36.62	0	3	0
	36.622	0	3	0
	36.624	0	3	0
	36.626	0	3	0
	36.628	0	3	0
	36.63	0	3	0
	36.632	0	3	0
	36.634	0	3	0
	36.636	0	3	0
	36.638	0	3	0
	36.64	1	3	0
	36.642	0	3	0
	36.644	0	3	0
	36.646	0	3	0
	36.648	0	3	0
	36.65	0	3	0
	36.652	0	3	0
	36.654	0	3	0
	36.656	0	3	0
	36.658	0	3	0
	36.66	0	3	0
	36.662	0	3	0
	36.664	0	3	0
	36.666	0	3	0
	36.668	0	3	0
	36.67	0	3	0
	36.672	0	3	0
	36.674	1	3	0
	36.676	0	3	0
	36.678	0	3	0
	36.68	1	3	0
	36.682	1	3	0
	36.684	1	3	0
	36.686	0	3	0
	36.688	0	3	0
	36.69	0	3	0
	36.692	0	3	0
	36.694	0	3	0
	36.696	0	3	0
	36.698	0	3	0
	36.7	0	3	0
	36.702	1	3	0
	36.704	0	3	0
	36.706	1	3	0
	36.708	0	3	0
	36.71	0	3	0
	36.712	0	3	0
	36.714	0	3	0
	36.716	0	3	0
	36.718	1	3	0
	36.72	0	3	0
	36.722	0	3	0
	36.724	0	3	0
	36.726	0	3	0
	36.728	0	4	0
	36.73	0	4	0
	36.732	0	4	0
	36.734	0	4	0
	36.736	0	4	0
	36.738	0	4	0
	36.74	0	4	0
	36.742	0	4	0
	36.744	0	4	0
	36.746	0	4	0
	36.748	1	4	0
	36.75	0	4	0
	36.752	0	4	0
	36.754	0	4	0
	36.756	0	4	0
	36.758	0	4	0
	36.76	0	4	0
	36.762	0	4	0
	36.764	0	4	0
	36.766	0	4	0
	36.768	0	4	0
	36.77	0	3	0
	36.772	0	3	0
	36.774	0	3	0
	36.776	0	3	0
	36.778	0	3	0
	36.78	0	3	0
	36.782	0	3	0
	36.784	0	3	0
	36.786	0	3	0
	36.788	0	3	0
	36.79	0	3	0
	36.792	1	3	0
	36.794	1	3	0
	36.796	1	3	0
	36.798	1	3	0
	36.8	0	3	0
	36.802	0	3	0
	36.804	0	3	0
	36.806	0	3	0
	36.808	0	3	0
	36.81	0	3	0
	36.812	1	3	0
	36.814	1	3	0
	36.816	1	3	0
	36.818	1	3	0
	36.82	1	3	0
	36.822	1	3	0
	36.824	1	3	0
	36.826	1	3	0
	36.828	1	3	0
	36.83	1	3	0
	36.832	1	3	0
	36.834	1	3	0
	36.836	1	3	0
	36.838	1	3	0
	36.84	1	3	0
	36.842	1	3	0
	36.844	1	3	0
	36.846	1	3	0
	36.848	1	3	0
	36.85	1	3	0
	36.852	1	3	0
	36.854	0	3	0
	36.856	1	3	0
	36.858	1	3	0
	36.86	1	3	0
	36.862	1	3	0
	36.864	1	3	0
	36.866	1	3	0
	36.868	1	3	0
	36.87	0	3	0
	36.872	0	3	0
	36.874	1	3	0
	36.876	1	3	0
	36.878	1	3	0
	36.88	1	3	0
	36.882	1	3	0
	36.884	1	3	0
	36.886	1	3	0
	36.888	1	3	0
	36.89	1	3	0
	36.892	1	3	0
	36.894	1	3	0
	36.896	1	3	0
	36.898	1	3	0
	36.9	0	3	0
	36.902	0	3	0
	36.904	0	3	0
	36.906	0	3	0
	36.908	0	3	0
	36.91	0	3	0
	36.912	0	3	0
	36.914	0	3	0
	36.916	0	3	0
	36.918	0	3	0
	36.92	0	3	0
	36.922	0	3	0
	36.924	0	3	0
	36.926	0	3	0
	36.928	1	3	0
	36.93	1	3	0
	36.932	2	3	0
	36.934	1	3	0
	36.936	1	3	0
	36.938	1	3	0
	36.94	1	3	0
	36.942	1	3	0
	36.944	1	3	0
	36.946	1	3	0
	36.948	1	3	0
	36.95	1	3	0
	36.952	1	3	0
	36.954	1	3	0
	36.956	1	3	0
	36.958	1	3	0
	36.96	1	3	0
	36.962	1	3	0
	36.964	1	3	0
	36.966	1	3	0
	36.968	1	3	0
	36.97	1	3	0
	36.972	1	3	0
	36.974	1	3	0
	36.976	1	3	0
	36.978	1	3	0
	36.98	1	3	0
	36.982	1	3	0
	36.984	1	3	0
	36.986	1	3	0
	36.988	1	3	0
	36.99	1	3	0
	36.992	1	3	0
	36.994	1	3	0
	36.996	1	3	0
	36.998	1	3	0
	37	0	4	0
	37.002	0	4	0
	37.004	0	4	0
	37.006	0	4	0
	37.008	0	4	0
	37.01	0	4	0
	37.012	0	4	0
	37.014	0	4	0
	37.016	0	4	0
	37.018	0	4	0
	37.02	0	4	0
	37.022	0	4	0
	37.024	0	4	0
	37.026	0	4	0
	37.028	0	4	0
	37.03	0	4	0
	37.032	0	4	0
	37.034	0	4	0
	37.036	0	4	0
	37.038	0	4	0
	37.04	0	4	0
	37.042	0	4	0
	37.044	0	4	0
	37.046	0	4	0
	37.048	0	4	0
	37.05	0	4	0
	37.052	0	4	0
	37.054	0	4	0
	37.056	0	4	0
	37.058	0	4	0
	37.06	0	4	0
	37.062	0	4	0
	37.064	0	4	0
	37.066	0	4	0
	37.068	0	4	0
	37.07	0	4	0
	37.072	0	4	0
	37.074	0	4	0
	37.076	0	4	0
	37.078	0	4	0
	37.08	0	4	0
	37.082	0	4	0
	37.084	0	4	0
	37.086	0	4	0
	37.088	0	4	0
	37.09	0	4	0
	37.092	0	4	0
	37.094	0	4	0
	37.096	0	4	0
	37.098	0	4	0
	37.1	0	4	0
	37.102	0	4	0
	37.104	0	4	0
	37.106	0	4	0
	37.108	0	4	0
	37.11	0	4	0
	37.112	0	4	0
	37.114	0	4	0
	37.116	0	4	0
	37.118	0	4	0
	37.12	0	4	0
	37.122	0	4	0
	37.124	0	4	0
	37.126	0	4	0
	37.128	0	4	0
	37.13	0	4	0
	37.132	0	4	0
	37.134	0	4	0
	37.136	0	4	0
	37.138	0	4	0
	37.14	0	4	0
	37.142	0	4	0
	37.144	0	4	0
	37.146	0	4	0
	37.148	0	4	0
	37.15	0	4	0
	37.152	0	4	0
	37.154	0	4	0
	37.156	0	4	0
	37.158	0	4	0
	37.16	1	4	0
	37.162	1	4	0
	37.164	0	4	0
	37.166	0	4	0
	37.168	0	4	0
	37.17	0	4	0
	37.172	0	4	0
	37.174	0	4	0
	37.176	0	4	0
	37.178	0	4	0
	37.18	0	4	0
	37.182	0	4	0
	37.184	0	4	0
	37.186	0	4	0
	37.188	0	4	0
	37.19	0	4	0
	37.192	1	4	0
	37.194	0	4	0
	37.196	0	4	0
	37.198	1	4	0
	37.2	1	4	0
	37.202	1	4	0
	37.204	1	4	0
	37.206	0	4	0
	37.208	0	4	0
	37.21	1	4	0
	37.212	0	4	0
	37.214	0	4	0
	37.216	0	4	0
	37.218	0	4	0
	37.22	0	4	0
	37.222	0	4	0
	37.224	1	4	0
	37.226	0	4	0
	37.228	1	4	0
	37.23	0	4	0
	37.232	1	4	0
	37.234	0	4	0
	37.236	0	4	0
	37.238	1	4	0
	37.24	0	4	0
	37.242	0	4	0
	37.244	0	4	0
	37.246	0	4	0
	37.248	1	4	0
	37.25	1	4	0
	37.252	0	4	0
	37.254	0	4	0
	37.256	0	4	0
	37.258	0	4	0
	37.26	0	4	0
	37.262	0	4	0
	37.264	0	4	0
	37.266	0	4	0
	37.268	0	4	0
	37.27	0	4	0
	37.272	0	4	0
	37.274	1	4	0
	37.276	1	4	0
	37.278	0	4	0
	37.28	0	4	0
	37.282	0	4	0
	37.284	0	4	0
	37.286	1	4	0
	37.288	1	4	0
	37.29	1	4	0
	37.292	1	4	0
	37.294	1	4	0
	37.296	1	4	0
	37.298	1	4	0
	37.3	1	4	0
	37.302	1	4	0
	37.304	1	4	0
	37.306	1	4	0
	37.308	0	4	0
	37.31	0	4	0
	37.312	1	4	0
	37.314	0	4	0
	37.316	0	4	0
	37.318	1	4	0
	37.32	1	4	0
	37.322	0	4	0
	37.324	0	4	0
	37.326	0	4	0
	37.328	0	4	0
	37.33	0	4	0
	37.332	0	4	0
	37.334	0	4	0
	37.336	0	4	0
	37.338	0	4	0
	37.34	0	4	0
	37.342	0	4	0
	37.344	0	4	0
	37.346	0	4	0
	37.348	0	4	0
	37.35	1	4	0
	37.352	1	4	0
	37.354	0	4	0
	37.356	0	4	0
	37.358	0	4	0
	37.36	0	4	0
	37.362	0	4	0
	37.364	0	4	0
	37.366	0	4	0
	37.368	0	4	0
	37.37	0	4	0
	37.372	1	4	0
	37.374	1	4	0
	37.376	1	4	0
	37.378	1	4	0
	37.38	1	4	0
	37.382	1	4	0
	37.384	1	4	0
	37.386	1	4	0
	37.388	1	4	0
	37.39	1	4	0
	37.392	0	4	0
	37.394	1	4	0
	37.396	1	4	0
	37.398	1	4	0
	37.4	1	4	0
	37.402	1	4	0
	37.404	1	4	0
	37.406	1	4	0
	37.408	0	4	0
	37.41	0	4	0
	37.412	0	4	0
	37.414	1	4	0
	37.416	1	4	0
	37.418	1	4	0
	37.42	1	4	0
	37.422	1	4	0
	37.424	1	4	0
	37.426	1	4	0
	37.428	1	4	0
	37.43	1	4	0
	37.432	1	4	0
	37.434	1	4	0
	37.436	1	4	0
	37.438	1	4	0
	37.44	0	4	0
	37.442	1	4	0
	37.444	1	4	0
	37.446	1	4	0
	37.448	1	4	0
	37.45	1	4	0
	37.452	1	4	0
	37.454	0	4	0
	37.456	0	4	0
	37.458	0	4	0
	37.46	0	4	0
	37.462	0	4	0
	37.464	0	4	0
	37.466	0	4	0
	37.468	0	4	0
	37.47	0	4	0
	37.472	0	4	0
	37.474	0	4	0
	37.476	0	4	0
	37.478	0	4	0
	37.48	0	4	0
	37.482	0	4	0
	37.484	0	4	0
	37.486	0	4	0
	37.488	0	4	0
	37.49	0	4	0
	37.492	0	4	0
	37.494	0	4	0
	37.496	0	4	0
	37.498	0	4	0
	37.5	0	4	0
	37.502	0	4	0
	37.504	0	4	0
	37.506	0	4	0
	37.508	0	4	0
	37.51	0	4	0
	37.512	0	4	0
	37.514	0	4	0
	37.516	0	4	0
	37.518	0	4	0
	37.52	0	4	0
	37.522	0	4	0
	37.524	0	4	0
	37.526	0	4	0
	37.528	0	4	0
	37.53	0	4	0
	37.532	0	4	0
	37.534	0	4	0
	37.536	0	4	0
	37.538	0	4	0
	37.54	0	4	0
	37.542	0	4	0
	37.544	0	4	0
	37.546	0	4	0
	37.548	0	4	0
	37.55	0	4	0
	37.552	0	4	0
	37.554	0	4	0
	37.556	0	4	0
	37.558	0	4	0
	37.56	0	4	0
	37.562	0	4	0
	37.564	0	4	0
	37.566	0	4	0
	37.568	0	4	0
	37.57	0	4	0
	37.572	0	4	0
	37.574	0	4	0
	37.576	0	4	0
	37.578	0	4	0
	37.58	0	4	0
	37.582	0	4	0
	37.584	0	4	0
	37.586	0	4	0
	37.588	0	4	0
	37.59	0	4	0
	37.592	0	4	0
	37.594	0	4	0
	37.596	0	4	0
	37.598	0	4	0
	37.6	0	4	0
	37.602	0	4	0
	37.604	0	4	0
	37.606	0	4	0
	37.608	0	4	0
	37.61	0	4	0
	37.612	0	4	0
	37.614	0	4	0
	37.616	0	4	0
	37.618	0	4	0
	37.62	0	4	0
	37.622	0	4	0
	37.624	0	4	0
	37.626	0	4	0
	37.628	0	4	0
	37.63	0	4	0
	37.632	0	4	0
	37.634	0	4	0
	37.636	0	4	0
	37.638	0	4	0
	37.64	0	4	0
	37.642	0	4	0
	37.644	0	4	0
	37.646	0	4	0
	37.648	0	4	0
	37.65	0	4	0
	37.652	0	4	0
	37.654	0	4	0
	37.656	0	4	0
	37.658	0	4	0
	37.66	0	4	0
	37.662	0	4	0
	37.664	0	4	0
	37.666	0	4	0
	37.668	0	4	0
	37.67	0	4	0
	37.672	0	4	0
	37.674	0	4	0
	37.676	0	4	0
	37.678	0	4	0
	37.68	0	4	0
	37.682	0	4	0
	37.684	0	4	0
	37.686	0	4	0
	37.688	0	4	0
	37.69	0	4	0
	37.692	0	4	0
	37.694	0	4	0
	37.696	0	4	0
	37.698	0	4	0
	37.7	0	4	0
	37.702	0	4	0
	37.704	0	4	0
	37.706	0	4	0
	37.708	0	4	0
	37.71	0	4	0
	37.712	0	4	0
	37.714	0	4	0
	37.716	0	4	0
	37.718	0	4	0
	37.72	0	4	0
	37.722	0	4	0
	37.724	0	4	0
	37.726	0	4	0
	37.728	0	4	0
	37.73	0	4	0
	37.732	0	4	0
	37.734	0	4	0
	37.736	0	4	0
	37.738	0	4	0
	37.74	0	4	0
	37.742	0	4	0
	37.744	0	4	0
	37.746	0	4	0
	37.748	0	4	0
	37.75	0	4	0
	37.752	0	4	0
	37.754	0	4	0
	37.756	0	4	0
	37.758	0	4	0
	37.76	0	4	0
	37.762	0	4	0
	37.764	0	4	0
	37.766	0	4	0
	37.768	0	4	0
	37.77	0	4	0
	37.772	0	4	0
	37.774	0	4	0
	37.776	0	4	0
	37.778	0	4	0
	37.78	0	4	0
	37.782	0	4	0
	37.784	0	4	0
	37.786	0	4	0
	37.788	0	4	0
	37.79	0	4	0
	37.792	0	4	0
	37.794	0	4	0
	37.796	0	4	0
	37.798	0	4	0
	37.8	0	4	0
	37.802	0	4	0
	37.804	0	4	0
	37.806	0	4	0
	37.808	0	4	0
	37.81	0	4	0
	37.812	0	4	0
	37.814	0	4	0
	37.816	0	4	0
	37.818	0	4	0
	37.82	0	4	0
	37.822	0	4	0
	37.824	0	4	0
	37.826	0	4	0
	37.828	0	4	0
	37.83	0	4	0
	37.832	0	4	0
	37.834	0	4	0
	37.836	0	4	0
	37.838	0	4	0
	37.84	0	4	0
	37.842	0	4	0
	37.844	0	4	0
	37.846	0	4	0
	37.848	0	4	0
	37.85	0	4	0
	37.852	0	4	0
	37.854	0	4	0
	37.856	0	4	0
	37.858	0	4	0
	37.86	0	4	0
	37.862	0	4	0
	37.864	0	4	0
	37.866	0	4	0
	37.868	0	4	0
	37.87	0	4	0
	37.872	0	4	0
	37.874	0	4	0
	37.876	0	4	0
	37.878	0	4	0
	37.88	0	4	0
	37.882	0	4	0
	37.884	0	4	0
	37.886	0	4	0
	37.888	0	4	0
	37.89	0	4	0
	37.892	0	4	0
	37.894	0	4	0
	37.896	0	4	0
	37.898	0	4	0
	37.9	0	4	0
	37.902	0	4	0
	37.904	0	4	0
	37.906	0	4	0
	37.908	0	4	0
	37.91	0	4	0
	37.912	0	4	0
	37.914	0	4	0
	37.916	0	4	0
	37.918	0	4	0
	37.92	0	4	0
	37.922	0	4	0
	37.924	0	4	0
	37.926	0	4	0
	37.928	0	4	0
	37.93	0	4	0
	37.932	0	4	0
	37.934	0	4	0
	37.936	0	4	0
	37.938	0	4	0
	37.94	0	4	0
	37.942	0	4	0
	37.944	0	4	0
	37.946	0	4	0
	37.948	0	4	0
	37.95	0	4	0
	37.952	0	4	0
	37.954	0	4	0
	37.956	0	4	0
	37.958	0	4	0
	37.96	0	4	0
	37.962	0	4	0
	37.964	0	4	0
	37.966	0	4	0
	37.968	0	4	0
	37.97	0	4	0
	37.972	0	4	0
	37.974	0	4	0
	37.976	0	4	0
	37.978	0	4	0
	37.98	0	4	0
	37.982	0	4	0
	37.984	0	4	0
	37.986	0	4	0
	37.988	0	4	0
	37.99	0	4	0
	37.992	0	4	0
	37.994	0	4	0
	37.996	0	4	0
	37.998	1	4	0
	38	1	4	0
	38.002	1	4	0
	38.004	1	4	0
	38.006	1	4	0
	38.008	1	4	0
	38.01	1	4	0
	38.012	1	4	0
	38.014	1	4	0
	38.016	1	4	0
	38.018	1	4	0
	38.02	1	4	0
	38.022	0	4	0
	38.024	0	4	0
	38.026	0	4	0
	38.028	0	4	0
	38.03	0	4	0
	38.032	0	4	0
	38.034	0	4	0
	38.036	0	4	0
	38.038	0	4	0
	38.04	0	4	0
	38.042	0	4	0
	38.044	0	4	0
	38.046	0	4	0
	38.048	0	4	0
	38.05	0	4	0
	38.052	0	4	0
	38.054	0	4	0
	38.056	0	4	0
	38.058	0	4	0
	38.06	0	4	0
	38.062	0	4	0
	38.064	0	4	0
	38.066	0	4	0
	38.068	0	4	0
	38.07	0	4	0
	38.072	0	4	0
	38.074	0	3	0
	38.076	0	3	0
	38.078	1	3	0
	38.08	0	3	0
	38.082	0	3	0
	38.084	1	3	0
	38.086	1	3	0
	38.088	1	3	0
	38.09	1	3	0
	38.092	1	3	0
	38.094	1	3	0
	38.096	1	3	0
	38.098	1	3	0
	38.1	1	3	0
	38.102	1	3	0
	38.104	1	3	0
	38.106	0	3	0
	38.108	0	3	0
	38.11	1	3	0
	38.112	1	3	0
	38.114	1	3	0
	38.116	1	3	0
	38.118	1	3	0
	38.12	1	3	0
	38.122	1	3	0
	38.124	1	3	0
	38.126	1	3	0
	38.128	1	3	0
	38.13	1	3	0
	38.132	1	3	0
	38.134	1	3	0
	38.136	1	3	0
	38.138	1	3	0
	38.14	1	3	0
	38.142	1	3	0
	38.144	1	3	0
	38.146	1	3	0
	38.148	1	3	0
	38.15	2	3	0
	38.152	2	3	0
	38.154	1	3	0
	38.156	1	3	0
	38.158	2	3	0
	38.16	2	3	0
	38.162	2	3	0
	38.164	2	3	0
	38.166	2	3	0
	38.168	2	3	0
	38.17	2	3	0
	38.172	2	3	0
	38.174	2	3	0
	38.176	2	3	0
	38.178	2	3	0
	38.18	0	3	0
	38.182	0	3	0
	38.184	1	3	0
	38.186	1	3	0
	38.188	0	3	0
	38.19	1	3	0
	38.192	1	3	0
	38.194	2	3	0
	38.196	1	3	0
	38.198	2	3	0
	38.2	2	3	0
	38.202	2	3	0
	38.204	2	3	0
	38.206	1	3	0
	38.208	1	3	0
	38.21	1	3	0
	38.212	1	3	0
	38.214	1	3	0
	38.216	1	3	0
	38.218	1	3	0
	38.22	1	3	0
	38.222	1	3	0
	38.224	1	3	0
	38.226	1	3	0
[truncated: 406,887+ more rows]

## Sheet: Fig. 2f
	Histogram
	bins (s)	δt (s)
	1e-12	7.4e-11
	1.45265e-12	2.04e-10
	2.1102e-12	7.2e-11
	3.0654e-12	5e-11
	4.45296e-12	1.86e-10
	6.46861e-12	7.6e-10
	9.39665e-12	2.4e-11
	1.36501e-11	3.9e-10
	1.98288e-11	6.04e-10
	2.88044e-11	1.48e-09
	4.18429e-11	8.84e-10
	6.07832e-11	3.44e-10
	8.8297e-11	5.7e-10
	1.28265e-10	1.6e-09
	1.86325e-10	1e-10
	2.70665e-10	8.44e-10
	3.93183e-10	1.3e-10
	5.71159e-10	1.412e-09
	8.29696e-10	5e-10
	1.20526e-09	1.02e-09
	1.75083e-09	6.8e-10
	2.54335e-09	1.436e-09
	3.6946e-09	1.052e-09
	5.36698e-09	1.486e-09
	7.79636e-09	1.92e-10
	1.13254e-08	6.4e-10
	1.64519e-08	6.2e-10
	2.38989e-08	1.02e-10
	3.47169e-08	4e-11
	5.04316e-08	1.32e-10
	7.32597e-08	1.7e-10
	1.06421e-07	2.12e-10
	1.54593e-07	3.22e-10
	2.2457e-07	6.22e-10
	3.26222e-07	4.04e-10
	4.73888e-07	6e-12
	6.88395e-07	4.5e-10
	1e-06	1.88e-09
		9.8e-11
		2.84e-10
		3.74e-10
		4.62e-10
		7.04e-10
		7.86e-10
		8.22e-10
		2.008e-09
		1.066e-09
		3.86e-10
		2.06e-10
		1.026e-09
		3.73e-09
		1.272e-09
		1.09e-09
		2e-12
		8.66e-10
		1.94e-10
		5.72e-10
		5.26e-10
		1.488e-09
		1.026e-09
		4.28e-10
		3.776e-09
		2.48e-10
		3.64e-10
		1.856e-09
		1.27e-09
		6.76e-10
		2.148e-09
		2.638e-09
		1.952e-09
		1.7e-10
		3.16e-10
		5.6e-11
		3.334e-09
		5.56e-10
		2.74e-10
		1.11e-09
		5.36e-10
		4.86e-10
		2.18e-10
		1.334e-09
		3.46e-10
		5.74e-10
		3.6e-11
		8e-12
		1.8e-11
		6.3e-10
		2.12e-10
		1.042e-09
		6.18e-10
		1.418e-09
		7.42e-10
		4.6e-11
		1.84e-10
		2.352e-09
		9.4e-11
		5.46e-10
		1.072e-09
		6.62e-10
		1.84e-10
		1.968e-09
		1.2e-09
		1.74e-10
		1.2e-11
		1.03e-09
		3.7e-10
		3.22e-10
		1.79e-09
		5.74e-10
		3.186e-09
		2.596e-09
		9.8e-11
		8.98e-10
		5.82e-10
		5.52e-10
		1.296e-09
		1.32e-10
		6.28e-10
		2.9e-10
		4.1e-10
		1.28e-10
		2.76e-10
		6.2e-11
		6.82e-10
		5.328e-09
		1.444e-09
		1.536e-09
		1.6e-11
		1.396e-09
		5.84e-10
		5.26e-10
		1.662e-09
		7.22e-10
		1.178e-09
		4.56e-10
		7.52e-10
		1.482e-09
		8e-12
		1.072e-09
		1.46e-10
		9.12e-10
		5.02e-10
		1.49e-09
		2.8e-11
		6.36e-10
		1.038e-09
		2.008e-09
		4.9e-10
		3.76e-10
		1.332e-09
		2.56e-10
		1.128e-09
		2.1e-10
		9.3e-10
		4.532e-09
		1.08e-09
		7.48e-10
		3.5e-10
		2.77e-09
		3.86e-10
		8.82e-10
		1.76e-10
		2.046e-09
		1.32e-10
		3.016e-09
		3e-11
		9e-11
		1.908e-09
		6.2e-11
		6e-12
		1.376e-09
		1.278e-09
		7.54e-10
		1.296e-09
		7.94e-10
		1.28e-10
		1.48e-10
		1.43e-09
		3.612e-09
		2.68e-10
		1.68e-10
		1.44e-10
		3.552e-09
		1.152e-09
		5.88e-10
		2.86e-10
		4.6e-11
		3.288e-09
		1.218e-09
		1.768e-09
		4.44e-10
		2.602e-09
		3.8e-11
		5e-10
		1.186e-09
		2.128e-09
		1.264e-09
		8.12e-10
		1.822e-09
		1.32e-10
		1.702e-09
		1.736e-09
		6e-12
		6.42e-10
		6.3e-10
		4.36e-10
		1.68e-10
		8.2e-11
		2.06e-10
		1.136e-09
		5.74e-10
		5.54e-10
		5e-10
		4.4e-10
		5.22e-10
		5.68e-10
		2.012e-09
		8.22e-10
		1.75e-09
		3e-11
		4.82e-10
		8.42e-10
		2.66e-10
		2.5e-09
		2.08e-10
		6.18e-10
		5.9e-10
		3.84e-10
		9.8e-10
		9.24e-10
		1.422e-09
		2.744e-09
		2.23e-09
		7.74e-10
		1.016e-09
		2.7e-10
		6.12e-10
		4.06e-10
		2.906e-09
		2.482e-09
		7e-11
		4.154e-09
		1.018e-09
		1.84e-10
		1.6e-10
		3e-11
		3.8e-10
		1.674e-09
		6.4e-11
		5.2e-11
		4.8e-11
		1.278e-09
		1.27e-09
		1.45e-09
		2.54e-10
		9.76e-10
		7.6e-11
		6.42e-10
		2.2e-11
		1.702e-09
		1.42e-09
		1.19e-09
		2.6e-11
		2.388e-09
		9.2e-11
		3e-11
		8.44e-10
		1.09e-09
		5.84e-10
		1.32e-10
		6.38e-10
		3.1e-10
		1.9e-10
		1.254e-09
		9.54e-10
		9.42e-10
		2.66e-10
		1.38e-10
		3.91e-09
		1.908e-09
		4.1e-10
		5.08e-10
		4e-11
		5.94e-10
		2.674e-09
		9.4e-10
		2.958e-09
		4.8e-11
		1.772e-09
		2.28e-10
		1.21e-09
		2.06e-10
		1.406e-09
		4.02e-10
		1.058e-09
		6.58e-10
		2.24e-10
		2.366e-09
		1.9e-10
		7e-11
		4.22e-10
		8.3e-10
		4.8e-10
		2.92e-10
		3.5e-10
		7.08e-10
		4.54e-10
		2.728e-09
		1.136e-09
		1.44e-10
		1.7e-09
		8.36e-10
		1.226e-09
		1.272e-09
		5.82e-10
		6.46e-10
		6.06e-10
		1.394e-09
		5.7e-10
		1.278e-09
		5.66e-10
		1.022e-09
		1.46e-09
		3.48e-10
		3.66e-10
		1.408e-09
		6.08e-10
		1.966e-09
		1.078e-09
		2.996e-09
		2.08e-10
		3.038e-09
		1.658e-09
		9.6e-10
		5.88e-10
		1.52e-10
		3.66e-10
		4.64e-10
		1.04e-09
		3.54e-10
		7.96e-10
		2.66e-10
		6.48e-10
		1.838e-09
		5.8e-11
		9.4e-10
		5.28e-10
		4.64e-10
		1.742e-09
		9.08e-10
		3.91e-09
		3.46e-10
		3.042e-09
		4.76e-10
		4.84e-10
		7.08e-10
		1.07e-09
		1.658e-09
		1.03e-09
		1.64e-10
		1.04e-10
		3.04e-10
		1.23e-09
		4.4e-11
		1.776e-09
		1.064e-09
		3.6e-10
		3e-11
		7.32e-10
		8.98e-10
		4.84e-10
		4.12e-10
		3.04e-10
		6.8e-11
		8.82e-10
		1.698e-09
		3.4e-10
		4.22e-10
		4.4e-10
		1.986e-09
		9.76e-10
		7.8e-11
		3.6e-10
		1.62e-10
		3.4e-10
		1.806e-09
		2.2e-10
		4e-10
		5.36e-10
		2.162e-09
		1.96e-10
		2.38e-10
		6.6e-11
		3.38e-10
		3.176e-09
		6.14e-10
		4.58e-10
		4.48e-10
		2.3e-10
		8e-11
		1.58e-10
		1.224e-09
		2.08e-09
		3.98e-10
		1.6e-10
		2.312e-09
		6.42e-10
		1.632e-09
		1.18e-10
		3.2e-11
		2.86e-10
		3.92e-10
		2.376e-09
		1.492e-09
		4.2e-11
		1.472e-09
		1.932e-09
		4.24e-10
		8e-11
		3.082e-09
		4.84e-10
		5.14e-10
		1.348e-09
		2.14e-10
		3.4e-10
		5.88e-10
		4.66e-10
		9.4e-10
		1.74e-09
		1.2e-11
		6.52e-10
		2.574e-09
		3.24e-10
		1.228e-09
		1.26e-10
		1e-09
		1.688e-09
		1.672e-09
		1.24e-10
		8.24e-10
		5.16e-10
		1.686e-09
		4.2e-10
		1.13e-09
		2.96e-10
		4.16e-10
		3.858e-09
		5.2e-10
		9.44e-10
		7.34e-10
		2.34e-10
		1.846e-09
		1.38e-10
		8.02e-10
		3.4e-10
		2.03e-09
		2.346e-09
		7.18e-10
		3.46e-10
		3.68e-10
		8.4e-11
		1.22e-10
		1.1e-10
		2.452e-09
		1.52e-10
		1.66e-10
		1.86e-09
		2.4e-10
		1.352e-09
		4.8e-10
		4.98e-10
		3.2e-11
		7.32e-10
		2.368e-09
		1.66e-10
		6.6e-11
		8.88e-10
		1.13e-09
		2.8e-10
		2.04e-10
		3.4e-10
		7.9e-10
		9.2e-11
		2.338e-09
		8.72e-10
		1.046e-09
		3.54e-10
		2.804e-09
		1.222e-09
		5.32e-10
		2.16e-10
		1.94e-10
		6.52e-10
		1.45e-09
		8.32e-10
		4.118e-09
		4.54e-10
		3.2e-10
		2.4e-10
		5.18e-10
		1.902e-09
		8.4e-11
		4.4e-10
		2.14e-10
		6.28e-10
		1.52e-10
		7.3e-10
		1.388e-09
		2.44e-09
		4.6e-10
		2.368e-09
		5.78e-10
		7.54e-10
		4.12e-10
		5.34e-10
		2.76e-10
		3.52e-10
		1.078e-09
		9.2e-11
		6.28e-10
		7.18e-10
		8.9e-10
		6.32e-10
		1.15e-09
		1.458e-09
		1.558e-09
		2.904e-09
		1.318e-09
		1.488e-09
		6.32e-10
		8.02e-10
		5.64e-10
		9.7e-10
		1.18e-10
		2.88e-10
		1.658e-09
		5.78e-10
		3.7e-10
		9e-11
		2.6e-10
		6.66e-10
		1.048e-09
		1.49e-09
		1.33e-09
		1.462e-09
		4.78e-10
		2.48e-10
		9.2e-10
		8.56e-10
		3.66e-10
		9.2e-10
		1.408e-09
		2.8e-11
		2.4e-11
		1.422e-09
		6.98e-10
		9.2e-10
		1.762e-09
		1.052e-09
		1.31e-09
		1.52e-10
		1.246e-09
		2.86e-10
		1.21e-09
		4.84e-10
		1.462e-09
		3.54e-10
		1.234e-09
		6.4e-11
		1.686e-09
		3.602e-09
		5.08e-10
		1.92e-09
		8.64e-10
		1.44e-10
		2.16e-10
		2.392e-09
		3.08e-10
		1.538e-09
		2.852e-09
		2.15e-09
		4.2e-10
		1.68e-10
		5.66e-10
		9.66e-10
		2.9e-10
		1.212e-09
		2.34e-10
		1.312e-09
		6.5e-10
		1.62e-10
		1.238e-09
		1.634e-09
		2.578e-09
		2.018e-09
		1.974e-09
		2.52e-10
		1.26e-10
		1.086e-09
		3.18e-10
		1.56e-10
		1.036e-09
		1.54e-10
		5.94e-10
		2.6e-10
		1.054e-09
		1.186e-09
		6.38e-10
		6.62e-10
		3.72e-10
		1.2e-10
		7.206e-09
		1.11e-09
		1.53e-09
		2.994e-09
		1.4e-11
		1.54e-10
		8.22e-10
		1.86e-10
		1.69e-09
		3.08e-10
		1.158e-09
		1.29e-09
		5.72e-10
		8.18e-10
		3.66e-10
		2e-11
		3.72e-10
		1.798e-09
		8.76e-10
		6.58e-10
		7.9e-10
		1.286e-09
		5.32e-10
		1.76e-10
		1.292e-09
		1.04e-10
		6.3e-10
		3.45e-09
		7.8e-11
		5.14e-10
		4.1e-10
		1e-11
		2.4e-11
		1.672e-09
		1.278e-09
		4.4e-11
		1.194e-09
		1.2e-10
		1.42e-10
		2.8e-11
		9.36e-10
		3.054e-09
		1.32e-10
		4.04e-10
		1.748e-09
		2.538e-09
		9.02e-10
		6.24e-10
		2.58e-10
		7.78e-10
		1.79e-09
		1.278e-09
		1.3e-09
		6.6e-11
		6.58e-10
		1.282e-09
		1.76e-10
		2.364e-09
		9.5e-10
		6.4e-11
		2.9e-09
		1.04e-10
		5.02e-09
		1.22e-10
		2.86e-10
		3.22e-10
		9e-11
		1.358e-09
		1.288e-09
		4.4e-11
		5e-11
		4.68e-10
		4.8e-10
		3.36e-10
		1.536e-09
		2.302e-09
		7.08e-10
		4.64e-10
		1.068e-09
		3.58e-10
		5e-10
		2.358e-09
		2.024e-09
		5.42e-10
		2.64e-10
		5.38e-09
		1.144e-09
		8.52e-10
		2.278e-09
		1.16e-10
		3e-10
		2.832e-09
		9.4e-11
		1.296e-09
		4.42e-10
		8.08e-10
		1.93e-09
		4e-12
		1.914e-09
		1.484e-09
		5.12e-10
		2.338e-09
		1.706e-09
		1.368e-09
		2e-11
		1.512e-09
		2.356e-09
		7.74e-10
		4.68e-10
		1.592e-09
		1.156e-09
		2.238e-09
		1.82e-10
		8.94e-10
		4.22e-10
		6.7e-10
		6.88e-10
		8.8e-10
		1.94e-10
		7.8e-10
		1.214e-09
		4.28e-10
		1.522e-09
		1.838e-09
		1.18e-10
		1.454e-09
		6.68e-10
		7.28e-10
		1.064e-09
		3.768e-09
		1.254e-09
		8.36e-10
		2.966e-09
		7.34e-10
		3.94e-10
		3.24e-10
		4.12e-10
		5.46e-10
		2.8e-11
		2.58e-10
		3.11e-09
		1.2e-11
		2.568e-09
		8.7e-10
		1.338e-09
		2.92e-10
		3.48e-09
		1.672e-09
		9.9e-10
		1.68e-10
		1.61e-09
		3.1e-10
		7.14e-10
		3.118e-09
		4.16e-10
		1.59e-09
		3.81e-09
		9.6e-11
		1.38e-10
		2.024e-09
		4.2e-11
		3.56e-10
		4.78e-10
		4.32e-10
		1.892e-09
		1.86e-10
		1.1e-10

## Sheet: Fig. 2g
	Histogram
	bins (s)	τ (s)
	1e-12	6e-11
	1.45265e-12	1.212e-09
	2.1102e-12	1.8e-11
	3.0654e-12	2e-12
	4.45296e-12	1.42e-10
	6.46861e-12	1.06e-10
	9.39665e-12	4e-12
	1.36501e-11	2e-12
	1.98288e-11	8e-12
	2.88044e-11	1.6e-11
	4.18429e-11	8e-12
	6.07832e-11	2.4e-11
	8.8297e-11	4e-11
	1.28265e-10	1.38e-10
	1.86325e-10	8e-12
	2.70665e-10	4.8e-11
	3.93183e-10	2e-12
	5.71159e-10	1.8e-11
	8.29696e-10	1e-11
	1.20526e-09	2.6e-11
	1.75083e-09	7.2e-11
	2.54335e-09	1e-11
	3.6946e-09	2e-12
	5.36698e-09	1.8e-11
	7.79636e-09	1.48e-10
	1.13254e-08	8e-12
	1.64519e-08	1e-11
	2.38989e-08	6e-12
	3.47169e-08	1.4e-11
	5.04316e-08	6.6e-11
	7.32597e-08	2e-12
	1.06421e-07	1.164e-09
	1.54593e-07	2e-12
	2.2457e-07	1.8e-11
	3.26222e-07	2e-11
	4.73888e-07	8e-11
	6.88395e-07	2e-12
	1e-06	8e-12
		1.2e-11
		8e-12
		3e-11
		7.2e-11
		1.2e-11
		1.362e-09
		2.6e-11
		4e-12
		2e-12
		3.2e-11
		1e-11
		8e-12
		8.8e-11
		2e-12
		2.6e-11
		2e-12
		1.6e-11
		1.538e-09
		2e-12
		2e-12
		4e-12
		1.978e-09
		6.32e-10
		3.4e-11
		2e-12
		1.34e-10
		6e-12
		1.4e-11
		2.2e-11
		6.8e-11
		3.62e-10
		2.6e-11
		3e-10
		2e-12
		2e-12
		7.6e-11
		1e-11
		2e-12
		2.8e-11
		2.8e-11
		6e-12
		2.2e-11
		1.42e-10
		2e-12
		2e-12
		2e-12
		1.2e-11
		2.2e-11
		6e-12
		1.6e-11
		3.6e-11
		2e-12
		2.96e-10
		1.2e-11
		1.8e-11
		3.4e-11
		2e-12
		1.04e-10
		8e-12
		2e-12
		4e-12
		4e-12
		1e-11
		1.4e-11
		3.8e-11
		1.82e-10
		6.6e-11
		2.06e-10
		1e-11
		8e-12
		2e-12
		6e-12
		2e-12
		5.16e-10
		2.62e-10
		4e-12
		2e-12
		1e-11
		8e-12
		5e-11
		3.14e-10
		1.2e-11
		3.6e-11
		1.2e-11
		6.3e-10
		2.6e-11
		2e-12
		2e-12
		2e-12
		1.4e-11
		9.2e-11
		1.22e-10
		8e-12
		8e-12
		3.4e-10
		4e-12
		7.18e-10
		2e-12
		6e-12
		1.8e-11
		8.8e-11
		3.4e-11
		2e-12
		3.6e-11
		6e-12
		1e-11
		6e-12
		2.8e-11
		1.7e-10
		2e-12
		2e-12
		4e-12
		4e-11
		4e-12
		2e-12
		4e-12
		1.2e-11
		8.2e-11
		4e-12
		2e-12
		1e-11
		1e-11
		1e-11
		3.4e-11
		2.26e-10
		5.6e-11
		2e-12
		4e-12
		6e-12
		1.86e-10
		2e-11
		8e-12
		5e-11
		2e-12
		5.6e-11
		4.3e-10
		8e-12
		2e-12
		1.276e-09
		2e-12
		1.4e-11
		3.4e-11
		6e-12
		4.4e-11
		3.4e-11
		5e-11
		2e-12
		2.6e-11
		9.4e-11
		6e-12
		4e-11
		3e-11
		4e-12
		1.6e-11
		1.4e-11
		2.2e-11
		2e-12
		6.6e-11
		2.2e-11
		2e-12
		2e-12
		2.6e-11
		3e-11
		5.4e-11
		7.6e-11
		2e-12
		3.4e-11
		2.6e-11
		2e-12
		4.4e-11
		2e-12
		4e-12
		2e-12
		1.32e-10
		4e-12
		3e-11
		4e-12
		2.4e-11
		8e-12
		2e-12
		9.4e-11
		4e-12
		8e-11
		9.4e-11
		2e-12
		2e-12
		4e-12
		4e-12
		8.4e-11
		8e-12
		1e-11
		2e-12
		2e-12
		2.2e-11
		8e-12
		2e-12
		8e-11
		1e-11
		6.9e-10
		1.2e-11
		6e-12
		2e-12
		6e-12
		1e-11
		1e-11
		1.78e-10
		4e-12
		1.44e-10
		1.6e-11
		4.88e-10
		4e-12
		8e-12
		4e-12
		4.02e-10
		1.2e-11
		1.4e-11
		2e-12
		1.2e-11
		1.4e-11
		8e-12
		8e-12
		1e-11
		3.4e-11
		2e-12
		4e-12
		5.06e-10
		2e-11
		1.8e-11
		6e-12
		2e-12
		4e-12
		2e-12
		1.2e-11
		2e-12
		1e-11
		2e-11
		1.6e-11
		6e-12
		8e-12
		2e-12
		2e-12
		4e-12
		8e-12
		1.18e-10
		2.8e-11
		1.84e-10
		4.8e-11
		4.4e-11
		2e-12
		4e-12
		2e-12
		8e-12
		6.4e-11
		2e-12
		6e-11
		1e-11
		4e-12
		4e-12
		2e-12
		6.6e-11
		2e-12
		4e-12
		1.48e-10
		6e-12
		6.14e-10
		2e-12
		3.2e-11
		6e-12
		4e-12
		2e-12
		2.14e-10
		1.6e-11
		4e-12
		1.6e-11
		4e-12
		4e-12
		2e-12
		7.48e-10
		6e-11
		2e-12
		2e-12
		2e-12
		3.6e-11
		1.8e-10
		4e-12
		4e-12
		2e-12
		4.8e-11
		5.2e-11
		2e-12
		2e-12
		2.28e-10
		1.46e-10
		4e-12
		5.2e-11
		2e-11
		1.44e-10
		2e-12
		1.28e-10
		2e-12
		2e-10
		4.62e-10
		4e-12
		1e-11
		6e-12

## Sheet: Fig. 3a
		Growth temperature (K)
		700	708.081	716.162	724.242	732.323	740.404	748.485	756.566	764.646	772.727	780.808	788.889	796.97	805.051	813.131	821.212	829.293	837.374	845.455	853.535	861.616	869.697	877.778	885.859	893.939	902.02	910.101	918.182	926.263	934.343	942.424	950.505	958.586	966.667	974.747	982.828	990.909	998.99	1007.07	1015.15	1023.23	1031.31	1039.39	1047.47	1055.56	1063.64	1071.72	1079.8
Growth rate (μm/s)	10	2.3744e+37	6.91558e+39	2.59808e+42	1.2693e+45	8.13153e+47	6.88907e+50	7.78549e+53	1.18408e+57	2.44541e+60	6.92121e+63	2.70975e+67	1.4816e+71	1.14236e+75	1.25439e+79	1.9815e+83	4.54924e+87	1.53389e+92	7.67671e+96	5.76464e+101	6.56691e+106	1.14762e+112	3.11192e+117	1.32456e+123	8.95441e+128	9.73019e+134	1.72029e+141	5.01011e+147	2.43394e+154	1.99769e+161	2.80629e+168	6.83658e+175	2.92722e+183	2.23295e+191	3.07677e+199	7.76576e+207	3.64179e+216	3.21921e+225	5.44308e+234	1.78669e+244	1.15586e+254	1.49641e+264	3.93748e+274	2.13914e+285	2.43803e+296	8.19638e+296	8.19638e+296	8.19638e+296	8.19638e+296
	10.7227	2.46734e+34	4.88005e+36	1.22389e+39	3.92173e+41	1.61808e+44	8.66453e+46	6.07034e+49	5.6102e+52	6.89737e+55	1.13774e+59	2.54005e+62	7.7435e+65	3.2528e+69	1.90023e+73	1.55833e+77	1.8112e+81	3.01269e+85	7.24304e+89	2.5424e+94	1.31636e+99	1.01588e+104	1.18103e+109	2.09077e+114	5.69836e+119	2.41787e+125	1.61539e+131	1.71906e+137	2.94821e+143	8.24601e+149	3.80714e+156	2.93733e+163	3.83463e+170	8.57845e+177	3.33113e+185	2.27479e+193	2.76829e+201	6.08475e+209	2.44884e+218	1.82971e+227	2.57399e+236	6.91552e+245	3.60012e+255	3.68512e+265	7.52813e+275	3.11583e+286	8.19638e+296	8.19638e+296	8.19638e+296
	11.4976	4.06776e+31	5.60785e+33	9.6479e+35	2.08612e+38	5.71024e+40	1.99334e+43	8.941e+45	5.19279e+48	3.9357e+51	3.92386e+54	5.18804e+57	9.17255e+60	2.18694e+64	7.09211e+67	3.15579e+71	1.94403e+75	1.67303e+79	2.03009e+83	3.50609e+87	8.70114e+91	3.13329e+96	1.65346e+101	1.29158e+106	1.5088e+111	2.66341e+116	7.18015e+121	2.98802e+127	1.94058e+133	1.98882e+139	3.25289e+145	8.5887e+151	3.70355e+158	2.63919e+165	3.14551e+172	6.34696e+179	2.19513e+187	1.31772e+195	1.39053e+203	2.613e+211	8.85915e+219	5.49176e+228	6.30889e+237	1.36162e+247	5.59815e+256	4.44658e+266	6.92139e+276	2.14203e+287	8.19638e+296
	12.3285	1.0314e+29	1.01549e+31	1.22931e+33	1.84183e+35	3.43848e+37	8.05374e+39	2.38336e+42	8.97533e+44	4.33257e+47	2.70088e+50	2.19088e+53	2.33047e+56	3.27637e+59	6.1369e+62	1.54403e+66	5.26164e+69	2.44918e+73	1.5707e+77	1.40005e+81	1.75003e+85	3.09554e+89	7.8203e+93	2.84828e+98	1.50993e+103	1.1764e+108	1.36039e+113	2.35849e+118	6.19278e+123	2.48836e+129	1.54626e+135	1.50186e+141	2.30497e+147	5.65158e+153	2.23872e+160	1.44906e+167	1.55035e+174	2.77405e+181	8.40022e+188	4.35704e+196	3.91852e+204	6.18682e+212	1.73655e+221	8.77654e+229	8.09078e+238	1.37843e+248	4.39827e+257	2.66402e+267	3.10517e+277
	13.2194	3.90702e+26	2.81032e+28	2.45119e+30	2.60844e+32	3.408e+34	5.50191e+36	1.10475e+39	2.77748e+41	8.80285e+43	3.54155e+46	1.82151e+49	1.20632e+52	1.03628e+55	1.16336e+58	1.71983e+61	3.37403e+64	8.85395e+67	3.1328e+71	1.50691e+75	9.93598e+78	9.05682e+82	1.15112e+87	2.05798e+91	5.22161e+95	1.89731e+100	9.96402e+104	7.634e+109	8.61422e+114	1.44549e+120	3.64256e+125	1.39224e+131	8.15327e+136	7.39124e+142	1.04809e+149	2.3495e+155	8.41614e+161	4.8702e+168	4.60347e+175	7.18798e+182	1.87525e+190	8.26918e+197	6.23607e+205	8.13898e+213	1.86071e+222	7.54303e+230	5.48985e+239	7.26412e+248	1.76989e+258
	14.1747	2.15213e+24	1.15511e+26	7.42119e+27	5.73994e+29	5.37614e+31	6.13421e+33	8.57868e+35	1.47964e+38	3.16752e+40	8.47069e+42	2.84849e+45	1.21262e+48	6.57989e+50	4.58271e+53	4.12589e+56	4.83664e+59	7.43694e+62	1.5112e+66	4.08916e+69	1.48491e+73	7.29364e+76	4.88485e+80	4.49742e+84	5.73964e+88	1.02395e+93	2.57553e+97	9.21375e+101	4.72968e+106	3.51528e+111	3.81762e+116	6.11449e+121	1.45801e+127	5.22577e+132	2.84285e+138	2.3706e+144	3.06066e+150	6.18075e+156	1.97252e+163	1.00531e+170	8.26989e+176	1.10993e+184	2.45721e+191	9.07303e+198	5.65086e+206	6.00456e+214	1.10122e+223	3.52686e+231	1.99611e+240
	15.1991	1.68089e+22	6.86609e+23	3.3169e+25	1.90516e+27	1.30822e+29	1.07994e+31	1.07785e+33	1.30819e+35	1.94227e+37	3.54887e+39	8.02937e+41	2.26361e+44	8.00244e+46	3.57079e+49	2.02442e+52	1.46811e+55	1.37126e+58	1.66115e+61	2.62857e+64	5.47252e+67	1.51011e+71	5.56454e+74	2.75903e+78	1.85502e+82	1.70461e+86	2.15801e+90	3.79459e+94	9.34429e+98	3.24968e+103	1.60972e+108	1.14561e+113	1.18173e+118	1.78269e+123	3.96865e+128	1.31589e+134	6.55943e+139	4.9625e+145	5.75311e+151	1.03208e+158	2.89362e+164	1.28071e+171	9.03998e+177	1.02822e+185	1.90444e+192	5.80528e+199	2.94403e+207	2.51114e+215	3.64273e+223
	16.2975	1.81821e+20	5.75726e+21	2.13185e+23	9.27747e+24	4.76923e+26	2.91118e+28	2.12126e+30	1.85511e+32	1.95791e+34	2.50786e+36	3.92091e+38	7.52629e+40	1.7843e+43	5.25628e+45	1.93595e+48	8.97099e+50	5.26377e+53	3.93633e+56	3.7766e+59	4.68009e+62	7.54271e+65	1.59204e+69	4.43211e+72	1.63921e+76	8.11349e+79	5.41466e+83	4.90924e+87	6.09372e+91	1.04369e+96	2.48622e+100	8.30399e+104	3.92083e+109	2.63894e+114	2.55337e+119	3.58227e+124	7.35106e+129	2.22602e+135	1.00368e+141	6.79986e+146	6.98655e+152	1.09889e+159	2.67117e+165	1.01321e+172	6.05606e+178	5.76086e+185	8.80963e+192	2.18791e+200	8.91645e+207
	17.4753	2.66473e+18	6.65395e+19	1.92272e+21	6.45928e+22	2.5348e+24	1.16762e+26	6.34453e+27	4.08724e+29	3.13779e+31	2.88575e+33	3.19633e+35	4.28714e+37	7.0019e+39	1.40039e+42	3.44957e+44	1.05271e+47	4.00379e+49	1.90936e+52	1.14879e+55	8.77533e+57	8.56507e+60	1.07515e+64	1.74723e+67	3.70082e+70	1.02868e+74	3.7785e+77	1.84706e+81	1.21029e+85	1.0708e+89	1.28871e+93	2.12573e+97	4.84264e+101	1.53551e+106	6.83035e+110	4.29666e+115	3.85342e+120	4.96788e+125	9.28412e+130	2.53656e+136	1.02194e+142	6.12465e+147	5.50888e+153	7.50377e+159	1.56203e+166	5.01551e+172	2.50742e+179	1.97041e+186	2.45748e+193
	18.7382	5.18423e+16	1.03732e+18	2.37849e+19	6.27678e+20	1.91487e+22	6.78373e+23	2.80367e+25	1.35818e+27	7.74884e+28	5.23227e+30	4.20222e+32	4.03467e+34	4.65504e+36	6.48801e+38	1.09825e+41	2.27022e+43	5.76269e+45	1.80647e+48	7.03376e+50	3.42169e+53	2.09209e+56	1.61749e+59	1.59112e+62	2.00395e+65	3.25213e+68	6.84478e+71	1.88072e+75	6.79153e+78	3.24525e+82	2.06617e+86	1.7651e+90	2.03779e+94	3.20243e+98	6.90118e+102	2.05463e+107	8.5153e+111	4.95068e+116	4.06929e+121	4.76652e+126	8.02055e+131	1.95464e+137	6.95638e+142	3.64582e+148	2.83792e+154	3.30934e+160	5.83205e+166	1.56707e+173	6.47813e+179
	20.0923	1313560896790390	2.13777e+16	3.95066e+17	8.32403e+18	2.00791e+20	5.56839e+21	1.78302e+23	6.62102e+24	2.86403e+26	1.44975e+28	8.62749e+29	6.06471e+31	5.06015e+33	5.03589e+35	6.00787e+37	8.63595e+39	1.50347e+42	3.18691e+44	8.26924e+46	2.64093e+49	1.0439e+52	5.13602e+54	3.16345e+57	2.45358e+60	2.41062e+63	3.01837e+66	4.84618e+69	1.00397e+73	2.70081e+76	9.49549e+79	4.39172e+83	2.68989e+87	2.19659e+91	2.40801e+95	3.5685e+99	7.19945e+103	1.99166e+108	7.61018e+112	4.04619e+117	3.01596e+122	3.17567e+127	4.76018e+132	1.02374e+138	3.18404e+143	1.44373e+149	9.6217e+154	9.5032e+160	1.40275e+167
	21.5443	4.25819e+13	571557665544033	8637720179861500	1.47529e+17	2.8587e+18	6.30921e+19	1.59234e+21	4.61448e+22	1.54187e+24	5.96562e+25	2.68426e+27	1.41082e+29	8.70055e+30	6.32472e+32	5.44477e+34	5.57731e+36	6.83086e+38	1.00524e+41	1.78642e+43	3.85327e+45	1.01405e+48	3.27314e+50	1.30279e+53	6.42921e+55	3.9557e+58	3.05155e+61	2.96849e+64	3.66268e+67	5.76608e+70	1.16517e+74	3.04075e+77	1.0312e+81	4.57315e+84	2.66916e+88	2.06366e+92	2.1275e+96	2.94426e+100	5.50684e+104	1.40166e+109	4.88914e+113	2.3537e+118	1.57515e+123	1.47609e+128	1.95137e+133	3.66657e+138	9.86681e+143	3.83213e+149	2.16494e+155
	23.1013	1.73701e+12	1.94804e+13	244034778811589	3426799677950590	5.41335e+16	9.65547e+17	1.95178e+19	4.48842e+20	1.17882e+22	3.54985e+23	1.23065e+25	4.93187e+26	2.29433e+28	1.2443e+30	7.90144e+31	5.90095e+33	5.20632e+35	5.45162e+37	6.80667e+39	1.01817e+42	1.83352e+44	3.99453e+46	1.05811e+49	3.42524e+51	1.36205e+54	6.68834e+56	4.07745e+59	3.10286e+62	2.9637e+65	3.57306e+68	5.4683e+71	1.06852e+75	2.68152e+78	8.69439e+81	3.66424e+85	2.0197e+89	1.46506e+93	1.40747e+97	1.80231e+101	3.0964e+105	7.18442e+109	2.26646e+114	9.78773e+118	5.82624e+123	4.81401e+128	5.56056e+133	9.04371e+138	2.08621e+144
	24.7708	8.77941e+10	8.32675e+11	8.75651e+12	102436083484125	1337497838082430	1.95584e+16	3.21427e+17	5.95777e+18	1.25e+20	2.97963e+21	8.09982e+22	2.52067e+24	9.01529e+25	3.72045e+27	1.77879e+29	9.89369e+30	6.42871e+32	4.90093e+34	4.40265e+36	4.68117e+38	5.91777e+40	8.93545e+42	1.61903e+45	3.53698e+47	9.3615e+49	3.01662e+52	1.18939e+55	5.76702e+57	3.45653e+60	2.5743e+63	2.39505e+66	2.79865e+69	4.1299e+72	7.73932e+75	1.85221e+79	5.69363e+82	2.26115e+86	1.167e+90	7.87443e+93	6.98895e+97	8.20972e+101	1.28435e+106	2.69299e+110	7.61687e+114	2.92511e+119	1.53534e+124	1.10886e+129	1.10945e+134
	26.5609	5.41932e+09	4.39613e+10	3.92686e+11	3.87431e+12	4.23515e+13	514577956230784	6971861431636260	1.05681e+17	1.79832e+18	3.44705e+19	7.46904e+20	1.83599e+22	5.13861e+23	1.64363e+25	6.03093e+26	2.54836e+28	1.2449e+30	7.05892e+31	4.66482e+33	3.6076e+35	3.27881e+37	3.51709e+39	4.47208e+41	6.77042e+43	1.2259e+46	2.66691e+48	7.00323e+50	2.23036e+53	8.65603e+55	4.11386e+58	2.40611e+61	1.74062e+64	1.56541e+67	1.75931e+70	2.4839e+73	4.42918e+76	1.00292e+80	2.89971e+83	1.0765e+87	5.16063e+90	3.2131e+94	2.61341e+98	2.79335e+102	3.94713e+106	7.41856e+110	1.86603e+115	6.32114e+119	2.90204e+124
	28.4804	4.03086e+08	2.82624e+09	2.16809e+10	1.82487e+11	1.6902e+12	1.72776e+13	195513031733659	2456735197143250	3.43872e+16	5.37877e+17	9.43275e+18	1.86084e+20	4.14354e+21	1.04503e+23	2.99575e+24	9.79641e+25	3.66773e+27	1.57802e+29	7.83167e+30	4.5009e+32	3.0071e+34	2.34493e+36	2.14294e+38	2.3045e+40	2.92854e+42	4.41656e+44	7.93885e+46	1.70838e+49	4.42083e+51	1.38196e+54	5.24274e+56	2.42512e+59	1.37431e+62	9.58778e+64	8.27487e+67	8.87932e+70	1.19061e+74	2.00523e+77	4.26404e+80	1.1509e+84	3.96411e+87	1.75188e+91	9.98872e+94	7.38914e+98	7.13215e+102	9.03416e+106	1.51053e+111	3.35362e+115
	30.5386	3.56759e+07	2.18341e+08	1.45326e+09	1.05476e+10	8.37021e+10	7.28273e+11	6.96707e+12	7.34941e+13	857381570184500	1.10947e+16	1.59734e+17	2.56667e+18	4.61752e+19	9.3307e+20	2.12478e+22	5.47091e+23	1.5982e+25	5.3154e+26	2.01978e+28	8.80031e+29	4.41269e+31	2.55585e+33	1.71646e+35	1.34175e+37	1.22559e+39	1.31335e+41	1.65779e+43	2.47502e+45	4.38874e+47	9.28218e+49	2.3517e+52	7.16857e+54	2.64078e+57	1.18097e+60	6.44078e+62	4.3038e+65	3.5402e+68	3.602e+71	4.55523e+74	7.19562e+77	1.42689e+81	3.57007e+84	1.13283e+88	4.58269e+91	2.37597e+95	1.58729e+99	1.37382e+103	1.54902e+107
	32.7455	3.7136e+06	2.00206e+07	1.16729e+08	7.37856e+08	5.06934e+09	3.79522e+10	3.10432e+11	2.78167e+12	2.73803e+13	296878479830668	3555971740587770	4.71884e+16	6.95811e+17	1.14349e+19	2.10082e+20	4.32827e+21	1.0032e+23	2.62431e+24	7.77364e+25	2.61619e+27	1.00376e+29	4.40568e+30	2.21997e+32	1.28882e+34	8.6522e+35	6.74161e+37	6.1198e+39	6.49697e+41	8.09791e+43	1.18971e+46	2.0685e+48	4.27356e+50	1.05352e+53	3.11198e+55	1.10619e+58	4.75227e+60	2.47835e+63	1.57599e+66	1.22755e+69	1.17657e+72	1.39417e+75	2.05203e+78	3.76972e+81	8.68565e+84	2.52236e+88	9.27894e+91	4.34587e+95	2.60481e+99
	35.1119	449696	2.15392e+06	1.10992e+07	6.16751e+07	3.70425e+08	2.4105e+09	1.70369e+10	1.31111e+11	1.10142e+12	1.01266e+13	102170090874907	1134231955527710	1.38929e+16	1.88286e+17	2.83146e+18	4.73848e+19	8.85088e+20	1.85081e+22	4.3461e+23	1.14962e+25	3.4364e+26	1.16454e+28	4.48879e+29	1.97463e+31	9.94708e+32	5.75786e+34	3.84332e+36	2.96881e+38	2.66357e+40	2.78581e+42	3.40934e+44	4.90086e+46	8.30679e+48	1.66669e+51	3.97439e+53	1.13091e+56	3.85582e+58	1.58176e+61	7.84028e+63	4.7158e+66	3.45699e+69	3.10226e+72	3.42323e+75	4.66598e+78	7.8922e+81	1.66428e+85	4.39628e+88	1.46169e+92
	37.6494	62708.9	268981	1.23526e+06	6.08646e+06	3.22475e+07	1.84129e+08	1.13562e+09	7.58291e+09	5.49498e+10	4.33186e+11	3.72418e+12	3.5005e+13	360648554778865	4083463029136480	5.0947e+16	7.02316e+17	1.07267e+19	1.82031e+20	3.44196e+21	7.27302e+22	1.7225e+24	4.58611e+25	1.37691e+27	4.67618e+28	1.80211e+30	7.90628e+31	3.96176e+33	2.27496e+35	1.50209e+37	1.14433e+39	1.00937e+41	1.03451e+43	1.23643e+45	1.72958e+47	2.84223e+49	5.50764e+51	1.26333e+54	3.44351e+56	1.11977e+59	4.36148e+61	2.04305e+64	1.15572e+67	7.92799e+69	6.62292e+72	6.76669e+75	8.49243e+78	1.31502e+82	2.5236e+85
	40.3702	9974.78	38601.4	159211	701270	3.30538e+06	1.67066e+07	9.07414e+07	5.30784e+08	3.35108e+09	2.28869e+10	1.69481e+11	1.36398e+12	1.19588e+13	114501418126800	1200218958048800	1.3808e+16	1.74801e+17	2.44136e+18	3.77186e+19	6.46386e+20	1.23209e+22	2.61953e+23	6.22985e+24	1.66214e+26	4.9897e+27	1.69046e+29	6.48308e+30	2.82328e+32	1.40053e+34	7.9394e+35	5.16003e+37	3.85764e+39	3.32854e+41	3.32606e+43	3.86236e+45	5.23057e+47	8.29022e+49	1.54339e+52	3.38748e+54	8.79799e+56	2.71419e+59	9.98418e+61	4.39632e+64	2.32641e+67	1.48538e+70	1.14897e+73	1.08115e+76	1.24274e+79
	43.2876	1793.91	6306.82	23531.9	93356.9	394553	1.77982e+06	8.5865e+06	4.43921e+07	2.46456e+08	1.47241e+09	9.48652e+09	6.60574e+10	4.98243e+11	4.07991e+12	3.63541e+13	353325010746643	3754511446046860	4.37272e+16	5.59561e+17	7.88753e+18	1.22786e+20	2.11645e+21	4.0502e+22	8.6284e+23	2.05194e+25	5.46257e+26	1.63253e+28	5.4931e+29	2.08708e+31	8.981e+32	4.39028e+34	2.44557e+36	1.55721e+38	1.13703e+40	9.55129e+41	9.26051e+43	1.03977e+46	1.35654e+48	2.06353e+50	3.67266e+52	7.6749e+54	1.88991e+57	5.50378e+59	1.90253e+62	7.83556e+64	3.85943e+67	2.28221e+70	1.6265e+73
	46.4159	361.774	1162.95	3951.91	14221	54287.2	220239	951309	4.38326e+06	2.15851e+07	1.13827e+08	6.44073e+08	3.91842e+09	2.56846e+10	1.81778e+11	1.39203e+12	1.15598e+13	104332516890629	1025749404767350	1.10109e+16	1.29356e+17	1.66717e+18	2.36296e+19	3.6923e+20	6.37676e+21	1.22033e+23	2.59458e+24	6.14495e+25	1.62556e+27	4.8163e+28	1.60272e+30	6.00707e+31	2.54319e+33	1.21976e+35	6.64711e+36	4.12824e+38	2.93086e+40	2.386e+42	2.23439e+44	2.41461e+46	3.02093e+48	4.39004e+50	7.43499e+52	1.47246e+55	3.42177e+57	9.36289e+59	3.0273e+62	1.16075e+65	5.2971e+67
	49.7702	81.1845	240.061	747.648	2456.41	8528.04	31338	122100	505291	2.22498e+06	1.0444e+07	5.23557e+07	2.80833e+08	1.61494e+09	9.97579e+09	6.63271e+10	4.75639e+11	3.68646e+12	3.09464e+13	281979390969402	2795018850006720	3.02054e+16	3.567e+17	4.61369e+18	6.5515e+19	1.02381e+21	1.765e+22	3.36503e+23	7.11285e+24	1.67117e+26	4.37566e+27	1.28015e+29	4.19602e+30	1.54509e+32	6.40927e+33	3.00346e+35	1.59452e+37	9.61812e+38	6.61112e+40	5.19372e+42	4.67749e+44	4.84407e+46	5.78656e+48	7.9986e+50	1.28345e+53	2.39843e+55	5.23704e+57	1.34061e+60	4.03689e+62
	53.367	20.1276	55.0558	158.071	477.082	1515.97	5079.6	17976.3	67300	266991	1.12431e+06	5.03421e+06	2.40107e+07	1.22205e+08	6.64933e+08	3.87515e+09	2.42353e+10	1.62967e+11	1.18059e+12	9.23265e+12	7.81028e+13	716187266056403	7133906734114070	7.73582e+16	9.152e+17	1.18393e+19	1.6785e+20	2.614e+21	4.48223e+22	8.48249e+23	1.776e+25	4.12405e+26	1.06475e+28	3.06422e+29	9.855e+30	3.55136e+32	1.43776e+34	6.55701e+35	3.37783e+37	1.97102e+39	1.30643e+41	9.86435e+42	8.50931e+44	8.41089e+46	9.55449e+48	1.25114e+51	1.89437e+53	3.32691e+55	6.7983e+57
	57.2237	5.47635	13.9295	37.0706	103.367	302.425	929.746	3007.96	10256.5	36917	140487	566147	2.42005e+06	1.09913e+07	5.31312e+07	2.7383e+08	1.50735e+09	8.87844e+09	5.60594e+10	3.80158e+11	2.77404e+12	2.18242e+13	185480976853489	1706356525824360	1.7027e+16	1.84674e+17	2.1817e+18	2.81344e+19	3.96902e+20	6.13897e+21	1.04341e+23	1.95325e+24	4.0366e+25	9.23115e+26	2.34164e+28	6.60497e+29	2.07673e+31	7.29696e+32	2.87252e+34	1.27019e+36	6.32555e+37	3.55722e+39	2.26506e+41	1.63756e+43	1.34795e+45	1.26686e+47	1.36335e+49	1.68488e+51	2.39824e+53
	61.3591	1.62503	3.86239	9.57655	24.8019	67.1834	190.603	567.143	1772.41	5826.05	20172.6	73685.5	284381	1.16144e+06	5.02764e+06	2.31051e+07	1.12914e+08	5.8778e+08	3.26479e+09	1.93834e+10	1.23228e+11	8.4039e+11	6.1595e+12	4.86091e+13	413832095315340	3808098996904940	3.79512e+16	4.10438e+17	4.82679e+18	6.18525e+19	8.65481e+20	1.32522e+22	2.22532e+23	4.10703e+24	8.34963e+25	1.87412e+27	4.65502e+28	1.2825e+30	3.92861e+31	1.34126e+33	5.11617e+34	2.18581e+36	1.04861e+38	5.6631e+39	3.45195e+41	2.38115e+43	1.86371e+45	1.65963e+47	1.68609e+49
	65.7933	0.52285	1.16654	2.70751	6.54518	16.5002	43.4331	119.531	344.381	1040.12	3297.68	10990.7	38561.1	142633	557032	2.30032e+06	1.00603e+07	4.66697e+07	2.30013e+08	1.20635e+09	6.74395e+09	4.02542e+10	2.56986e+11	1.7578e+12	1.2905e+13	101874665481480	866340590361564	7951292742083780	7.89111e+16	8.48454e+17	9.90285e+18	1.25719e+20	1.7395e+21	2.62862e+22	4.34729e+23	7.88524e+24	1.572e+26	3.45209e+27	8.36881e+28	2.2448e+30	6.6775e+31	2.2079e+33	8.13385e+34	3.34656e+36	1.54148e+38	7.96852e+39	4.63447e+41	3.04018e+43	2.2552e+45
	70.548	0.18142	0.381569	0.8327	1.88765	4.45013	10.9233	27.9503	74.6457	208.331	608.397	1861.55	5975.74	20152.6	71497.4	267230	1.05375e+06	4.39022e+06	1.93542e+07	9.04205e+07	4.48363e+08	2.36347e+09	1.32654e+10	7.94049e+10	5.07753e+11	3.4743e+12	2.54821e+13	200683812309637	1700074993593630	1.55197e+16	1.52951e+17	1.63036e+18	1.88319e+19	2.36166e+20	3.2218e+21	4.79067e+22	7.78004e+23	1.38274e+25	2.69507e+26	5.77274e+27	1.36176e+29	3.5454e+30	1.021e+32	3.2595e+33	1.15616e+35	4.56689e+36	2.01356e+38	9.93284e+39	5.49517e+41
	75.6463	0.0675443	0.13445	0.277021	0.591425	1.30975	3.01199	7.20083	17.9173	46.4546	125.652	354.996	1048.88	3245.13	10526.8	35850.3	128352	483742	1.92192e+06	8.06079e+06	3.57411e+07	1.67781e+08	8.35122e+08	4.41416e+09	2.48146e+10	1.48597e+11	9.49406e+11	6.48238e+12	4.73779e+13	371282454472516	3125073824259270	2.83006e+16	2.76232e+17	2.9112e+18	3.31878e+19	4.10007e+20	5.49953e+21	8.02425e+22	1.27604e+24	2.21595e+25	4.21064e+26	8.77213e+27	2.00779e+29	5.0593e+30	1.40647e+32	4.32284e+33	1.47212e+35	5.56677e+36	2.3427e+38
	81.1131	0.0268561	0.0507807	0.0991649	0.200191	0.418206	0.904982	2.0307	4.73007	11.4493	28.8313	75.6157	206.787	590.352	1761.55	5500.59	17996.7	61773.1	222736	844767	3.37461e+06	1.42181e+07	6.32701e+07	2.97786e+08	1.48452e+09	7.85014e+09	4.40987e+10	2.63566e+11	1.67855e+12	1.14088e+13	8.28892e+13	644773266241270	5378738311644870	4.81994e+16	4.64756e+17	4.83032e+18	5.42068e+19	6.58e+20	8.65513e+21	1.23592e+23	1.91944e+24	3.24824e+25	6.00118e+26	1.21277e+28	2.68613e+29	6.53345e+30	1.74865e+32	5.16054e+33	1.68275e+35
	86.9749	0.0113537	0.0204631	0.0380098	0.0728296	0.144082	0.294587	0.623075	1.36465	3.09807	7.29799	17.8572	45.4348	120.339	332.16	956.561	2877.42	9051.78	29814.6	102949	373122	1.42126e+06	5.69709e+06	2.40635e+07	1.07244e+08	5.04999e+08	2.516e+09	1.32815e+10	7.43916e+10	4.42763e+11	2.80436e+12	1.89306e+13	136403835271968	1050740147798180	8666729887777620	7.66658e+16	7.2852e+17	7.44887e+18	8.20874e+19	9.7665e+20	1.25668e+22	1.75186e+23	2.65051e+24	4.36014e+25	7.81275e+26	1.52773e+28	3.26621e+29	7.64935e+30	1.96619e+32
	93.2603	0.00508273	0.00875985	0.0155289	0.0283398	0.0532888	0.103334	0.20683	0.427703	0.91462	2.02453	4.64324	11.0449	27.277	70.0118	186.96	519.996	1508	4565.02	14441.7	47801.1	165734	602653	2.3011e+06	9.23763e+06	3.90385e+07	1.73898e+08	8.17592e+08	4.06255e+09	2.13634e+10	1.19056e+11	7.04125e+11	4.42574e+12	29606492915338	211101925229400	1606754669211090	1.30743e+16	1.13911e+17	1.06431e+18	1.06811e+19	1.15321e+20	1.3417e+21	1.6849e+22	2.28767e+23	3.36401e+24	5.36676e+25	9.30509e+26	1.75653e+28	3.61657e+29
	100	0.00240027	0.00396757	0.00673352	0.0117423	0.0210576	0.0388652	0.0738884	0.144819	0.292881	0.611731	1.32078	2.95054	6.82638	16.3726	40.7484	105.344	283.176	792.334	2310.08	7025.59	22312.9	74085.8	257464	937573	3.58192e+06	1.43738e+07	6.06602e+07	2.69559e+08	1.2629e+09	6.24614e+09	3.26548e+10	1.80697e+11	1.05977e+12	6.59664e+12	43640422328439	307272280266450	2305946537633650	1.84714e+16	1.58166e+17	1.44993e+18	1.42513e+19	1.50423e+20	1.70766e+21	2.08836e+22	2.75568e+23	3.92989e+24	6.06708e+25	1.01568e+27
	107.227	0.00119147	0.00189417	0.00308656	0.00515895	0.00885126	0.0156004	0.0282679	0.0527016	0.101177	0.200181	0.408528	0.860704	1.87371	4.21849	9.83151	23.7409	59.4574	154.584	417.647	1173.75	3434.86	10477.7	33351.2	110895	385613	1.40382e+06	5.35664e+06	2.14484e+07	9.02264e+07	3.99233e+08	1.86039e+09	9.14123e+09	4.74211e+10	2.60053e+11	1.50952e+12	9.28691e+12	6.06377e+13	420767233334158	3107185006737990	2.44526e+16	2.05368e+17	1.84338e+18	1.77094e+19	1.82367e+20	2.01601e+21	2.3961e+22	3.06657e+23	4.23269e+24
	114.976	0.000619615	0.00094986	0.00149014	0.00239397	0.00394126	0.006654	0.0115286	0.0205135	0.0375146	0.0705657	0.136635	0.272558	0.560581	1.18978	2.60804	5.90963	13.8546	33.6359	84.6438	220.991	599.184	1688.78	4952.74	15129.2	48187	160193	556436	2.0217e+06	7.69175e+06	3.06778e+07	1.28413e+08	5.64778e+08	2.61301e+09	1.27325e+10	6.54222e+10	3.54899e+11	2.03514e+12	1.23521e+13	7.94525e+13	542321474128086	3933356331215010	3.03536e+16	2.49567e+17	2.18926e+18	2.05185e+19	2.05754e+20	2.21072e+21	2.5488e+22
	123.285	0.000336539	0.000498683	0.000755098	0.00116908	0.00185195	0.00300358	0.00499081	0.008502	0.0148592	0.026663	0.0491562	0.0931813	0.181758	0.3651	0.755839	1.61398	3.55779	8.1029	19.0832	46.5152	117.451	307.493	835.463	2358	6919.88	21135.7	67255.4	223186	773181	2.79912e+06	1.0601e+07	4.20463e+07	1.74837e+08	7.63038e+08	3.49911e+09	1.68796e+10	8.57564e+10	4.59389e+11	2.59792e+12	1.55285e+13	9.82258e+13	658352483221765	4681435842772080	3.53628e+16	2.84136e+17	2.43162e+18	2.21941e+19	2.16342e+20
	132.194	0.000190357	0.000273268	0.000400316	0.000598773	0.000915015	0.00142944	0.00228426	0.00373634	0.00625969	0.0107487	0.0189299	0.0342165	0.0635224	0.12121	0.237898	0.480631	1.00032	2.14639	4.75196	10.8639	25.6686	62.733	158.722	416.111	1131.35	3192.97	9362.73	28551.5	90633.4	299778	1.03418e+06	3.72481e+06	1.40208e+07	5.52137e+07	2.27712e+08	9.84575e+08	4.46795e+09	2.1303e+10	1.06839e+11	5.6425e+11	3.14166e+12	1.8463e+13	114660204969036	753377948317551	5243616375995990	3.87082e+16	3.03439e+17	2.52924e+18
	141.747	0.00011183	0.000155855	0.000221372	0.000320624	0.000473787	0.00071471	0.00110126	0.00173428	0.00279307	0.00460308	0.00776775	0.0134308	0.02381	0.0433068	0.0808715	0.155161	0.306073	0.621219	1.29826	2.79582	6.20898	14.2311	33.6906	82.4497	208.756	547.297	1487.02	4190.82	12261.8	37280.2	117887	388084	1.33127e+06	4.7633e+06	1.7794e+07	6.947e+07	2.83736e+08	1.21359e+09	5.44151e+09	2.56045e+10	1.26569e+11	6.57999e+11	3.60153e+12	2.07778e+13	126490123184172	813496555034382	5533556452828490	3.98581e+16
	151.991	6.80632e-05	9.22721e-05	0.000127335	0.000178963	0.000256295	0.000374203	0.000557313	0.000847137	0.00131497	0.00208564	0.00338204	0.00561041	0.00952697	0.0165704	0.0295397	0.054008	0.10134	0.195284	0.38674	0.78767	1.65103	3.56424	7.93061	18.2013	43.1214	105.54	267.068	699.298	1896.26	5329.57	15538.8	47038.5	147973	484161	1.64921e+06	5.85388e+06	2.1672e+07	8.37637e+07	3.38327e+08	1.42944e+09	6.32385e+09	2.93238e+10	1.42668e+11	7.29052e+11	3.91715e+12	2.21529e+13	132010603655764	829824836196254
	162.975	4.28172e-05	5.6567e-05	7.59883e-05	0.000103841	0.000144424	0.000204535	0.000295103	0.000433987	0.000650889	0.000996083	0.00155626	0.00248374	0.00405154	0.0067589	0.011538	0.0201675	0.0361167	0.066309	0.124889	0.241464	0.479562	0.979034	2.05596	4.44427	9.89621	22.7163	53.7936	131.515	332.208	867.704	2345.35	6565.51	19050.8	57346	179229	582106	1.96637e+06	6.91488e+06	2.53368e+07	9.68201e+07	3.86214e+08	1.60972e+09	7.01697e+09	3.20218e+10	1.53132e+11	7.68152e+11	4.04602e+12	22400335754590
	174.753	2.77798e-05	3.58263e-05	4.69313e-05	6.24741e-05	8.45481e-05	0.000116378	0.000163007	0.000232441	0.0003376	0.00049968	0.000754051	0.0011608	0.00182384	0.00292639	0.00479766	0.00804128	0.013787	0.0241946	0.0434843	0.0800896	0.151259	0.293118	0.583204	1.19218	2.50551	5.41728	12.0586	27.6535	65.3812	159.486	401.678	1045.32	2813.01	7833.9	22595.2	67551.1	209499	674569	2.25699e+06	7.85345e+06	2.84445e+07	1.07331e+08	4.22304e+08	1.73418e+09	7.43931e+09	3.33689e+10	1.56651e+11	7.70414e+11
	187.382	1.85509e-05	2.33912e-05	2.99304e-05	3.8879e-05	5.12906e-05	6.87487e-05	9.36659e-05	0.000129772	0.000182917	0.000262427	0.000383394	0.000570655	0.000865784	0.00133959	0.00211486	0.00340856	0.00561137	0.00944094	0.0162424	0.0285907	0.0515212	0.0951025	0.17993	0.349131	0.695208	1.42154	2.98678	6.45254	14.3427	32.8248	77.4001	188.172	472.012	1222.5	3271.64	9053.68	25927.4	76895.7	236372	753675	2.4947e+06	8.57936e+06	3.068e+07	1.14178e+08	4.42604e+08	1.78864e+09	7.54213e+09	3.32133e+10
	200.923	1.27263e-05	1.57127e-05	1.96688e-05	2.49716e-05	3.21677e-05	4.20599e-05	5.58422e-05	7.5315e-05	0.00010323	0.000143854	0.000203902	0.000294102	0.000431867	0.000645924	0.000984462	0.00152973	0.00242464	0.00392206	0.00647801	0.010931	0.018854	0.033259	0.0600372	0.110965	0.210114	0.407836	0.81197	1.65914	3.48162	7.50784	16.6479	37.9841	89.2335	215.989	539.03	1387.94	3689.93	10135.9	28788.8	84610.1	257505	812165	2.65666e+06	9.01992e+06	3.18119e+07	1.1664e+08	4.44974e+08	1.76771e+09
	215.443	8.95317e-06	1.08388e-05	1.32925e-05	1.65194e-05	2.08113e-05	2.65875e-05	3.44581e-05	4.53215e-05	6.05178e-05	8.20732e-05	0.000113093	0.000158404	0.00022562	0.000326933	0.000482173	0.000724112	0.00110782	0.00172742	0.00274663	0.00445545	0.00737714	0.0124742	0.0215521	0.0380671	0.0687746	0.127163	0.240766	0.467062	0.928864	1.89488	3.96758	8.53194	18.8545	42.8453	100.182	241.186	598.248	1529.91	4036.5	10995	30941.4	90022.3	270981	844550	2.72729e+06	9.13237e+06	3.17333e+07	1.14515e+08
	231.013	6.44874e-06	7.66472e-06	9.22139e-06	1.12334e-05	1.38607e-05	1.73284e-05	2.19575e-05	2.82104e-05	3.67614e-05	4.86064e-05	6.52342e-05	8.89009e-05	0.000123071	0.000173142	0.000247641	0.000360246	0.000533235	0.000803474	0.00123297	0.0019278	0.00307255	0.00499425	0.00828299	0.0140237	0.0242502	0.0428515	0.0774179	0.143078	0.270639	0.524247	1.04052	2.11728	4.41949	9.46857	20.8341	47.1091	109.532	262.034	645.396	1637.67	4283.93	11560.1	32201.7	92658.8	275605	847982	2.7008e+06	8.91088e+06
	247.708	4.74821e-06	5.54737e-06	6.55555e-06	7.83828e-06	9.48534e-06	1.16209e-05	1.44184e-05	1.81229e-05	2.30842e-05	2.98076e-05	3.90315e-05	5.18483e-05	6.98947e-05	9.56548e-05	0.00013295	0.00018774	0.000269457	0.000393241	0.000583778	0.000881941	0.00135651	0.00212514	0.00339259	0.00552144	0.00916542	0.0155252	0.0268485	0.0474255	0.0856114	0.158016	0.298362	0.576619	1.14123	2.31434	4.81167	10.2618	22.4624	50.4949	116.642	277.036	676.951	1702.88	4412.58	11785.7	32467.9	92315.2	271082	822674
	265.609	3.5688e-06	4.10299e-06	4.76815e-06	5.60256e-06	6.6578e-06	8.00397e-06	9.73729e-06	1.19911e-05	1.49521e-05	1.88844e-05	2.41659e-05	3.13434e-05	4.12173e-05	5.49735e-05	7.43912e-05	0.000102174	0.000142487	0.00020183	0.000290496	0.000425021	0.000632369	0.000957192	0.00147461	0.00231307	0.00369593	0.0060183	0.00999157	0.0169201	0.0292404	0.0515918	0.0929835	0.171266	0.322547	0.62143	1.22544	2.4747	5.12049	10.8617	23.6327	52.7725	121.01	285.108	690.592	1720.74	4413.19	11657.3	31733.5	89081.7
	284.804	2.73447e-06	3.09689e-06	3.54303e-06	4.09571e-06	4.78519e-06	5.65196e-06	6.75066e-06	8.15569e-06	9.96933e-06	1.23336e-05	1.54476e-05	1.95935e-05	2.51757e-05	3.27799e-05	4.32646e-05	5.79033e-05	7.86083e-05	0.000108288	0.000151424	0.000215016	0.000310148	0.000454628	0.000677486	0.00102677	0.00158325	0.00248491	0.0039713	0.00646555	0.0107279	0.018149	0.0313195	0.0551568	0.0991762	0.182156	0.341914	0.656206	1.28833	2.58879	5.32687	11.2299	24.2685	53.7898	122.345	285.719	685.492	1690.54	4287.99	11193
	305.386	2.13326e-06	2.38227e-06	2.68585e-06	3.05783e-06	3.51633e-06	4.08521e-06	4.7962e-06	5.69179e-06	6.82942e-06	8.28741e-06	1.01736e-05	1.26379e-05	1.58907e-05	2.02307e-05	2.60861e-05	3.40781e-05	4.51176e-05	6.05568e-05	8.24272e-05	0.000113819	0.000159496	0.000226894	0.000327791	0.000481091	0.000717593	0.00108822	0.00167845	0.00263407	0.00420773	0.00684461	0.0113426	0.0191566	0.0329884	0.0579465	0.103875	0.190112	0.355406	0.678984	1.32623	2.64981	5.41826	11.3441	24.3314	53.4898	120.59	278.942	662.394	1615.67
	327.455	1.69252e-06	1.86538e-06	2.07448e-06	2.32834e-06	2.638e-06	3.01781e-06	3.48656e-06	4.06905e-06	4.79827e-06	5.71849e-06	6.88959e-06	8.39334e-06	1.03424e-05	1.28937e-05	1.62674e-05	2.07766e-05	2.68703e-05	3.52e-05	4.67218e-05	6.28549e-05	8.57319e-05	0.000118596	0.000166444	0.000237075	0.000342826	0.000503482	0.000751235	0.00113922	0.00175648	0.00275452	0.00439528	0.00713898	0.0118078	0.0198958	0.0341662	0.0598212	0.106838	0.194713	0.362291	0.688508	1.33705	2.65444	5.39003	11.1998	23.8255	51.9157	115.931	265.436
	351.119	1.36418e-06	1.48512e-06	1.63055e-06	1.80583e-06	2.01779e-06	2.2752e-06	2.5894e-06	2.97517e-06	3.45186e-06	4.04504e-06	4.78878e-06	5.7288e-06	6.92703e-06	8.46811e-06	1.04687e-05	1.30915e-05	1.65647e-05	2.12132e-05	2.75028e-05	3.61096e-05	4.80257e-05	6.47236e-05	8.84144e-05	0.00012246	0.000172034	0.000245203	0.000354713	0.000520973	0.000777126	0.00117777	0.00181417	0.0028412	0.00452582	0.00733548	0.0121022	0.0203315	0.0347957	0.0606882	0.107916	0.195727	0.362231	0.684348	1.32043	2.60313	5.2458	10.811	22.7958	49.2028
	376.494	1.11589e-06	1.2009e-06	1.30278e-06	1.42492e-06	1.57162e-06	1.74833e-06	1.96201e-06	2.22162e-06	2.53874e-06	2.92847e-06	3.41059e-06	4.01127e-06	4.7654e-06	5.71983e-06	6.93807e-06	8.50692e-06	1.05462e-05	1.32226e-05	1.67709e-05	2.15243e-05	2.79611e-05	3.67753e-05	4.89844e-05	6.6098e-05	9.0381e-05	0.000125273	0.000176061	0.000250977	0.000363003	0.000532886	0.000794239	0.00120229	0.0018491	0.0028904	0.00459363	0.00742532	0.0122123	0.0204438	0.0348483	0.0605093	0.107067	0.193134	0.355309	0.666928	1.27779	2.49997	4.9968	10.2075
	403.702	9.25502e-07	9.85316e-07	1.05697e-06	1.14263e-06	1.24504e-06	1.36763e-06	1.51474e-06	1.6919e-06	1.90616e-06	2.1666e-06	2.48495e-06	2.87651e-06	3.36139e-06	3.96614e-06	4.7262e-06	5.68917e-06	6.9196e-06	8.50574e-06	1.05694e-05	1.328e-05	1.68762e-05	2.16966e-05	2.82268e-05	3.7171e-05	4.95611e-05	6.69261e-05	9.15572e-05	0.000126929	0.000178373	0.000254174	0.000367368	0.000538741	0.000801872	0.00121177	0.00185981	0.00290001	0.00459582	0.00740475	0.0121338	0.0202293	0.034326	0.0593038	0.104358	0.187122	0.342013	0.637464	1.2121	2.35217
	432.876	7.77603e-07	8.19534e-07	8.69933e-07	9.30207e-07	1.00211e-06	1.08783e-06	1.19012e-06	1.31243e-06	1.45914e-06	1.63578e-06	1.84946e-06	2.10931e-06	2.42714e-06	2.81836e-06	3.30319e-06	3.90839e-06	4.66965e-06	5.63493e-06	6.86925e-06	8.46149e-06	1.05343e-05	1.32583e-05	1.68734e-05	2.172e-05	2.8286e-05	3.7278e-05	4.97299e-05	6.71717e-05	9.18925e-05	0.000127357	0.00017887	0.000254656	0.000367623	0.00053829	0.000799702	0.0012058	0.00184586	0.00286973	0.00453255	0.00727534	0.0118719	0.0197013	0.0332607	0.0571458	0.099957	0.178065	0.323178	0.597821
	464.159	6.61317e-07	6.90409e-07	7.25684e-07	7.68053e-07	8.18653e-07	8.78894e-07	9.50533e-07	1.03576e-06	1.13732e-06	1.25867e-06	1.40416e-06	1.57934e-06	1.7913e-06	2.04915e-06	2.36469e-06	2.75332e-06	3.23522e-06	3.83714e-06	4.59472e-06	5.55585e-06	6.78543e-06	8.37215e-06	1.04383e-05	1.31539e-05	1.67579e-05	2.15887e-05	2.8131e-05	3.70857e-05	4.94768e-05	6.68167e-05	9.13638e-05	0.000126528	0.000177519	0.000252389	0.000363738	0.00053153	0.000787802	0.00118465	0.0018079	0.00280101	0.00440701	0.00704376	0.0114403	0.0188883	0.0317111	0.054156	0.0941127	0.166484
	497.702	5.68856e-07	5.88634e-07	6.13024e-07	6.42618e-07	6.78154e-07	7.20545e-07	7.70926e-07	8.307e-07	9.01613e-07	9.85841e-07	1.08611e-06	1.20583e-06	1.34935e-06	1.52214e-06	1.73124e-06	1.98569e-06	2.29717e-06	2.68095e-06	3.15703e-06	3.75191e-06	4.50087e-06	5.45131e-06	6.66743e-06	8.23687e-06	1.02804e-05	1.29657e-05	1.65282e-05	2.1301e-05	2.776e-05	3.65926e-05	4.88009e-05	6.58621e-05	8.99762e-05	0.000124457	0.000174351	0.000247435	0.000355839	0.000518707	0.00076664	0.00114918	0.00174759	0.00269698	0.00422508	0.00672121	0.0108605	0.0178313	0.029757	0.0504904
	533.67	4.9457e-07	5.07525e-07	5.24002e-07	5.4438e-07	5.69139e-07	5.98871e-07	6.34311e-07	6.76368e-07	7.26163e-07	7.85084e-07	8.54853e-07	9.37616e-07	1.03606e-06	1.15354e-06	1.29434e-06	1.46385e-06	1.669e-06	1.91867e-06	2.22436e-06	2.60108e-06	3.0685e-06	3.65262e-06	4.38809e-06	5.3214e-06	6.51545e-06	8.05604e-06	1.00612e-05	1.26949e-05	1.61863e-05	2.08597e-05	2.71776e-05	3.58062e-05	4.77148e-05	6.43284e-05	8.77638e-05	0.000121199	0.00016946	0.000239958	0.000344203	0.000500295	0.000737036	0.00110084	0.00166745	0.00256215	0.00399489	0.00632241	0.0101594	0.0165806
	572.237	4.34309e-07	4.42221e-07	4.5289e-07	4.66553e-07	4.83518e-07	5.04169e-07	5.28982e-07	5.58547e-07	5.9359e-07	6.35005e-07	6.83894e-07	7.41619e-07	8.09868e-07	8.90741e-07	9.86866e-07	1.10154e-06	1.23892e-06	1.40431e-06	1.60445e-06	1.84803e-06	2.14627e-06	2.5138e-06	2.9698e-06	3.53959e-06	4.25688e-06	5.16686e-06	6.33059e-06	7.83127e-06	9.78316e-06	1.23446e-05	1.57369e-05	2.02722e-05	2.63947e-05	3.47429e-05	4.62434e-05	6.22543e-05	8.4787e-05	0.000116851	0.000163002	0.000230204	0.000329235	0.000476964	0.000700109	0.00104151	0.00157072	0.00240209	0.00372613	0.00586448
	613.591	3.84987e-07	3.89143e-07	3.9551e-07	4.04235e-07	4.15508e-07	4.29575e-07	4.46744e-07	4.67397e-07	4.92005e-07	5.21147e-07	5.55536e-07	5.96044e-07	6.43748e-07	6.99974e-07	7.66366e-07	8.44966e-07	9.38327e-07	1.04965e-06	1.18298e-06	1.34345e-06	1.53761e-06	1.77386e-06	2.06309e-06	2.41943e-06	2.86143e-06	3.41354e-06	4.10826e-06	4.98912e-06	6.11484e-06	7.5653e-06	9.45004e-06	1.19205e-05	1.5188e-05	1.95497e-05	2.54278e-05	3.34272e-05	4.44232e-05	5.96948e-05	8.11297e-05	0.000111543	0.000155176	0.000218492	0.000311442	0.000449533	0.0006572	0.000973411	0.00146107	0.00222301
	657.933	3.44287e-07	3.45621e-07	3.48779e-07	3.5384e-07	3.60918e-07	3.70166e-07	3.81778e-07	3.96002e-07	4.13142e-07	4.33575e-07	4.57762e-07	4.86268e-07	5.19785e-07	5.59162e-07	6.05438e-07	6.599e-07	7.24136e-07	8.0012e-07	8.90314e-07	9.9781e-07	1.1265e-06	1.28134e-06	1.46861e-06	1.69641e-06	1.97519e-06	2.31852e-06	2.74417e-06	3.27554e-06	3.9437e-06	4.79019e-06	5.87097e-06	7.26198e-06	9.06719e-06	1.143e-05	1.455e-05	1.87073e-05	2.42985e-05	3.18902e-05	4.22999e-05	5.67178e-05	7.68942e-05	0.000105429	0.000146222	0.000205191	0.000291406	0.000418923	0.000609779	0.00089892
	705.48	3.10448e-07	3.09648e-07	3.10391e-07	3.12712e-07	3.16672e-07	3.2236e-07	3.29897e-07	3.39436e-07	3.51174e-07	3.65355e-07	3.82278e-07	4.02309e-07	4.25897e-07	4.53588e-07	4.86051e-07	5.24103e-07	5.68746e-07	6.21215e-07	6.83036e-07	7.56103e-07	8.42776e-07	9.46017e-07	1.06955e-06	1.21811e-06	1.39771e-06	1.61606e-06	1.88312e-06	2.21182e-06	2.61903e-06	3.12697e-06	3.76507e-06	4.57262e-06	5.60242e-06	6.92602e-06	8.64109e-06	1.08821e-05	1.38356e-05	1.77627e-05	2.3032e-05	3.01685e-05	3.99267e-05	5.34014e-05	7.21959e-05	9.86816e-05	0.000136401	0.000190703	0.000269743	0.000386096
	756.463	2.82118e-07	2.79692e-07	2.78606e-07	2.78863e-07	2.80488e-07	2.83525e-07	2.88044e-07	2.94138e-07	3.0193e-07	3.11576e-07	3.23267e-07	3.37244e-07	3.53795e-07	3.73277e-07	3.9612e-07	4.2285e-07	4.54107e-07	4.90674e-07	5.3351e-07	5.83793e-07	6.42979e-07	7.12872e-07	7.95722e-07	8.94342e-07	1.01228e-06	1.15401e-06	1.32524e-06	1.53329e-06	1.78755e-06	2.10023e-06	2.48723e-06	2.96947e-06	3.57457e-06	4.33935e-06	5.31319e-06	6.56283e-06	8.17917e-06	1.0287e-05	1.30589e-05	1.67357e-05	2.16564e-05	2.83019e-05	3.73611e-05	4.98289e-05	6.71571e-05	9.1483e-05	0.000125984	0.000175435
	811.131	2.58253e-07	2.5458e-07	2.52098e-07	2.50789e-07	2.5065e-07	2.51698e-07	2.53965e-07	2.57504e-07	2.62387e-07	2.6871e-07	2.76597e-07	2.862e-07	2.97707e-07	3.1135e-07	3.27407e-07	3.46219e-07	3.68199e-07	3.93849e-07	4.23778e-07	4.5873e-07	4.99616e-07	5.47554e-07	6.03924e-07	6.70434e-07	7.4921e-07	8.42909e-07	9.54875e-07	1.08933e-06	1.25164e-06	1.44867e-06	1.68925e-06	1.98479e-06	2.35017e-06	2.80488e-06	3.37465e-06	4.09367e-06	5.00768e-06	6.17835e-06	7.68945e-06	9.65562e-06	1.2235e-05	1.56474e-05	2.02012e-05	2.63322e-05	3.46622e-05	4.60857e-05	6.19016e-05	8.40135e-05
	869.749	2.38036e-07	2.33399e-07	2.29844e-07	2.27338e-07	2.25859e-07	2.25403e-07	2.25976e-07	2.27604e-07	2.30324e-07	2.34193e-07	2.39286e-07	2.45698e-07	2.53551e-07	2.62994e-07	2.74207e-07	2.87413e-07	3.02878e-07	3.20927e-07	3.41951e-07	3.66426e-07	3.94929e-07	4.28164e-07	4.66989e-07	5.12459e-07	5.65871e-07	6.28833e-07	7.0334e-07	7.91884e-07	8.97596e-07	1.02443e-06	1.17738e-06	1.36287e-06	1.58909e-06	1.86665e-06	2.20934e-06	2.63518e-06	3.16792e-06	3.83902e-06	4.69048e-06	5.77875e-06	7.18028e-06	8.99939e-06	1.13795e-05	1.45192e-05	1.8696e-05	2.43009e-05	3.18888e-05	4.2255e-05
	932.603	2.20822e-07	2.15435e-07	2.1105e-07	2.07622e-07	2.05118e-07	2.03516e-07	2.02807e-07	2.02994e-07	2.04094e-07	2.06134e-07	2.09156e-07	2.1322e-07	2.184e-07	2.2479e-07	2.32508e-07	2.41697e-07	2.52531e-07	2.65219e-07	2.80017e-07	2.97229e-07	3.17226e-07	3.40456e-07	3.67461e-07	3.98902e-07	4.35584e-07	4.78495e-07	5.28848e-07	5.88142e-07	6.58241e-07	7.41464e-07	8.40721e-07	9.59679e-07	1.10298e-06	1.27655e-06	1.48795e-06	1.74697e-06	2.06627e-06	2.46239e-06	2.95704e-06	3.57892e-06	4.36625e-06	5.37023e-06	6.65999e-06	8.32951e-06	1.05075e-05	1.33718e-05	1.71696e-05	2.22477e-05
	1000	2.06101e-07	2.00124e-07	1.95093e-07	1.9095e-07	1.87655e-07	1.85175e-07	1.83487e-07	1.82582e-07	1.82458e-07	1.83124e-07	1.84601e-07	1.8692e-07	1.90126e-07	1.94278e-07	1.99448e-07	2.05729e-07	2.13233e-07	2.22096e-07	2.32483e-07	2.44594e-07	2.58667e-07	2.74989e-07	2.93908e-07	3.15842e-07	3.413e-07	3.70896e-07	4.05381e-07	4.45674e-07	4.92902e-07	5.48457e-07	6.14061e-07	6.91863e-07	7.84548e-07	8.95494e-07	1.02897e-06	1.19041e-06	1.38676e-06	1.62695e-06	1.92252e-06	2.28852e-06	2.74464e-06	3.31684e-06	4.03956e-06	4.95885e-06	6.13661e-06	7.65674e-06	9.63374e-06	1.2225e-05
	1072.27	1.93465e-07	1.8702e-07	1.81479e-07	1.76778e-07	1.72869e-07	1.6971e-07	1.67271e-07	1.6553e-07	1.64476e-07	1.64103e-07	1.64417e-07	1.6543e-07	1.67167e-07	1.69661e-07	1.72957e-07	1.77111e-07	1.82196e-07	1.883e-07	1.95529e-07	2.04011e-07	2.13904e-07	2.25392e-07	2.387e-07	2.54096e-07	2.71903e-07	2.92511e-07	3.16391e-07	3.44115e-07	3.76376e-07	4.14023e-07	4.58098e-07	5.09883e-07	5.70962e-07	6.43308e-07	7.29382e-07	8.32275e-07	9.55886e-07	1.10516e-06	1.28642e-06	1.50775e-06	1.7796e-06	2.11553e-06	2.53326e-06	3.05606e-06	3.71473e-06	4.55026e-06	5.61763e-06	6.99102e-06
	1149.76	1.82583e-07	1.75764e-07	1.69817e-07	1.64676e-07	1.60285e-07	1.56598e-07	1.53577e-07	1.51194e-07	1.49427e-07	1.48263e-07	1.47695e-07	1.47724e-07	1.48358e-07	1.49616e-07	1.5152e-07	1.54106e-07	1.57417e-07	1.61509e-07	1.6645e-07	1.72325e-07	1.79233e-07	1.87295e-07	1.96658e-07	2.07494e-07	2.20011e-07	2.34459e-07	2.51137e-07	2.70405e-07	2.92698e-07	3.18542e-07	3.48576e-07	3.8358e-07	4.24508e-07	4.72534e-07	5.29106e-07	5.96022e-07	6.75523e-07	7.70417e-07	8.84237e-07	1.02146e-06	1.18777e-06	1.39046e-06	1.6389e-06	1.94523e-06	2.32524e-06	2.79963e-06	3.39569e-06	4.14963e-06
	1232.85	1.7319e-07	1.66065e-07	1.59792e-07	1.543e-07	1.49529e-07	1.45427e-07	1.41953e-07	1.39071e-07	1.36755e-07	1.34983e-07	1.33741e-07	1.33022e-07	1.32824e-07	1.33151e-07	1.34015e-07	1.35433e-07	1.37431e-07	1.40044e-07	1.43313e-07	1.47292e-07	1.52046e-07	1.57653e-07	1.64208e-07	1.71823e-07	1.80633e-07	1.90799e-07	2.02512e-07	2.16004e-07	2.3155e-07	2.49479e-07	2.70192e-07	2.9417e-07	3.21998e-07	3.54386e-07	3.92205e-07	4.36521e-07	4.8865e-07	5.50219e-07	6.23256e-07	7.1029e-07	8.14504e-07	9.39911e-07	1.09161e-06	1.2761e-06	1.50173e-06	1.77928e-06	2.1227e-06	2.55027e-06
	1321.94	1.65067e-07	1.57689e-07	1.5115e-07	1.45374e-07	1.40298e-07	1.35868e-07	1.32037e-07	1.28765e-07	1.26022e-07	1.23781e-07	1.22022e-07	1.20731e-07	1.19898e-07	1.19521e-07	1.196e-07	1.20143e-07	1.21162e-07	1.22676e-07	1.24712e-07	1.273e-07	1.30484e-07	1.34312e-07	1.38846e-07	1.44159e-07	1.50338e-07	1.57489e-07	1.65734e-07	1.75223e-07	1.86131e-07	1.9867e-07	2.13092e-07	2.29699e-07	2.48855e-07	2.70998e-07	2.96659e-07	3.26484e-07	3.6126e-07	4.0195e-07	4.49742e-07	5.06099e-07	5.7284e-07	6.52234e-07	7.47121e-07	8.61079e-07	9.98639e-07	1.16556e-06	1.36922e-06	1.61911e-06
	1417.47	1.58036e-07	1.50444e-07	1.43683e-07	1.37675e-07	1.32353e-07	1.27659e-07	1.23543e-07	1.19965e-07	1.16887e-07	1.1428e-07	1.1212e-07	1.10388e-07	1.09069e-07	1.08155e-07	1.07638e-07	1.07519e-07	1.07802e-07	1.08496e-07	1.09613e-07	1.11173e-07	1.132e-07	1.15727e-07	1.18792e-07	1.22442e-07	1.26733e-07	1.31734e-07	1.37525e-07	1.44202e-07	1.5188e-07	1.60694e-07	1.70805e-07	1.82405e-07	1.95724e-07	2.11036e-07	2.2867e-07	2.49025e-07	2.72579e-07	2.99914e-07	3.31738e-07	3.68916e-07	4.12512e-07	4.63835e-07	5.24506e-07	5.96543e-07	6.82466e-07	7.85441e-07	9.09466e-07	1.05961e-06
	1519.91	1.51949e-07	1.44173e-07	1.37223e-07	1.31021e-07	1.25495e-07	1.20587e-07	1.16243e-07	1.12419e-07	1.09077e-07	1.06183e-07	1.0371e-07	1.01636e-07	9.99416e-08	9.86137e-08	9.76418e-08	9.70198e-08	9.67452e-08	9.68195e-08	9.7248e-08	9.80402e-08	9.921e-08	1.00776e-07	1.02762e-07	1.05198e-07	1.0812e-07	1.11572e-07	1.15607e-07	1.20285e-07	1.25683e-07	1.31887e-07	1.39002e-07	1.4715e-07	1.56479e-07	1.67162e-07	1.79407e-07	1.93463e-07	2.09625e-07	2.28251e-07	2.49771e-07	2.74708e-07	3.03693e-07	3.375e-07	3.77074e-07	4.23577e-07	4.78447e-07	5.43466e-07	6.20855e-07	7.13397e-07
	1629.75	1.46683e-07	1.38744e-07	1.31631e-07	1.25263e-07	1.19567e-07	1.14481e-07	1.09951e-07	1.05929e-07	1.02374e-07	9.92524e-08	9.65331e-08	9.41909e-08	9.22047e-08	9.05571e-08	8.92346e-08	8.82268e-08	8.7527e-08	8.71313e-08	8.70395e-08	8.72544e-08	8.77823e-08	8.86331e-08	8.98206e-08	9.13627e-08	9.3282e-08	9.56062e-08	9.83692e-08	1.01611e-07	1.0538e-07	1.09733e-07	1.14738e-07	1.20474e-07	1.27036e-07	1.34536e-07	1.43105e-07	1.52901e-07	1.64111e-07	1.76956e-07	1.91703e-07	2.08672e-07	2.28247e-07	2.50892e-07	2.77169e-07	3.07764e-07	3.43513e-07	3.85443e-07	4.34817e-07	4.93201e-07
	1747.53	1.42138e-07	1.34049e-07	1.26791e-07	1.20278e-07	1.14436e-07	1.092e-07	1.04515e-07	1.0033e-07	9.66043e-08	9.32994e-08	9.03838e-08	8.78299e-08	8.56144e-08	8.37175e-08	8.21228e-08	8.08173e-08	7.97907e-08	7.90358e-08	7.85481e-08	7.83257e-08	7.83696e-08	7.86837e-08	7.92748e-08	8.01528e-08	8.1331e-08	8.28265e-08	8.46604e-08	8.68584e-08	8.94516e-08	9.24769e-08	9.59782e-08	1.00007e-07	1.04625e-07	1.09905e-07	1.1593e-07	1.22803e-07	1.30641e-07	1.39585e-07	1.49802e-07	1.61492e-07	1.7489e-07	1.90282e-07	2.08009e-07	2.2848e-07	2.52194e-07	2.79755e-07	3.11896e-07	3.4952e-07
	1873.82	1.38227e-07	1.3e-07	1.22608e-07	1.15965e-07	1.09995e-07	1.0463e-07	9.98127e-08	9.54924e-08	9.16247e-08	8.81707e-08	8.50968e-08	8.23739e-08	7.99766e-08	7.78834e-08	7.60759e-08	7.45387e-08	7.32593e-08	7.22278e-08	7.14365e-08	7.08805e-08	7.05569e-08	7.04653e-08	7.06077e-08	7.09884e-08	7.16144e-08	7.24954e-08	7.36441e-08	7.50765e-08	7.68121e-08	7.88747e-08	8.12926e-08	8.40993e-08	8.73347e-08	9.10457e-08	9.52873e-08	1.00125e-07	1.05634e-07	1.11905e-07	1.19044e-07	1.27176e-07	1.36451e-07	1.47044e-07	1.59166e-07	1.73068e-07	1.89051e-07	2.07477e-07	2.28783e-07	2.53497e-07
	2009.23	1.34879e-07	1.26519e-07	1.19002e-07	1.1224e-07	1.06153e-07	1.00674e-07	9.57425e-08	9.13063e-08	8.73196e-08	8.37421e-08	8.05388e-08	7.76789e-08	7.51359e-08	7.28865e-08	7.09109e-08	6.9192e-08	6.77155e-08	6.64692e-08	6.54437e-08	6.46313e-08	6.40266e-08	6.36261e-08	6.34284e-08	6.34338e-08	6.36451e-08	6.40669e-08	6.4706e-08	6.55718e-08	6.66761e-08	6.80338e-08	6.96629e-08	7.15851e-08	7.38259e-08	7.64159e-08	7.93908e-08	8.27929e-08	8.66716e-08	9.10848e-08	9.61009e-08	1.018e-07	1.08276e-07	1.15641e-07	1.24025e-07	1.33586e-07	1.44508e-07	1.57012e-07	1.71363e-07	1.87876e-07
	2154.43	1.32034e-07	1.23543e-07	1.15906e-07	1.09031e-07	1.02836e-07	9.72535e-08	9.22204e-08	8.7683e-08	8.35941e-08	7.99122e-08	7.6601e-08	7.36285e-08	7.0967e-08	6.85919e-08	6.64821e-08	6.46192e-08	6.29874e-08	6.15733e-08	6.03655e-08	5.93546e-08	5.85334e-08	5.7896e-08	5.74386e-08	5.71589e-08	5.70564e-08	5.71323e-08	5.73893e-08	5.78323e-08	5.84679e-08	5.93049e-08	6.03543e-08	6.16298e-08	6.31478e-08	6.49278e-08	6.69932e-08	6.93711e-08	7.20939e-08	7.5199e-08	7.87308e-08	8.27407e-08	8.72894e-08	9.24478e-08	9.82994e-08	1.04942e-07	1.12492e-07	1.21087e-07	1.30888e-07	1.42089e-07
	2310.13	1.2964e-07	1.21019e-07	1.13264e-07	1.06279e-07	9.99827e-08	9.4303e-08	8.91767e-08	8.45484e-08	8.03696e-08	7.65975e-08	7.31945e-08	7.01277e-08	6.73682e-08	6.48903e-08	6.2672e-08	6.06937e-08	5.89385e-08	5.73918e-08	5.60409e-08	5.48753e-08	5.38859e-08	5.30655e-08	5.24085e-08	5.19106e-08	5.1569e-08	5.13824e-08	5.13508e-08	5.14758e-08	5.17606e-08	5.22096e-08	5.28293e-08	5.36279e-08	5.46154e-08	5.58043e-08	5.72094e-08	5.88485e-08	6.07423e-08	6.29153e-08	6.53961e-08	6.82184e-08	7.14211e-08	7.50502e-08	7.9159e-08	8.38101e-08	8.9077e-08	9.50459e-08	1.01818e-07	1.09514e-07
	2477.08	1.27655e-07	1.18902e-07	1.11028e-07	1.03935e-07	9.75392e-08	9.17669e-08	8.65533e-08	8.18413e-08	7.75812e-08	7.37291e-08	7.02463e-08	6.70987e-08	6.42565e-08	6.16932e-08	5.93857e-08	5.73136e-08	5.54591e-08	5.38065e-08	5.23423e-08	5.10547e-08	4.99338e-08	4.8971e-08	4.81593e-08	4.74931e-08	4.6968e-08	4.65808e-08	4.63297e-08	4.62139e-08	4.6234e-08	4.63917e-08	4.66902e-08	4.71339e-08	4.77287e-08	4.84821e-08	4.94035e-08	5.0504e-08	5.17969e-08	5.32982e-08	5.50264e-08	5.70032e-08	5.92542e-08	6.18089e-08	6.47019e-08	6.79736e-08	7.16711e-08	7.58491e-08	8.05721e-08	8.59153e-08
	2656.09	1.26041e-07	1.17153e-07	1.09158e-07	1.01956e-07	9.54619e-08	8.95991e-08	8.43013e-08	7.95103e-08	7.51748e-08	7.12499e-08	6.76957e-08	6.44773e-08	6.15638e-08	5.8928e-08	5.65459e-08	5.43963e-08	5.24606e-08	5.07224e-08	4.91673e-08	4.77827e-08	4.65578e-08	4.54832e-08	4.45508e-08	4.37538e-08	4.30868e-08	4.25452e-08	4.21258e-08	4.18263e-08	4.16453e-08	4.15827e-08	4.16392e-08	4.18168e-08	4.21185e-08	4.25484e-08	4.3112e-08	4.38163e-08	4.46694e-08	4.56817e-08	4.68649e-08	4.82332e-08	4.98031e-08	5.15938e-08	5.36279e-08	5.59315e-08	5.85349e-08	6.14735e-08	6.47885e-08	6.85279e-08
	2848.04	1.24767e-07	1.15739e-07	1.07619e-07	1.00307e-07	9.37133e-08	8.77602e-08	8.23798e-08	7.75123e-08	7.31051e-08	6.91121e-08	6.54924e-08	6.22102e-08	5.92337e-08	5.65349e-08	5.4089e-08	5.18742e-08	4.9871e-08	4.80624e-08	4.64334e-08	4.49708e-08	4.36629e-08	4.24995e-08	4.14719e-08	4.05725e-08	3.97949e-08	3.91337e-08	3.85844e-08	3.81436e-08	3.78088e-08	3.75782e-08	3.74512e-08	3.74278e-08	3.75089e-08	3.76965e-08	3.79934e-08	3.84035e-08	3.89319e-08	3.95847e-08	4.03694e-08	4.12951e-08	4.23724e-08	4.36137e-08	4.50337e-08	4.66493e-08	4.84803e-08	5.05496e-08	5.28838e-08	5.55138e-08
	3053.86	1.23808e-07	1.14633e-07	1.06384e-07	9.89577e-08	9.22619e-08	8.62174e-08	8.07541e-08	7.5811e-08	7.1334e-08	6.72758e-08	6.35945e-08	6.02534e-08	5.72197e-08	5.44647e-08	5.19629e-08	4.96918e-08	4.76314e-08	4.5764e-08	4.4074e-08	4.25475e-08	4.11723e-08	3.99378e-08	3.88344e-08	3.7854e-08	3.69894e-08	3.62346e-08	3.55842e-08	3.50341e-08	3.45807e-08	3.42213e-08	3.3954e-08	3.37775e-08	3.36915e-08	3.36962e-08	3.37927e-08	3.39828e-08	3.42692e-08	3.46555e-08	3.51462e-08	3.57469e-08	3.64643e-08	3.73063e-08	3.82825e-08	3.94037e-08	4.06829e-08	4.21348e-08	4.37769e-08	4.5629e-08
	3274.55	1.23139e-07	1.13811e-07	1.05427e-07	9.78819e-08	9.10808e-08	8.49424e-08	7.9395e-08	7.43758e-08	6.98295e-08	6.57074e-08	6.19667e-08	5.85696e-08	5.54827e-08	5.26763e-08	5.01244e-08	4.78036e-08	4.56935e-08	4.37758e-08	4.20343e-08	4.04547e-08	3.90242e-08	3.77318e-08	3.65673e-08	3.5522e-08	3.45884e-08	3.37597e-08	3.30301e-08	3.23946e-08	3.18491e-08	3.139e-08	3.10147e-08	3.0721e-08	3.05074e-08	3.0373e-08	3.03178e-08	3.03419e-08	3.04467e-08	3.06338e-08	3.09057e-08	3.12656e-08	3.17176e-08	3.22667e-08	3.29188e-08	3.3681e-08	3.45615e-08	3.55701e-08	3.67178e-08	3.80178e-08
	3511.19	1.22743e-07	1.13253e-07	1.04728e-07	9.7058e-08	9.01472e-08	8.39116e-08	7.82777e-08	7.31808e-08	6.85644e-08	6.43786e-08	6.05794e-08	5.71281e-08	5.39902e-08	5.11356e-08	4.85373e-08	4.61716e-08	4.40172e-08	4.20554e-08	4.02696e-08	3.86449e-08	3.71681e-08	3.58277e-08	3.46132e-08	3.35154e-08	3.25262e-08	3.16386e-08	3.08461e-08	3.01434e-08	2.95258e-08	2.89891e-08	2.853e-08	2.81457e-08	2.7834e-08	2.75932e-08	2.74222e-08	2.73204e-08	2.72877e-08	2.73247e-08	2.74325e-08	2.76125e-08	2.78672e-08	2.81994e-08	2.86128e-08	2.91117e-08	2.97013e-08	3.0388e-08	3.11789e-08	3.20824e-08
	3764.94	1.22602e-07	1.12942e-07	1.04268e-07	9.64673e-08	8.94417e-08	8.31048e-08	7.73809e-08	7.2204e-08	6.75159e-08	6.32655e-08	5.94076e-08	5.59024e-08	5.27149e-08	4.98138e-08	4.71717e-08	4.4764e-08	4.25692e-08	4.05678e-08	3.87428e-08	3.70789e-08	3.55626e-08	3.41816e-08	3.29254e-08	3.17843e-08	3.07499e-08	2.98147e-08	2.89719e-08	2.82157e-08	2.7541e-08	2.69432e-08	2.64186e-08	2.59639e-08	2.55761e-08	2.52532e-08	2.49933e-08	2.47951e-08	2.46577e-08	2.45809e-08	2.45645e-08	2.46092e-08	2.47159e-08	2.48862e-08	2.51221e-08	2.54262e-08	2.58016e-08	2.62524e-08	2.6783e-08	2.73988e-08
	4037.02	1.22703e-07	1.12863e-07	1.04032e-07	9.60941e-08	8.89478e-08	8.25045e-08	7.66868e-08	7.14267e-08	6.66645e-08	6.23477e-08	5.843e-08	5.48706e-08	5.16336e-08	4.86868e-08	4.60022e-08	4.35546e-08	4.13218e-08	3.92839e-08	3.74234e-08	3.57246e-08	3.41735e-08	3.27576e-08	3.14659e-08	3.02885e-08	2.92165e-08	2.82422e-08	2.73584e-08	2.65591e-08	2.58388e-08	2.51926e-08	2.46163e-08	2.41062e-08	2.36591e-08	2.32723e-08	2.29436e-08	2.26711e-08	2.24534e-08	2.22895e-08	2.21786e-08	2.21206e-08	2.21156e-08	2.21641e-08	2.2267e-08	2.24257e-08	2.26421e-08	2.29183e-08	2.32572e-08	2.36623e-08
	4328.76	1.23034e-07	1.13005e-07	1.04008e-07	9.59249e-08	8.86514e-08	8.20964e-08	7.61802e-08	7.0833e-08	6.59936e-08	6.1608e-08	5.76287e-08	5.4014e-08	5.07268e-08	4.77343e-08	4.50077e-08	4.25211e-08	4.02517e-08	3.81793e-08	3.62857e-08	3.45549e-08	3.29726e-08	3.15258e-08	3.02032e-08	2.89946e-08	2.78908e-08	2.68838e-08	2.59663e-08	2.51317e-08	2.43744e-08	2.36892e-08	2.30716e-08	2.25177e-08	2.20238e-08	2.1587e-08	2.12046e-08	2.08744e-08	2.05946e-08	2.03636e-08	2.01803e-08	2.00439e-08	1.99538e-08	1.991e-08	1.99125e-08	1.99619e-08	2.0059e-08	2.02051e-08	2.04017e-08	2.06509e-08
	4641.59	1.23587e-07	1.13356e-07	1.04185e-07	9.59484e-08	8.85407e-08	8.18678e-08	7.58479e-08	7.04093e-08	6.5489e-08	6.10317e-08	5.69886e-08	5.33166e-08	4.9978e-08	4.69391e-08	4.41701e-08	4.16447e-08	3.93394e-08	3.72335e-08	3.53084e-08	3.35476e-08	3.19364e-08	3.04615e-08	2.91113e-08	2.78753e-08	2.6744e-08	2.57091e-08	2.47631e-08	2.38992e-08	2.31114e-08	2.23945e-08	2.17435e-08	2.11544e-08	2.06232e-08	2.01468e-08	1.97222e-08	1.93468e-08	1.90186e-08	1.87356e-08	1.84963e-08	1.82995e-08	1.81442e-08	1.80299e-08	1.79561e-08	1.79226e-08	1.79298e-08	1.7978e-08	1.80681e-08	1.82011e-08
	4977.02	1.24352e-07	1.1391e-07	1.04553e-07	9.6155e-08	8.86055e-08	8.18083e-08	7.56792e-08	7.01443e-08	6.5139e-08	6.06064e-08	5.64965e-08	5.27651e-08	4.93732e-08	4.62864e-08	4.34742e-08	4.09096e-08	3.85684e-08	3.64294e-08	3.44735e-08	3.26838e-08	3.10452e-08	2.95442e-08	2.81687e-08	2.69079e-08	2.57522e-08	2.46929e-08	2.37223e-08	2.28335e-08	2.20202e-08	2.12769e-08	2.05986e-08	1.99808e-08	1.94196e-08	1.89114e-08	1.84532e-08	1.80421e-08	1.76758e-08	1.73521e-08	1.70692e-08	1.68256e-08	1.66201e-08	1.64515e-08	1.63192e-08	1.62225e-08	1.61613e-08	1.61354e-08	1.61451e-08	1.61907e-08
	5336.7	1.25324e-07	1.14658e-07	1.05106e-07	9.65368e-08	8.88376e-08	8.19091e-08	7.56645e-08	7.00281e-08	6.49332e-08	6.03215e-08	5.61415e-08	5.23478e-08	4.89004e-08	4.5764e-08	4.29073e-08	4.03024e-08	3.79247e-08	3.57524e-08	3.37658e-08	3.19477e-08	3.02826e-08	2.87565e-08	2.73572e-08	2.60735e-08	2.48956e-08	2.38144e-08	2.28222e-08	2.19117e-08	2.10765e-08	2.03109e-08	1.96097e-08	1.89682e-08	1.83824e-08	1.78485e-08	1.73632e-08	1.69236e-08	1.6527e-08	1.61712e-08	1.5854e-08	1.55739e-08	1.53291e-08	1.51185e-08	1.49411e-08	1.47958e-08	1.46822e-08	1.45998e-08	1.45483e-08	1.45278e-08
	5722.37	1.26497e-07	1.15595e-07	1.05837e-07	9.70871e-08	8.92299e-08	8.21626e-08	7.57962e-08	7.00525e-08	6.48631e-08	6.0168e-08	5.59142e-08	5.20551e-08	4.85496e-08	4.53613e-08	4.24582e-08	3.98117e-08	3.73965e-08	3.51901e-08	3.31726e-08	3.13261e-08	2.96346e-08	2.80841e-08	2.66618e-08	2.53564e-08	2.41576e-08	2.30564e-08	2.20445e-08	2.11147e-08	2.02603e-08	1.94753e-08	1.87546e-08	1.80932e-08	1.74868e-08	1.69317e-08	1.64243e-08	1.59615e-08	1.55406e-08	1.51591e-08	1.48148e-08	1.45058e-08	1.42303e-08	1.39869e-08	1.37743e-08	1.35914e-08	1.34374e-08	1.33115e-08	1.32132e-08	1.31422e-08
	6135.91	1.27868e-07	1.16717e-07	1.06741e-07	9.78007e-08	8.97765e-08	8.25627e-08	7.60675e-08	7.02106e-08	6.49215e-08	6.01383e-08	5.58066e-08	5.18786e-08	4.83119e-08	4.50693e-08	4.21177e-08	3.94278e-08	3.69737e-08	3.47322e-08	3.2683e-08	3.08075e-08	2.90896e-08	2.75148e-08	2.60698e-08	2.47432e-08	2.35245e-08	2.24043e-08	2.13742e-08	2.04267e-08	1.95549e-08	1.87529e-08	1.8015e-08	1.73364e-08	1.67126e-08	1.61396e-08	1.56138e-08	1.5132e-08	1.46913e-08	1.4289e-08	1.39229e-08	1.35908e-08	1.32909e-08	1.30216e-08	1.27815e-08	1.25692e-08	1.23838e-08	1.22242e-08	1.20899e-08	1.19801e-08
	6579.33	1.29433e-07	1.1802e-07	1.07814e-07	9.86732e-08	9.04728e-08	8.31043e-08	7.64732e-08	7.04966e-08	6.51021e-08	6.02259e-08	5.58121e-08	5.18114e-08	4.81803e-08	4.48804e-08	4.18779e-08	3.91426e-08	3.66478e-08	3.43699e-08	3.22877e-08	3.03825e-08	2.86376e-08	2.70381e-08	2.55705e-08	2.42229e-08	2.29846e-08	2.1846e-08	2.07985e-08	1.98344e-08	1.89466e-08	1.8129e-08	1.73758e-08	1.6682e-08	1.6043e-08	1.54546e-08	1.49133e-08	1.44155e-08	1.39583e-08	1.3539e-08	1.31551e-08	1.28044e-08	1.2485e-08	1.2195e-08	1.1933e-08	1.16976e-08	1.14875e-08	1.13017e-08	1.11393e-08	1.09994e-08
	7054.8	1.31191e-07	1.19502e-07	1.09054e-07	9.97014e-08	9.1315e-08	8.37833e-08	7.70087e-08	7.09058e-08	6.53999e-08	6.04255e-08	5.59249e-08	5.18475e-08	4.81484e-08	4.47882e-08	4.1732e-08	3.89489e-08	3.64115e-08	3.40954e-08	3.1979e-08	3.0043e-08	2.82702e-08	2.66454e-08	2.51547e-08	2.37859e-08	2.25281e-08	2.13714e-08	2.0307e-08	1.93268e-08	1.84239e-08	1.75916e-08	1.68243e-08	1.61167e-08	1.54641e-08	1.48623e-08	1.43074e-08	1.3796e-08	1.33249e-08	1.28913e-08	1.24927e-08	1.21267e-08	1.17914e-08	1.14848e-08	1.12053e-08	1.09514e-08	1.07218e-08	1.05152e-08	1.03308e-08	1.01675e-08
	7564.63	1.33141e-07	1.21161e-07	1.10459e-07	1.00883e-07	9.23004e-08	8.45965e-08	7.76705e-08	7.14342e-08	6.58108e-08	6.07327e-08	5.61405e-08	5.19819e-08	4.8211e-08	4.47872e-08	4.16744e-08	3.8841e-08	3.62587e-08	3.39025e-08	3.17502e-08	2.9782e-08	2.79803e-08	2.63292e-08	2.48148e-08	2.34244e-08	2.21468e-08	2.09719e-08	1.98906e-08	1.88947e-08	1.79769e-08	1.71307e-08	1.63501e-08	1.56297e-08	1.49646e-08	1.43506e-08	1.37837e-08	1.32602e-08	1.27771e-08	1.23313e-08	1.19203e-08	1.15416e-08	1.11931e-08	1.08728e-08	1.05791e-08	1.03103e-08	1.00651e-08	9.84206e-09	9.6402e-09	9.45846e-09
	8111.31	1.35284e-07	1.22997e-07	1.12027e-07	1.02216e-07	9.34269e-08	8.55415e-08	7.84558e-08	7.20788e-08	6.63314e-08	6.11437e-08	5.64547e-08	5.22106e-08	4.83638e-08	4.48727e-08	4.17002e-08	3.88137e-08	3.61841e-08	3.37857e-08	3.15957e-08	2.95937e-08	2.77616e-08	2.60833e-08	2.45442e-08	2.31315e-08	2.18336e-08	2.06401e-08	1.95417e-08	1.85301e-08	1.75977e-08	1.67378e-08	1.59443e-08	1.52116e-08	1.45349e-08	1.39096e-08	1.33316e-08	1.27974e-08	1.23035e-08	1.18471e-08	1.14253e-08	1.10357e-08	1.06762e-08	1.03445e-08	1.00391e-08	9.75811e-09	9.50015e-09	9.26386e-09	9.04803e-09	8.85159e-09
	8697.49	1.37619e-07	1.2501e-07	1.13758e-07	1.03699e-07	9.46932e-08	8.66166e-08	7.93625e-08	7.28373e-08	6.6959e-08	6.16558e-08	5.68646e-08	5.253e-08	4.86032e-08	4.5041e-08	4.18054e-08	3.88628e-08	3.61833e-08	3.37404e-08	3.15106e-08	2.94731e-08	2.76092e-08	2.59022e-08	2.43374e-08	2.29014e-08	2.15825e-08	2.03698e-08	1.9254e-08	1.82264e-08	1.72793e-08	1.64057e-08	1.55995e-08	1.48549e-08	1.41669e-08	1.35308e-08	1.29425e-08	1.23983e-08	1.18947e-08	1.14287e-08	1.09974e-08	1.05984e-08	1.02292e-08	9.88794e-09	9.57258e-09	9.28146e-09	9.01302e-09	8.76585e-09	8.5387e-09	8.33041e-09
	9326.03	1.40148e-07	1.27201e-07	1.15652e-07	1.05333e-07	9.60985e-08	8.78207e-08	8.03893e-08	7.37078e-08	6.76915e-08	6.22664e-08	5.73675e-08	5.29375e-08	4.8926e-08	4.52888e-08	4.19867e-08	3.89848e-08	3.62525e-08	3.37627e-08	3.1491e-08	2.9416e-08	2.75185e-08	2.57815e-08	2.41897e-08	2.27294e-08	2.13884e-08	2.01559e-08	1.90221e-08	1.7978e-08	1.70158e-08	1.61284e-08	1.53094e-08	1.45529e-08	1.38538e-08	1.32073e-08	1.26091e-08	1.20554e-08	1.15428e-08	1.10679e-08	1.0628e-08	1.02205e-08	9.8429e-09	9.49315e-09	9.16928e-09	8.86952e-09	8.59227e-09	8.33605e-09	8.09955e-09	7.88158e-09
	10000	1.42873e-07	1.29571e-07	1.17711e-07	1.07118e-07	9.76428e-08	8.91532e-08	8.15353e-08	7.46892e-08	6.85276e-08	6.29741e-08	5.79614e-08	5.34308e-08	4.93301e-08	4.56137e-08	4.22411e-08	3.91767e-08	3.63888e-08	3.38493e-08	3.15333e-08	2.94188e-08	2.7486e-08	2.57172e-08	2.4097e-08	2.26111e-08	2.12472e-08	1.99939e-08	1.88412e-08	1.77801e-08	1.68024e-08	1.59008e-08	1.50687e-08	1.43002e-08	1.359e-08	1.29331e-08	1.23252e-08	1.17624e-08	1.1241e-08	1.07578e-08	1.03099e-08	9.89453e-09	9.50931e-09	9.15202e-09	8.82065e-09	8.51338e-09	8.22854e-09	7.96464e-09	7.72029e-09	7.49424e-09
[truncated: 52 more columns]

## Sheet: Fig. 3b
	20 Pa		59 Pa		177 Pa		533 Pa		1600 Pa			Fit	20 Pa	59 Pa	177 Pa	533 Pa	1600 Pa
	T (K)	ln(I_G/I_D)	T (K)	ln(I_G/I_D)	T (K)	ln(I_G/I_D)	T (K)	ln(I_G/I_D)	T (K)	ln(I_G/I_D)		T (K)	ln(I_G/I_D)	ln(I_G/I_D)	I_G / I_D	ln(I_G/I_D)	ln(I_G/I_D)
	773.15	2.16905	773.15	0.965298	773.15	0.693147	773.15	0.464306	923.15	1.43075		700	1.54474	0.656578	-0.057686	-0.132123	-0.200789
	848.15	2.60577	848.15	2.20574	848.15	1.20397	923.15	1.68355	973.15	1.88707		708.081	1.61804	0.733445	0.0249873	-0.0646048	-0.140439
	923.15	3.78419	923.15	3.30811	923.15	2.69124	973.15	2.24071	1073.15	2.57769		716.162	1.69135	0.810312	0.107661	0.00291326	-0.0800897
	973.15	4.45435	973.15	3.30811	973.15	2.89037	1073.15	2.98568	1173.15	3.32821		724.242	1.76466	0.887179	0.190334	0.0704313	-0.0197402
	1073.15	4.60517	1073.15	3.8712	1073.15	3.10395	1173.15	3.79424				732.323	1.83796	0.964046	0.273007	0.137949	0.0406093
					1173.15	5.07118						740.404	1.91127	1.04091	0.35568	0.205467	0.100959
												748.485	1.98457	1.11778	0.438354	0.272985	0.161308
												756.566	2.05788	1.19465	0.521027	0.340503	0.221658
												764.646	2.13118	1.27152	0.6037	0.408021	0.282007
												772.727	2.20449	1.34838	0.686374	0.47554	0.342357
												780.808	2.2778	1.42525	0.769047	0.543058	0.402706
												788.889	2.3511	1.50212	0.85172	0.610576	0.463056
												796.97	2.42441	1.57898	0.934393	0.678094	0.523405
												805.051	2.49771	1.65585	1.01707	0.745612	0.583755
												813.131	2.57102	1.73272	1.09974	0.81313	0.644104
												821.212	2.64433	1.80959	1.18241	0.880648	0.704454
												829.293	2.71763	1.88645	1.26509	0.948166	0.764803
												837.374	2.79094	1.96332	1.34776	1.01568	0.825153
												845.455	2.86424	2.04019	1.43043	1.0832	0.885502
												853.535	2.93755	2.11705	1.51311	1.15072	0.945852
												861.616	3.01085	2.19392	1.59578	1.21824	1.0062
												869.697	3.08416	2.27079	1.67845	1.28576	1.06655
												877.778	3.15747	2.34766	1.76113	1.35327	1.1269
												885.859	3.23077	2.42452	1.8438	1.42079	1.18725
												893.939	3.30408	2.50139	1.92647	1.48831	1.2476
												902.02	3.37738	2.57826	2.00915	1.55583	1.30795
												910.101	3.45069	2.65513	2.09182	1.62335	1.3683
												918.182	3.524	2.73199	2.17449	1.69086	1.42865
												926.263	3.5973	2.80886	2.25717	1.75838	1.489
												934.343	3.67061	2.88573	2.33984	1.8259	1.54935
												942.424	3.74391	2.96259	2.42251	1.89342	1.6097
												950.505	3.81722	3.03946	2.50519	1.96094	1.67005
												958.586	3.89052	3.11633	2.58786	2.02845	1.73039
												966.667	3.96383	3.1932	2.67053	2.09597	1.79074
												974.747	4.03714	3.27006	2.75321	2.16349	1.85109
												982.828	4.11044	3.34693	2.83588	2.23101	1.91144
												990.909	4.18375	3.4238	2.91855	2.29853	1.97179
												998.99	4.25705	3.50066	3.00123	2.36604	2.03214
												1007.07	4.33036	3.57753	3.0839	2.43356	2.09249
												1015.15	4.40367	3.6544	3.16657	2.50108	2.15284
												1023.23	4.47697	3.73127	3.24925	2.5686	2.21319
												1031.31	4.55028	3.80813	3.33192	2.63612	2.27354
												1039.39	4.62358	3.885	3.41459	2.70363	2.33389
												1047.47	4.69689	3.96187	3.49727	2.77115	2.39424
												1055.56	4.77019	4.03874	3.57994	2.83867	2.45459
												1063.64	4.8435	4.1156	3.66261	2.90619	2.51494
												1071.72	4.91681	4.19247	3.74529	2.97371	2.57529
												1079.8	4.99011	4.26934	3.82796	3.04122	2.63564
												1087.88	5.06342	4.3462	3.91063	3.10874	2.69599
												1095.96	5.13672	4.42307	3.9933	3.17626	2.75634
												1104.04	5.21003	4.49994	4.07598	3.24378	2.81669
												1112.12	5.28334	4.57681	4.15865	3.3113	2.87704
												1120.2	5.35664	4.65367	4.24132	3.37882	2.93738
												1128.28	5.42995	4.73054	4.324	3.44633	2.99773
												1136.36	5.50325	4.80741	4.40667	3.51385	3.05808
												1144.44	5.57656	4.88427	4.48934	3.58137	3.11843
												1152.53	5.64986	4.96114	4.57202	3.64889	3.17878
												1160.61	5.72317	5.03801	4.65469	3.71641	3.23913
												1168.69	5.79648	5.11488	4.73736	3.78392	3.29948
												1176.77	5.86978	5.19174	4.82004	3.85144	3.35983
												1184.85	5.94309	5.26861	4.90271	3.91896	3.42018
												1192.93	6.01639	5.34548	4.98538	3.98648	3.48053
												1201.01	6.0897	5.42234	5.06806	4.054	3.54088
												1209.09	6.16301	5.49921	5.15073	4.12151	3.60123
												1217.17	6.23631	5.57608	5.2334	4.18903	3.66158
												1225.25	6.30962	5.65295	5.31608	4.25655	3.72193
												1233.33	6.38292	5.72981	5.39875	4.32407	3.78228
												1241.41	6.45623	5.80668	5.48142	4.39159	3.84263
												1249.49	6.52953	5.88355	5.5641	4.4591	3.90298
												1257.58	6.60284	5.96042	5.64677	4.52662	3.96333
												1265.66	6.67615	6.03728	5.72944	4.59414	4.02368
												1273.74	6.74945	6.11415	5.81212	4.66166	4.08402
												1281.82	6.82276	6.19102	5.89479	4.72918	4.14437
												1289.9	6.89606	6.26788	5.97746	4.79669	4.20472
												1297.98	6.96937	6.34475	6.06014	4.86421	4.26507
												1306.06	7.04268	6.42162	6.14281	4.93173	4.32542
												1314.14	7.11598	6.49849	6.22548	4.99925	4.38577
												1322.22	7.18929	6.57535	6.30816	5.06677	4.44612
												1330.3	7.26259	6.65222	6.39083	5.13428	4.50647
												1338.38	7.3359	6.72909	6.4735	5.2018	4.56682
												1346.46	7.4092	6.80595	6.55618	5.26932	4.62717
												1354.55	7.48251	6.88282	6.63885	5.33684	4.68752
												1362.63	7.55582	6.95969	6.72152	5.40436	4.74787
												1370.71	7.62912	7.03656	6.8042	5.47187	4.80822
												1378.79	7.70243	7.11342	6.88687	5.53939	4.86857
												1386.87	7.77573	7.19029	6.96954	5.60691	4.92892
												1394.95	7.84904	7.26716	7.05222	5.67443	4.98927
												1403.03	7.92235	7.34403	7.13489	5.74195	5.04962
												1411.11	7.99565	7.42089	7.21756	5.80946	5.10997
												1419.19	8.06896	7.49776	7.30024	5.87698	5.17032
												1427.27	8.14226	7.57463	7.38291	5.9445	5.23066
												1435.35	8.21557	7.65149	7.46558	6.01202	5.29101
												1443.43	8.28887	7.72836	7.54826	6.07954	5.35136
												1451.52	8.36218	7.80523	7.63093	6.14705	5.41171
												1459.6	8.43549	7.8821	7.7136	6.21457	5.47206
												1467.68	8.50879	7.95896	7.79628	6.28209	5.53241
												1475.76	8.5821	8.03583	7.87895	6.34961	5.59276
												1483.84	8.6554	8.1127	7.96162	6.41713	5.65311
												1491.92	8.72871	8.18956	8.0443	6.48464	5.71346
												1500	8.80202	8.26643	8.12697	6.55216	5.77381

## Sheet: Fig. 4b
	(7,7)		(6,5)		(9,5)		(8,4)		(8,7)		(9,5)		(11,2)		(12,2)
	n_e	m_e	n_e	m_e	n_e	m_e	n_e	m_e	n_e	m_e	n_e	m_e	n_e	m_e	n_e	m_e
	9	5	9	2	9	4	8	4	10	5	9	5	10	4	10	2
	9	5	9	2	9	4	8	4	10	5	9	5	10	4	9	3
	9	5	8	3	9	4	8	4	10	5	9	5	10	4	9	3
	9	5	9	2	9	4	8	4	10	5	9	5	10	4	9	3
	9	4	9	2	9	4	8	4	10	5	9	5	10	4	9	3
	9	4	9	2	9	4	8	4	10	5	9	5	10	4	9	3
	9	4	9	2	9	4	8	4	10	5	9	5	10	4	9	3
	9	4	9	2	9	4	8	4	10	5	9	5	10	4	10	2
	9	4	9	2	9	4	8	4	10	5	9	5	10	5	10	2
	9	4	9	2	9	4	8	4	10	5	8	6	10	5	10	2
	9	4	9	2	9	4	8	4	10	4	9	5	10	5	10	2
	9	4	9	2	9	4	8	4	10	5	9	5	10	5	10	2
	9	4	9	2	9	4	8	4	10	5	9	5	10	5	10	2
	9	4	9	2	9	4	8	4	11	3	9	5	10	5	10	2
	9	4	9	2	9	4	8	4	11	3	9	5	10	5	10	2
	9	4	9	2	9	4	8	4	11	3	9	5	10	5	10	2
	9	4	9	2	9	4	8	4	10	5	9	5	10	5	9	3
	9	4	9	2	8	5	8	4	10	4	8	6	10	5	10	2
	9	4	9	2	8	5	8	4	10	5	9	5	10	5	10	2
	9	4	9	2	8	5	8	4	10	5	9	5	10	5	10	2
	9	4	9	2	8	5	8	4	10	5	10	4	10	5	10	2
	9	4	9	2	8	5	8	4	10	5	9	5	10	5	9	3
	9	4	9	2	8	5	8	4	10	5	9	5	9	6	10	2
	9	4	9	2	7	6	8	4	9	6	9	5	9	6	9	3
	9	4	9	2	7	6	8	4	9	6	9	5	10	5	9	3
	9	4	9	2	7	6	8	4	9	6	9	5	10	5	9	3
	9	4	9	2	9	4	8	4	9	6	9	5	10	5	9	4
	9	4	9	2	9	4	8	4	9	6	9	5	10	4	9	3
	9	5	9	2	9	4	8	4	10	5	9	5	10	4	8	4
	9	5	9	2	9	4	8	4	10	5	9	4	10	5	9	3
	9	5	9	2	9	4	8	4	10	5	9	5	10	5	9	3
	9	5	9	2	9	4	8	4	10	5	9	5	9	6	10	2
	9	5	9	2	8	4	8	4	10	5	9	5	9	6	10	2
	9	5	9	2	9	4	8	4	10	5	9	5	9	6	10	2
	9	5	9	2	9	4	8	4	10	5	9	5	9	6	10	2
	9	5	9	2	9	4	8	4	10	5	9	5	9	6	10	2
	9	5	9	2	9	4	8	4	10	5	9	5	9	6	10	2
	9	5	9	2	9	4	8	4	10	4	9	5	9	6	10	2
	9	5	9	2	9	4	8	4	10	5	9	5	9	6	9	3
	9	5	9	2	9	4	8	4	10	5	9	5	9	6	11	1
	9	5	9	2	9	4	8	4	10	5	9	5	9	6	9	3
	9	5	9	2	9	4	8	4	10	5	9	5	9	6	9	3
	9	5	9	2	9	4	8	4	10	5	9	5	9	5	10	2
	9	5	9	2	8	5	8	4	10	5	9	5	9	5	8	4
	9	5	9	2	9	4	7	4	10	5	9	5	9	5	10	2
	9	5	9	2	9	4	7	5	10	5	9	5	9	4	10	2
	9	5	9	2	9	4	7	5	10	5	9	5	9	6	10	2
	9	5	9	2	9	4	7	5	10	5	9	5	9	6	10	2
	9	5	9	2	9	4	7	5	10	5	9	5	9	6	10	2
	9	5	9	2	9	4	7	5	10	5	9	5	9	6	11	1
	9	5	9	2	9	4	7	5	10	5	9	5	9	6	11	2
	9	5	9	2	9	4	7	5	10	5	9	5	9	6	11	1
	9	5	9	2	9	4	7	5	10	5	9	5	9	6	10	2
	9	5	9	2	8	5	7	5	10	5	9	5	9	6	11	1
	9	5	9	2	9	4	7	5	10	5	9	5	9	6	9	3
	9	5	9	3	9	4	7	5	10	5	9	5	9	6	10	2
	9	5	9	2	9	4	7	5	10	5	9	5	9	5	10	2
	9	5	9	2	9	4	7	5	10	5	9	5	9	6	10	2
	9	5	9	2	9	4	7	5	10	5	9	5	9	5	11	1
	9	5	9	2	9	4	7	5	10	5	9	5	9	6	11	1
	9	5	9	2	9	4	7	5	10	5	8	5	9	6	11	1
	9	5	9	2	9	4	7	5	10	5	8	5	9	6	10	2
	9	5	8	4	9	4	7	4	10	4	8	5	9	6	11	1
	9	5	9	2	9	4	7	4	10	5	8	5	9	6	11	1
	9	5	9	2	9	4	7	4	10	5	8	5	9	6	10	2
	9	5	9	2	9	4	7	4	10	5	8	5	9	6	11	1
	9	5	9	2	9	4	7	4	10	5	8	5	9	6	10	2
	9	5	9	2	9	4	7	4	10	5	8	5	9	6	10	2
	9	5	9	2	9	4	7	4	10	5	8	5	9	6	10	2
	9	5	8	2	9	4	7	4	10	5	8	5	9	6	10	2
	9	5	9	2	9	4	7	4	10	5	8	5	9	6	10	2
	9	5	9	2	9	4	7	4	10	5	8	5	9	6	9	3
	9	5	9	2	9	4	7	4	10	5	8	5	9	6	10	2
	9	5	9	2	9	4	7	4	10	5	8	5	9	6	10	2
	9	5	9	2	9	4	7	4	10	5	9	4	9	6	10	2
	9	5	9	2	9	4	7	4	10	5	9	4	9	6	9	3
	9	5	9	2	9	4	7	4	10	5	9	4	9	6	9	3
	9	5	9	2	9	4	7	4	10	5	8	5	9	6	9	3
	9	5	9	2	9	4	7	4	10	5	8	5	9	4	10	2
	9	5	9	2	9	4	7	4	10	5	8	5	9	4	9	3
	9	5	9	2	9	4	7	4	10	5	9	4	9	4	9	3
	9	5	9	2	9	4	7	4	10	5	9	5	9	4	9	3
	9	5	9	2	9	4	7	4	10	5	8	6	9	4	9	3
	9	5	9	2	9	4	7	4	10	5	9	5	9	4	9	3
	9	5	9	2	9	4	7	4	10	5	9	5	9	4	9	3
	9	5	9	2	9	4	7	4	10	5	9	5	9	4	9	3
	9	5	9	2	9	4	7	4	10	5	9	5	9	4	10	2
	9	5	9	2	9	4	7	4	10	5	9	5	9	4	10	2
	9	5	9	2	9	4	7	4	10	5	10	4	9	4	9	3
	9	5	9	2	9	4	7	4	10	5	9	5	9	4	9	3
	9	5	9	2	9	4	7	4	10	5	9	5	9	5	9	3
	9	5	9	2	9	4	7	4	10	5	9	5	9	5	9	3
	9	5	9	2	9	4	7	4	10	5	9	5	9	6	9	3
	9	5	9	2	9	4	7	4	10	5	9	5	9	6	9	3
	9	5	9	2	9	4	7	4	10	5	9	5	9	6	9	3
	9	5	9	2	9	4	7	4	10	5	9	5	9	6	10	2
	9	5	9	2	9	4	7	4	10	5	9	5	9	6	9	3
	9	5	9	2	9	4	7	4	10	5	9	5	9	6	10	2
	9	5	9	2	9	4	7	4	10	5	9	5	9	6	10	2
	9	5	9	2	9	4	7	4	10	5	9	5	9	6	9	3
	9	5	9	2	9	4	7	4	10	5	9	5	9	6	10	2
	9	5	9	2	9	4	7	4	10	5	9	5	9	6	10	2
	9	4	9	2	9	4	7	4	10	5	9	5	9	6	11	1
	9	4	9	2	9	4	7	4	10	5	9	5	9	6	10	2
	9	4	9	2	9	4	7	4	10	5	9	5	9	6	10	2
	9	4	9	2	9	4	7	4	10	5	9	5	9	6	10	2
	9	5	9	2	9	4	7	4	10	5	9	5	9	6	10	2
	9	5	9	2	9	4	7	4	10	5	9	5	9	6	9	3
	9	5	9	2	9	4	7	4	10	5	9	5	9	6	9	3
	9	4	9	2	9	4	7	4	10	5	9	5	9	6	9	3
	9	4	9	2	9	4	7	4	10	5	9	5	9	6	9	3
	9	4	9	2	9	4	7	4	10	5	9	5	9	6	9	3
	9	4	9	2	9	4	7	4	10	5	9	5	9	6	9	3
	9	4	9	2	9	4	7	4	10	5	9	5	9	6	9	3
	9	4	9	2	9	4	7	4	10	5	9	5	9	6	10	2
	9	4	9	2	9	4	7	4	9	6	9	5	9	6	9	3
	9	4	9	2	9	4	7	4	10	5	9	5	9	6	9	3
	9	4	9	2	9	4	7	4	10	5	9	5	9	6	9	3
	9	4	9	2	9	4	7	4	10	5	9	5	9	6	9	3
	9	4	9	2	9	4	7	4	10	5	9	5	9	6	10	2
	9	4	9	2	9	4	7	4	10	5	9	5	9	6	10	2
	9	4	9	2	9	4	7	4	10	5	9	5	9	5	8	5
	9	4	9	2	9	4	7	4	10	5	9	5	9	3	10	2
	9	4	9	2	9	4	7	4	10	5	9	5	9	4	9	3
	9	4	9	2	9	4	7	4	10	5	9	5	9	3	9	3
	9	4	9	2	9	4	7	4	10	5	8	6	9	5	10	2
	9	4	9	2	9	4	7	4	10	5	9	5	9	5	10	2
	9	4	9	2	9	4	7	4	10	5	9	5	9	5	10	2
	9	4	9	2	9	4	7	4	10	5	9	5	9	5	9	3
	9	4	9	2	9	4	7	4	10	5	9	5	9	5	9	3
	9	4	9	2	9	4	7	4	10	5	9	4	9	5	9	3
	9	4	9	2	9	4	7	4	10	5	9	5	9	5	10	2
	9	4	9	2	9	4	7	4	10	5	9	5	9	5	10	2
	9	4	9	2	9	4	7	4	10	5	9	5	9	5	10	2
	9	4	9	2	8	5	8	3	10	5	9	5	9	5	9	4
	9	4	9	2	8	5	8	3	10	4	9	5	9	5	10	2
	9	4	9	2	9	4	8	3	10	4	9	5	9	5	10	2
	9	4	9	2	9	4	8	3	10	4	9	5	9	5	10	2
	9	4	9	2	10	3	8	3	10	4	9	5	9	5	10	2
	9	4	9	2	9	4	8	3	10	4	9	5	9	5	10	2
	9	4	9	2	9	4	8	3	10	4	9	5	9	5	10	2
	9	4	9	2	9	4	8	3	10	4	9	5	9	5	10	2
	9	4	9	2	9	4	8	3	10	4	9	5	9	5	10	2
	9	4	9	2	9	4	8	3	10	5	9	5	9	5	10	2
	9	4	9	2	9	4	8	3	10	4	9	5	9	6	10	2
	9	4	9	2	9	4	8	3	10	5	9	5	9	6	10	2
	9	4	9	2	9	4	8	3	10	5	9	5	9	6	10	2
	9	4	9	2	9	4	8	3	10	5	9	5	9	6	9	3
	9	4	9	2	9	4	8	3	10	5	9	5	9	6	10	2
	9	4	9	2	9	4	8	3	10	5	9	5	9	6	10	2
	9	4	9	2	9	4	8	3	10	5	9	5	9	6	10	2
	9	4	9	2	9	4	8	3	10	5	9	5	9	6	9	3
	9	4	9	2	9	4	8	3	10	5	9	4	9	6	11	1
	9	4	9	2	9	4	8	3	10	5	9	5	9	6	10	2
	9	4	9	2	9	4	8	3	10	5	9	5	9	6	10	2
	9	4	9	2	9	4	8	3	10	5	9	5	9	6	10	2
	9	5	9	2	9	4	8	3	10	5	9	5	9	6	10	2
	9	5	9	2	9	4	8	3	10	5	9	5	9	6	10	2
	9	5	9	2	8	5	8	3	10	5	9	5	9	6	10	2
	9	5	9	2	9	4	8	3	10	5	9	5	9	6	11	1
	9	5	9	2	9	4	9	2	10	5	9	5	9	6	9	3
	9	5	9	2	9	4	7	4	10	5	9	5	9	6	10	2
	9	5	9	2	9	4	8	3	10	5	9	5	9	6	11	1
	9	5	9	2	8	5	8	3	10	5	9	5	9	6	10	2
	9	5	9	2	9	4	8	3	10	4	9	5	9	6	10	2
	9	5	9	2	9	4	8	3	10	4	9	5	9	6	9	3
	9	5	9	2	9	4	8	3	10	4	9	5	9	6	10	2
	9	5	9	2	8	5	8	3	10	4	9	4	9	4	10	2
	9	5	9	2	8	5	9	2	10	5	9	5	9	4	10	2
	9	5	9	2	8	5	8	3	10	5	9	5	9	4	10	2
	9	5	9	2	9	4	8	3	10	5	9	5	9	4	10	2
	9	5	9	2	9	4	8	3	10	5	9	5	9	4	10	2
	9	5	9	2	9	4	8	3	9	6	9	5	9	6	9	3
	9	5	9	2	9	4	8	3	10	5	9	5	9	6	9	3
	9	5	9	2	9	4	8	3	10	5	9	5	9	5	10	2
	9	5	9	2	8	5	8	3	10	5	9	5	9	5	11	1
	9	5	9	2	8	5	8	3	10	5	9	5	9	6	10	2
	9	5	9	2	8	5	8	3	10	5	9	5	9	6	10	2
	9	5	9	2	8	5	8	3	10	4	9	5	9	5	10	2
	9	5	9	2	8	5	8	3	10	4	9	5	9	6	9	3
	9	5	9	2	8	5	8	3	10	4	9	5	9	6	10	2
	9	5	9	2	8	5	8	3	10	5	9	5	9	6	10	2
	9	5	9	2	8	5	8	3	10	5	9	5	9	6	10	2
	9	5	9	2	8	5	8	3	10	5	9	5	9	6	10	2
	9	5	9	2	8	5	8	3	10	5	9	5	9	6	9	3
	9	5	9	2	8	5	8	3	10	5	9	5	9	6	10	2
	9	5	9	2	9	4	8	3	10	5	9	5	9	6	10	2
	9	5	9	2	8	5	8	3	10	5	9	5	9	6	9	3
	9	5	9	2	8	5	8	3	10	5	9	5	9	6	9	3
	9	5	9	2	9	4	9	2	10	5	9	5	9	6	10	2
	9	5	9	2	9	4	8	3	10	5	9	5	9	6	9	3
	9	5	9	2	9	4	8	3	10	5	9	5	9	6	9	3
	9	5	9	2	9	4	8	3	10	5	9	5	9	6	10	2
	9	5	9	2	9	4	7	4	10	5	9	5	9	6	10	2
	9	5	9	2	9	4	8	3	10	5	9	4	9	6	11	1
	9	5	9	2	9	4	8	3	10	5	10	3	9	6	9	3
	9	5	9	2	9	4	8	3	10	5	9	4	9	6	10	2
	9	5	9	2	9	4	8	3	10	5	9	5	9	6	10	2
	9	5	9	2	9	4	8	3	10	5	9	5	9	6	9	3
	9	5	9	2	9	4	8	3	10	5	9	5	9	6	10	2
	9	5	9	2	9	4	8	3	10	5	9	5	9	6	10	2
	9	5	9	2	8	5	8	3	10	5	9	5	9	6	10	2
	9	5	9	2	9	4	8	3	10	5	9	5	9	6	10	2
	9	5	9	2	9	4	8	3	10	5	9	5	9	6	10	2
	9	5	9	2	9	4	8	3	10	5	9	5	9	6	10	2
	9	5	9	2	9	4	8	3	10	5	9	5	9	6	10	2
	9	5	9	2	9	4	8	3	10	4	9	5	9	6	9	3
	9	5	9	2	8	5	8	3	10	4	9	5	9	6	10	2
	9	5	9	2	8	5	8	3	10	4	9	5	9	6	11	1
	9	5	9	2	8	5	8	3	10	4	9	5	9	6	10	2
	9	5	9	2	8	5	8	3	10	4	9	5	9	6	9	3
	9	5	9	2	9	4	8	3	9	5	9	5	9	6	9	3
	9	5	9	2	8	5	8	3	10	4	9	5	9	6	9	3
	9	5	9	2	8	5	8	3	10	4	9	5	9	6	9	3
	9	5	9	2	8	5	8	3	10	4	9	5	9	6	9	3
	9	5	9	2	8	5	8	3	10	4	9	5	9	6	10	2
	9	5	9	2	8	5	8	3	10	4	9	5	9	6	10	2
	9	5	9	2	9	4	8	3	10	4	9	5	9	6	9	3
	9	5	9	2	9	4	8	3	10	4	9	5	9	6	9	3
	9	5	9	2	9	4	8	3	10	5	9	4	9	5	10	2
	9	5	9	2	9	4	8	3	10	4	9	4	9	6	10	2
	9	5	9	2	9	4	8	3	10	5	9	5	10	5	10	2
	9	5	9	2	9	4	8	3	9	6	9	5	9	6	10	2
	9	5	9	2	9	4	8	3	10	5	9	5	9	6	9	3
	9	5	9	2	9	4	8	3	10	5	9	5	9	6	11	1
	9	5	9	2	9	4	8	3	10	5	9	5	9	6	10	2
	9	5	9	2	9	4	8	3	10	5	9	5	9	6	10	2
	9	5	9	2	9	4	8	3	10	5	9	5	9	6	10	2
	9	5	9	2	9	4	8	3	10	5	9	5	9	6	10	2
	9	5	9	2	9	4	8	3	10	5	9	5	9	6	10	2
	9	5	9	2	9	4	8	3	10	5	9	5	9	6	9	3
	9	5	9	2	9	4	8	3	10	5	9	5	9	6	10	2
	9	5	9	2	9	4	8	3	10	5	9	5	9	6	9	3
	9	5	9	2	9	4	8	3	10	5	9	5	9	6	9	3
	9	5	9	2	9	4	8	3	10	5	9	5	9	6	9	3
	9	5	9	2	9	4	8	3	10	5	9	5	9	6	10	2
	9	5	9	2	9	4	7	4	10	5	9	5	9	6	10	2
	9	5	9	2	9	4	7	4	10	5	9	5	9	6	9	3
	9	5	9	2	9	4	7	4	10	5	9	5	9	6	9	3
	9	5	9	2	9	4	8	3	10	4	9	5	9	6	9	3
	9	5	9	2	9	4	8	3	10	5	9	5	9	6	9	3
	9	5	9	2	9	4	8	3	10	5	9	5	9	6	9	3
	9	5	9	2	9	4	8	3	10	5	9	5	9	6	9	3
	9	5	9	2	9	4	8	3	10	5	9	5	9	6	9	3
	9	5	9	2	9	4	8	3	10	5	9	5	9	6	10	2
	9	5	9	2	9	4	8	3	10	5	9	5	9	6	9	3
	9	5	9	2	9	4	8	3	10	5	9	5	9	6	10	2
	9	5	9	2	9	4	8	3	10	5	9	5	9	6	10	2
	9	5	9	2	8	5	8	3	10	5	9	5	9	6	10	2
	9	5	9	2	8	5	8	3	10	5	9	5	9	6	10	2
	9	5	9	2	9	4	8	3	10	5	9	5	9	6	11	1
	9	5	9	2	9	4	8	3	10	5	9	5	9	6	10	2
	9	5	9	2	9	4	8	3	10	5	9	5	9	6	10	2
	9	5	9	2	9	4	8	3	10	5	9	5	9	6	9	3
	9	5	9	2	8	5	8	3	10	5	9	5	9	6	9	3
	9	5	9	2	8	5	7	4	10	4	9	5	9	6	9	3
	9	5	9	2	8	5	8	3	10	5	9	5	9	6	10	2
	9	5	9	2	8	5	8	3	10	5	9	5	9	6	10	2
	9	5	9	2	8	5	8	3	10	5	9	5	9	6	10	2
	10	3	9	2	8	5	8	3	10	5	9	5	9	6	10	2
	9	5	9	2	8	5	8	3	10	5	9	5	9	6	10	2
	9	5	9	2	8	5	8	3	10	5	9	5	9	6	10	2
	10	3	9	2	8	5	8	3	10	5	9	5	9	6	10	2
	10	3	9	2	8	5	8	3	10	5	9	5	9	6	10	2
	9	5	9	2	8	5	8	3	10	5	9	5	9	6	10	2
	9	5	9	2	8	5	8	3	10	5	9	5	9	6	10	2
	9	5	9	2	8	5	8	3	10	5	9	5	9	6	10	2
	9	5	9	2	8	5	8	3	10	5	9	5	9	6	10	2
	9	5	9	2	8	5	8	3	10	5	9	5	9	6	10	2
	9	5	9	2	8	5	8	3	10	5	9	5	9	6	10	2
	9	4	9	2	8	5	8	3	10	5	9	5	9	6	10	2
	9	4	9	2	8	5	8	3	10	5	9	5	9	6	10	2
	10	3	9	2	8	5	8	3	10	5	9	5	9	6	10	2
	10	3	9	2	8	5	8	3	10	5	9	5	9	6	10	2
	10	3	9	2	8	5	8	3	9	6	9	5	9	5	10	2
	10	3	9	2	8	5	8	3	9	6	9	5	9	6	10	2
	10	3	9	2	8	5	8	3	10	5	9	5	9	5	10	2
	10	3	9	2	8	5	8	3	10	5	9	5	9	5	10	2
	10	2	9	2	8	5	8	3	10	5	9	5	9	5	10	2
	9	4	9	2	8	5	8	3	10	4	9	5	9	6	10	2
	9	4	9	2	9	4	8	3	10	5	9	5	9	6	10	2
	9	4	9	2	9	4	8	3	10	5	9	5	9	6	10	2
	9	4	9	2	9	4	8	3	10	5	9	5	9	5	10	2
	9	4	9	2	9	4	8	3	10	5	9	5	9	5	10	2
	9	5	9	2	9	4	8	3	10	5	9	5	9	5	10	2
	10	3	9	2	9	4	8	3	10	5	9	5	9	6	10	2
	10	3	9	2	9	4	8	3	10	5	9	5	9	5	10	2
	10	3	9	2	9	4	8	3	10	4	9	5	9	5	10	2
	10	3	9	2	9	4	8	3	10	5	9	5	9	6	10	2
	10	3	9	2	9	4	8	3	9	6	9	5	9	4	10	2
	10	3	9	2	9	4	8	3	9	6	9	5	9	5	10	2
	9	5	9	2	9	4	8	3	9	6	9	5	9	5	10	2
	10	3	9	2	9	4	8	3	10	5	9	5	9	6	11	1
	10	3	9	2	9	4	8	3	10	5	9	5	9	6	11	1
	10	3	9	2	9	4	8	3	10	5	9	5	9	6	11	1
	10	2	9	2	8	5	8	3	10	5	9	5	9	6	11	1
	9	4	9	2	8	5	8	3	10	5	9	5	9	6	11	1
	9	4	9	2	8	5	8	3	10	5	9	5	9	6	11	1
	9	4	9	2	8	5	8	3	10	5	9	5	9	6	11	1
	9	4	9	2	8	5	8	3	10	5	9	5	9	6	11	1
	9	4	9	2	8	5	8	3	10	5	9	5	9	6	11	1
	9	4	9	2	8	5	8	3	10	5	9	5	9	6	11	1
	9	4	9	2	8	5	8	3	10	5	9	5	9	5	11	1
	9	4	9	2	8	5	8	3	10	5	9	5	9	6	11	1
	9	4	9	2	8	5	8	3	10	5	9	5	9	3	11	1
	9	4	9	2	8	5	8	3	10	5	9	5	9	5	11	1
	9	4	9	2	9	4	7	4	10	5	9	5	9	5	11	1
	9	4	9	2	8	5	7	4	10	5	9	5	9	5	10	2
	9	4	9	2	8	5	7	4	10	5	9	5	9	5	11	1
	9	4	9	2	8	5	7	4	10	5	9	5	9	5	11	1
	9	4	9	2	8	5	8	3	10	5	9	5	9	5	11	1
	9	4	9	2	8	5	8	3	10	5	9	5	9	5	11	1
	9	4	9	2	8	5	8	3	10	5	9	5	9	5	11	1
	9	4	9	2	8	5	8	3	10	5	9	5	9	5	10	2
	9	4	9	2	8	5	8	3	10	5	9	5	9	5	10	2
	9	4	9	2	8	5	8	3	10	5	9	5	9	5	11	1
	9	4	9	2	8	5	8	3	10	5	9	5	9	5	11	1
	9	4	9	2	9	4	8	3	10	5	9	5	9	5	11	1
	9	5	9	2	9	4	8	3	10	5	9	5	9	4	11	3
	9	5	9	2	9	4	8	3	10	5	9	5	9	4	11	3
	9	5	9	2	9	4	8	3	9	6	9	5	9	3	11	3
	9	5	9	2	9	4	8	3	10	5	9	5	9	5	11	3
	9	5	9	2	9	4	8	3	10	5	9	5	9	5	11	3
	9	5	9	2	9	4	8	3	10	4	9	5	9	5	11	3
	9	5	9	2	9	4	8	3	10	4	9	5	9	5	11	3
	9	5	9	2	9	4	8	3	10	4	9	5	9	5	11	3
	9	5	9	2	9	4	8	3	10	5	9	5	9	5	11	3
	9	5	9	2	8	5	7	4	10	5	9	5	9	5	11	3
	9	5	9	2	8	5	7	4	10	5	9	4	9	5	11	3
	9	5	9	2	8	5	7	4	10	5	9	4	9	5	11	3
	9	5	9	2	8	5	7	4	10	5	9	5	9	5	11	3
	9	5	9	2	8	5	7	4	10	5	9	5	9	5	11	3
	9	5	9	2	8	5	7	4	10	5	9	5	9	5	11	3
	9	5	9	2	8	5	7	4	10	5	9	5	9	5	11	3
	9	5	9	2	8	5	7	4	10	5	9	5	9	5	11	3
	9	5	9	2	8	5	7	4	10	5	9	5	9	5	11	3
	9	5	9	2	8	5	7	4	10	5	9	5	9	5	11	3
	9	5	9	2	8	5	7	4	10	5	9	4	9	5	11	3
	9	5	9	2	8	5	7	4	10	5	9	4	9	5	11	3
	9	5	9	2	8	5	7	4	10	5	9	5	9	5	11	3
	9	5	9	2	9	4	7	4	10	5	9	5	9	5	11	3
	9	5	8	3	9	4	7	4	10	5	9	5	9	5	11	3
	9	5	9	2	8	5	7	4	10	5	9	5	9	6	11	3
	9	5	9	2	8	5	7	4	10	5	9	5	9	5	11	3
	9	5	9	2	8	5	7	4	10	5	10	4	9	5	11	3
	9	4	9	2	8	5	7	4	10	4	10	4	9	5	11	3
	9	4	9	2	8	5	7	4	10	4	10	4	9	5	11	3
	9	4	9	2	8	5	7	4	10	4	10	4	9	5	11	3
	9	5	9	2	8	5	7	4	10	4	10	4	9	5	10	4
	9	5	9	2	8	5	7	4	9	5	10	4	9	5	11	1
	9	5	9	2	9	4	7	4	9	5	10	4	9	5	10	4
	9	5	9	2	9	4	7	4	10	4	10	3	9	5	11	3
	9	5	9	2	9	4	7	4	10	4	10	3	9	5	11	3
	9	5	9	2	9	4	7	4	10	4	10	3	9	5	11	3
	9	5	8	3	9	4	7	4	10	4	10	4	9	5	11	3
	9	5	8	3	9	4	7	4	10	4	10	4	9	5	11	3
	9	5	8	3	9	4	7	4	10	4	10	4	9	5	11	3
	9	5	8	3	9	4	7	4	10	4	10	4	9	6	11	3
	9	5	8	3	9	4	7	4	10	4	10	4	9	4	11	3
	9	5	9	2	9	4	7	4	10	4	10	4	9	4	11	3
	9	5	9	2	9	4	7	4	10	4	10	4	9	4	11	3
	9	5	9	2	9	4	7	4	10	4	10	4	9	4	11	3
	9	5	8	3	9	4	8	3	10	4	10	4	9	4	11	1
	9	4	8	3	9	4	7	4	10	5	9	5	9	4	11	3
	9	5	8	3	9	4	7	4	10	5	9	5	9	4	11	3
	9	5	8	3	9	4	7	4	10	5	9	5	9	4	11	3
	9	5	9	2	9	4	7	4	11	4	10	4	9	3	11	3
	9	5	9	2	9	4	7	4	10	5	10	4	9	3	11	3
	9	5	9	2	9	4	7	4	10	5	10	4	9	3	11	3
	9	5	9	2	9	4	7	4	10	5	10	4	9	3	11	3
	9	5	9	2	9	4	7	4	10	5	10	4	9	3	11	3
	9	5	9	2	9	4	7	4	10	5	10	4	9	3	11	3
	9	5	9	2	9	4	7	4	10	5	10	4	9	3	11	3
	9	5	9	2	9	4	7	4	10	5	10	4	9	3	11	3
	9	5	9	2	9	4	7	4	10	4	10	4	9	3	11	3
	9	5	9	2	9	4	7	4	10	5	10	4	9	3	11	3
	9	5	9	2	9	4	7	4	10	4	10	4	9	3	11	3
	9	5	9	2	9	4	7	4	10	5	10	4	9	3	11	3
	9	5	9	2	9	4	7	4	10	5	10	4	9	3	11	3
	9	5	9	2	9	4	7	4	10	5	10	4	9	3	11	3
	9	5	8	3	9	4	7	4	10	5	10	4	9	3	11	3
	9	5	8	3	9	4	7	4	10	5	10	4	9	3	11	3
	9	4	8	3	9	4	7	4	10	4	10	4	9	3	11	3
	9	4	8	3	9	4	7	4	10	4	10	4	9	3	10	4
	9	4	8	3	9	4	7	4	10	4	10	4	9	3	11	1
	9	4	8	3	9	4	7	4	10	5	9	5	9	3	11	1
	9	4	8	3	9	4	7	4	10	5	10	4	9	3	11	1
	9	4	8	3	9	4	7	4	10	5	10	4	8	4	11	1
	9	4	8	3	9	4	7	4	10	5	10	4	9	3	11	1
	9	5	8	3	9	4	7	4	10	5	10	4	9	5	11	1
	9	5	9	2	9	4	7	4	10	5	10	4	9	5	11	1
	9	5	8	3	8	5	7	4	10	5	10	4	9	5	11	3
	9	5	9	2	8	5	7	4	10	5	10	4	9	5	11	3
	9	5	9	2	9	4	7	4	10	5	10	4	9	5	11	3
	9	5	9	2	9	4	7	4	10	5	10	4	9	5	11	3
	9	5	9	2	9	4	7	4	10	5	10	4	9	5	10	4
	9	5	9	2	9	4	7	4	10	5	10	4	9	5	11	3
	9	5	9	2	9	4	7	4	10	5	10	4	9	6	10	3
	9	5	9	2	9	4	7	4	10	5	10	4	9	6	11	3
	9	5	9	2	9	4	7	4	10	5	10	4	9	6	11	3
	9	5	9	2	9	4	7	4	10	5	10	4	9	6	11	3
	9	5	9	2	9	4	7	4	10	5	10	4	9	6	11	3
	9	5	9	2	9	4	7	4	10	5	10	4	9	6	10	4
	9	5	9	2	9	4	7	4	10	5	9	5	9	6	11	3
	9	5	9	2	9	4	7	4	10	5	10	4	9	6	10	4
	9	5	9	2	9	4	7	4	10	5	9	5	9	6	11	3
	9	5	9	2	9	4	7	4	10	5	10	4	9	6	11	3
	9	5	9	2	9	4	7	4	10	5	10	4	9	6	11	3
	9	5	9	2	9	4	7	4	10	5	9	5	9	6	11	3
	10	3	9	2	9	4	7	4	9	6	10	4	9	6	11	3
	9	5	9	2	9	4	7	4	9	6	10	4	9	6	11	4
	9	5	9	2	9	4	7	4	10	5	10	4	9	6	11	3
	9	5	8	3	9	4	7	4	10	3	10	4	9	6	11	3
	9	5	9	2	9	4	7	4	10	4	10	4	9	6	11	3
	9	5	9	2	9	4	7	4	10	5	10	4	9	6	11	3
	9	5	9	2	9	4	7	4	10	5	9	4	9	6	11	3
	9	5	9	2	9	4	7	4	10	5	9	4	9	6	11	3
	9	5	9	2	9	4	7	4	10	5	10	4	9	6	11	3
	9	5	9	2	9	4	7	4	10	4	10	4	9	6	11	3
	9	5	9	2	9	4	7	4	10	4	10	4	9	6	11	3
	9	5	9	2	9	4	7	4	10	4	10	4	9	6	11	3
	9	5	8	3	9	4	7	4	10	4	10	4	9	6	11	3
	9	5	9	2	9	4	7	4	10	5	10	4	9	6	11	3
	9	5	9	2	9	4	7	4	10	5	10	4	9	6	11	1
	9	5	9	2	9	4	7	4	9	6	10	4	9	6	11	1
	9	5	9	2	9	4	7	4	10	5	10	4	9	6	11	1
	9	5	9	2	9	4	7	4	10	5	10	4	9	5	11	3
	9	5	9	2	9	4	7	4	10	5	10	4	9	5	11	3
	9	5	9	2	9	4	7	4	10	5	10	4	9	5	11	3
	9	5	9	2	9	4	7	4	10	5	10	4	9	5	11	3
	9	5	9	2	9	4	7	4	10	5	10	4	9	5	10	4
	9	5	9	2	9	4	7	4	10	5	10	4	9	5	11	3
	9	5	9	2	9	4	7	4	10	5	10	4	9	5	11	3
	9	5	9	2	9	4	7	4	10	5	10	4	9	6	11	1
	9	5	9	2	9	4	7	4	10	5	10	4	9	5	11	1
	9	5	9	2	9	4	7	4	10	5	10	4	9	5	11	1
	9	5	9	2	9	4	7	4	10	5	10	4	9	6	11	1
	9	5	9	2	9	4	7	4	10	5	10	4	9	6	11	1
	9	5	9	2	9	4	7	4	10	5	10	4	9	6	11	1
	9	5	9	2	9	4	7	4	10	5	10	4	9	5	11	1
	9	5	9	2	9	4	7	4	10	5	10	4	9	5	10	3
	9	5	9	2	9	4	7	4	10	5	10	4	9	5	11	1
	9	5	9	2	9	4	7	4	10	5	10	4	9	5	11	1
	9	5	9	2	9	4	7	4	10	5	10	4	9	5	11	1
	9	5	9	2	8	5	7	4	10	5	10	4	9	5	10	2
	9	5	9	2	9	4	7	4	10	4	10	4	8	6	11	1
	9	5	9	2	9	4	7	4	10	4	10	4	8	6	11	1
	9	5	9	2	9	4	7	4	9	6	10	4	8	6	10	3
	9	5	9	2	9	4	7	4	10	5	10	4	9	5	10	3
	9	5	9	2	9	4	7	4	10	5	10	4	9	5	11	1
	9	5	9	2	9	4	7	4	10	5	10	4	9	5	10	4
	9	5	9	2	9	4	7	4	10	5	10	4	9	5	11	1
	9	5	9	2	9	4	7	4	10	5	10	4	9	5	10	2
	9	5	9	2	9	4	7	4	10	5	10	4	9	6	10	2
	9	5	9	2	9	4	7	4	10	5	10	4	9	6	11	1
	9	5	9	2	8	5	7	4	10	5	10	4	9	6	11	1
	9	5	9	2	8	5	8	3	10	5	10	4	9	6	11	1
	9	5	9	2	9	4	8	3	10	5	10	4	9	6	11	1
	9	5	9	2	9	4	8	3	10	5	10	4	9	6	11	1
	9	5	9	2	9	4	8	3	10	5	10	4	9	6	11	1
	9	5	9	2	9	4	7	4	10	5	10	4	9	6	11	1
	9	5	9	2	9	4	7	4	10	5	10	4	9	6	11	1
	9	5	9	2	9	4	7	4	10	5	10	4	9	6	11	1
	9	5	9	2	9	4	7	4	10	5	10	4	9	6	11	1
	9	5	9	2	9	4	7	4	9	6	10	4	9	6	11	1
	9	5	9	2	9	4	7	4	10	5	10	4	9	6	11	1
	9	5	9	2	9	4	7	4	10	5	10	4	9	6	11	1
	9	5	9	2	9	4	8	3	10	5	10	4	9	6	11	1
	9	5	9	2	9	4	8	3	10	5	10	4	9	6	11	1
	9	5	9	2	9	4	8	3	10	5	10	4	9	6	11	1
	9	5	9	2	9	4	7	4	10	5	10	4	9	6	10	2
	9	5	9	2	9	4	7	4	10	5	10	4	9	6	10	2
	9	5	9	2	9	4	7	4	10	5	10	4	9	6	11	1
	9	5	9	2	9	4	7	4	10	5	10	4	9	5	11	1
	9	5	9	2	9	4	7	4	10	5	10	4	9	5	11	1
	9	5	9	2	9	4	7	4	10	5	10	4	9	5	11	1
	9	5	9	2	9	4	7	4	10	5	10	4	9	5	11	1
	9	5	9	2	9	4	7	4	10	5	10	4	9	5	11	1
	9	5	9	2	9	4	7	4	10	5	10	4	9	5	11	1
	9	5	9	2	9	4	7	4	10	5	10	4	9	5	10	2
	9	5	9	2	9	4	7	4	10	5	10	4	9	6	11	1
	9	5	9	2	9	4	7	4	10	5	10	4	9	6	11	1
	9	5	9	2	9	4	7	4	10	5	10	4	9	6	10	2
	9	5	9	2	9	4	7	4	10	5	10	4	9	6	10	2
	9	5	9	2	9	4	7	4	10	5	10	4	9	6	11	1
	9	5	9	2	9	4	7	4	10	5	10	4	9	6	11	1
	9	5	9	2	9	4	7	4	10	5	10	4	9	6	11	1
	9	5	9	2	9	4	7	4	10	5	10	4	9	6	11	1
	9	5	9	2	9	4	7	4	10	5	10	4	9	6	11	1
	9	5	9	2	9	4	7	4	10	5	10	4	9	6	11	1
	9	5	9	2	8	5	7	4	10	5	10	4	9	6	11	1
	9	5	9	2	9	4	7	4	10	5	10	4	9	6	10	2
	9	5	9	2	9	4	7	4	10	5	10	4	9	6	11	1
	9	5	9	2	9	4	7	4	10	5	10	4	9	6	11	1
	9	5	9	2	8	4	7	4	10	5	10	4	9	6	11	1
	9	5	9	2	9	4	7	4	9	5	10	4	9	6	11	1
	9	5	9	2	9	4	7	4	9	5	10	4	9	6	11	1
	9	5	9	2	9	4	7	4	9	5	10	4	9	6	11	1
	9	5	9	2	9	4	7	4	9	5	10	4	9	6	10	2
	9	5	9	2	9	4	7	4	10	4	10	4	8	6	10	2
	9	5	9	2	9	4	7	4	9	5	10	4	8	6	10	2
	9	5	9	2	9	4	7	4	9	5	10	4	9	5	10	2
	9	5	9	2	9	4	7	4	10	5	10	4	9	5	10	2
	9	5	9	2	9	4	7	4	10	5	10	4	9	5	10	2
	9	5	9	2	9	4	7	4	10	5	10	4	9	5	9	3
	9	5	9	2	9	4	7	4	10	5	10	4	10	5	10	2
	9	5	9	2	9	4	7	4	10	5	10	4	10	5	10	2
	9	5	9	2	9	4	7	4	10	5	10	4	10	5	10	2
	9	5	9	2	9	4	7	4	10	5	10	4	9	5	10	2
	9	5	9	2	9	4	7	4	10	5	10	4	10	5	10	2
	9	5	9	2	9	4	7	4	10	5	10	4	9	6	10	2
	9	5	9	2	9	4	7	4	10	5	10	4	9	6	9	3
	9	5	9	2	9	4	7	4	10	5	10	4	9	6	10	2
	9	5	9	2	9	4	7	4	10	5	10	4	8	6	10	2
	9	5	9	2	9	4	7	4	10	5	10	4	9	6	10	2
	9	5	8	3	9	4	7	4	10	5	10	4	9	6	10	2
	9	5	9	2	8	5	7	4	10	5	10	4	9	6	10	2
	9	5	8	3	8	5	7	4	10	4	10	4	9	6	10	2
	9	5	9	2	9	4	7	4	10	4	10	4	9	6	10	2
	9	5	9	2	9	4	7	4	10	5	10	4	8	6	10	2
	9	5	9	2	9	4	7	4	10	5	10	4	8	6	9	3
	9	5	9	2	9	4	7	4	10	5	10	4	9	5	10	2
	9	5	9	2	9	4	7	4	10	5	10	4	10	4	11	1
	9	5	9	2	9	4	7	4	10	5	10	4	10	4	11	1
	9	5	9	2	9	4	7	4	10	5	10	4	9	4	11	1
	9	5	9	2	9	4	7	4	10	5	10	4	9	4	10	2
	9	5	9	2	8	5	7	4	10	5	10	4	9	6	11	1
	9	5	9	2	8	5	7	4	10	5	10	4	9	6	11	1
	9	5	9	2	8	5	7	4	10	5	10	4	9	6	11	1
	9	5	9	2	8	5	7	4	10	5	10	4	9	6	11	1
	9	5	9	2	8	5	7	4	10	5	10	4	9	6	11	1
	9	5	9	2	8	5	7	4	10	5	10	4	9	6	11	1
	9	5	9	2	8	5	7	4	10	5	10	4	9	6	11	1
	9	5	9	2	9	4	7	4	10	5	10	4	9	6	11	1
	9	5	9	2	9	4	7	4	10	5	10	4	9	6	11	1
	9	5	9	2	9	4	7	4	10	5	10	4	9	6	11	1
	9	5	9	2	9	4	7	4	10	5	10	4	9	6	11	1
	9	5	9	2	9	4	7	4	10	5	10	4	9	6	10	2
	9	5	9	2	8	5	7	4	10	5	10	4	9	6	11	1
	9	5	9	2	8	5	7	4	10	5	10	4	9	6	11	1
	9	5	9	2	8	5	7	4	10	5	10	4	9	6	11	1
	9	5	9	2	8	5	7	4	10	5	10	4	9	6	11	1
	9	5	9	2	9	4	7	4	10	5	10	4	9	6	11	1
	9	5	9	2	9	4	7	4	10	5	10	4	9	6	11	1
	9	5	9	2	9	4	7	4	10	5	10	4	9	6	11	1
	9	5	9	2	8	5	7	4	10	5	10	4	9	6	11	1
	9	5	9	2	8	5	7	4	10	5	10	4	9	6	11	1
	9	5	8	3	8	5	7	4	10	5	10	4	9	6	11	1
	9	5	8	3	8	5	7	4	10	5	10	4	9	6	11	1
	9	5	9	2	8	5	7	4	10	5	10	4	9	6	11	1
	9	5	9	2	8	5	7	4	10	5	10	4	9	6	11	1
	9	5	9	2	8	5	7	4	10	4	10	4	9	6	11	1
	9	5	9	2	8	5	7	4	10	4	10	4	9	6	11	1
	9	5	9	2	8	5	7	4	10	4	10	4	9	6	11	1
	9	5	9	2	8	5	7	4	10	4	10	4	9	6	11	1
	9	5	9	2	8	5	7	4	10	4	10	4	9	6	11	1
	9	5	9	2	8	5	7	4	10	4	10	4	9	6	11	1
	9	5	9	2	8	5	7	4	10	4	10	4	9	5	11	1
	9	5	9	2	8	5	7	4	10	4	10	4	9	6	11	1
	9	5	9	2	8	5	7	4	10	4	10	4	9	6	10	2
	9	5	9	2	8	5	7	4	10	4	10	4	9	6	10	2
	9	5	9	2	8	5	7	4	10	4	10	4	9	6	10	2
	9	5	9	2	8	5	7	4	10	4	10	4	9	6	10	2
	9	5	9	2	8	5	7	4	10	4	10	4	9	6	10	2
	9	5	8	3	8	5	7	4	10	5	10	4	9	5	10	2
	9	5	9	2	8	5	7	4	10	5	10	4	9	5	10	2
	9	5	9	2	8	5	7	4	10	5	10	4	9	5	11	1
	9	5	9	2	8	5	7	4	10	5	10	4	9	5	11	1
	9	5	9	2	9	4	7	4	10	5	10	4	9	4	11	1
	9	5	9	2	8	5	7	4	10	5	10	4	9	4	11	3
	9	5	9	2	8	5	7	4	10	5	10	4	9	2	11	3
	9	5	9	2	8	5	7	4	10	5	10	4	9	3	11	3
	9	5	9	2	9	3	7	4	10	5	10	4	9	3	11	3
	9	5	9	2	9	3	7	4	10	5	10	4	9	3	10	2
	9	5	9	2	9	3	7	4	10	5	10	4	9	3	10	2
	9	5	9	2	9	3	7	4	10	5	10	4	9	3	10	2
	9	5	9	2	9	3	7	4	10	5	10	4	9	3	10	2
	9	5	9	2	9	3	7	4	10	5	10	4	9	3	11	1
	9	5	9	2	9	4	7	4	10	5	10	3	9	2	11	1
	9	5	9	2	9	6	7	4	10	5	10	3	9	3	11	1
	9	5	9	2	8	6	7	4	10	5	10	4	9	3	11	1
	9	5	9	2	8	6	7	4	10	5	10	4	9	3	11	1
	9	5	9	2	8	6	7	4	10	5	10	4	9	3	10	2
	9	5	9	2	9	6	7	4	10	5	10	4	9	3	11	1
	9	5	9	2	9	6	7	4	10	5	10	4	9	3	10	2
	9	5	9	2	9	6	7	4	10	5	10	3	9	3	10	2
	9	5	9	2	9	6	7	4	9	5	10	3	9	5	11	1
	9	5	9	2	9	6	7	4	10	5	10	3	9	5	11	1
	9	5	9	2	9	6	7	4	10	5	10	3	9	5	11	1
	9	5	9	2	9	6	7	4	10	5	10	4	9	5	11	1
	9	5	9	2	9	6	7	4	10	5	10	3	9	5	11	1
	9	5	9	2	9	6	7	4	10	5	10	4	9	5	11	1
	9	5	9	2	9	6	7	4	10	5	10	4	9	5	11	1
	9	5	9	2	9	6	7	4	10	5	10	4	9	5	10	3
	9	5	8	4	9	4	6	5	10	5	10	4	9	5	10	3
	9	5	8	4	9	4	6	5	10	5	10	4	9	5	10	3
	9	5	8	4	9	4	6	5	10	5	10	4	9	5	9	4
	9	5	8	3	9	4	6	5	10	5	10	4	9	5	10	2
	9	5	8	4	9	4	6	5	10	5	10	4	9	5	11	1
	9	5	8	4	9	4	6	5	10	5	10	4	9	5	11	1
	9	5	8	4	9	4	6	5	10	5	10	4	9	5	11	1
	9	5	8	4	9	4	6	5	10	5	10	3	9	5	11	1
	9	5	8	4	9	4	6	5	10	5	10	3	9	5	11	1
	9	5	8	4	8	5	6	5	10	5	10	3	9	5	11	1
	9	5	8	4	8	5	6	5	10	5	10	3	9	5	10	1
	9	5	8	4	9	4	6	5	10	5	10	3	9	5	11	1
	9	5	8	4	9	4	6	5	10	5	10	4	9	5	11	1
	9	5	8	4	9	4	6	5	10	5	10	4	9	5	11	1
	9	5	8	3	9	4	6	5	10	5	10	4	9	5	11	1
	9	5	8	4	9	4	6	5	10	5	10	4	9	5	11	1
	9	5	8	3	9	4	6	5	10	5	10	4	9	5	11	1
	9	5	8	3	9	4	6	5	10	5	10	4	9	5	11	1
	9	5	8	3	9	4	6	5	10	5	10	4	9	5	11	1
	9	5	8	3	9	4	6	5	10	5	10	4	9	5	10	2
	9	5	8	3	9	4	6	5	10	4	10	4	9	5	10	1
	9	5	8	3	9	4	6	5	10	5	10	4	9	5	10	1
	9	5	8	3	9	4	6	5	10	5	10	4	10	4	10	1
	9	5	8	3	9	4	6	5	10	5	10	4	9	5	11	1
	9	5	8	3	9	4	6	5	10	5	10	4	9	5	11	1
	9	5	8	3	9	4	6	5	10	5	10	4	9	5	11	1
	9	5	8	3	9	4	6	5	10	5	10	4	9	5	11	1
	9	5	8	3	9	4	6	5	10	5	10	4	9	4	11	1
	9	5	8	3	9	4	6	5	10	5	10	4	9	5	11	1
	9	5	8	3	9	4	6	5	10	5	10	4	9	4	11	1
	9	5	8	3	9	4	6	5	10	5	10	4	9	5	11	1
	9	5	8	3	9	4	6	5	10	5	10	4	9	5	11	1
	9	5	8	3	9	4	6	5	10	5	10	4	9	5	11	1
	9	5	8	3	9	4	6	5	10	5	10	4	9	5	11	1
	9	5	8	3	9	4	6	5	10	5	10	4	9	5	11	1
	9	5	8	3	9	4	6	5	10	5	10	4	9	5	11	1
	9	5	8	3	9	4	6	5	10	5	10	4	9	5	11	1
	9	5	8	3	9	4	6	5	10	5	10	4	9	5	11	1
	9	5	8	3	9	4	6	5	10	5	10	4	9	5	11	1
	9	5	8	3	9	4	6	5	10	5	10	4	9	5	11	1
	9	5	8	3	9	4	6	5	10	5	10	4	9	5	11	1
	9	5	8	3	9	4	6	5	10	5	10	4	9	5	11	1
	9	5	8	3	9	4	6	5	10	5	10	4	9	5	11	1
	9	5	8	3	9	4	6	5	10	5	10	4	9	5	11	1
	9	5	8	3	9	4	6	5	10	5	10	4	9	4	11	1
	9	5	8	3	9	4	7	4	10	5	10	4	9	5	11	1
	9	5	8	3	9	4	6	5	10	5	10	4	9	5	11	1
	9	5	8	3	9	4	6	5	10	5	10	4	9	5	11	1
	9	5	8	3	9	4	6	5	10	5	10	4	9	5	11	1
	9	5	8	3	9	4	6	5	10	5	10	4	9	4	11	3
	9	5	8	3	9	4	6	5	10	5	10	4	9	4	11	3
	9	5	8	3	9	4	6	5	10	5	10	4	9	4	10	4
	9	5	8	3	9	4	6	5	10	5	10	4	9	5	11	3
	9	5	8	3	9	4	6	5	10	5	10	4	9	5	11	3
	9	5	8	3	9	4	6	5	10	5	10	4	9	5	11	3
	9	5	8	3	9	4	6	5	10	5	10	4	9	5	11	3
	9	5	8	3	9	4	7	4	10	5	10	3	9	5	11	3
	9	5	8	3	9	4	7	4	10	5	10	3	9	5	11	3
	9	5	8	3	9	4	7	4	10	5	10	3	9	5	10	4
	9	5	8	3	9	4	7	4	10	4	10	4	9	5	10	4
	9	5	8	3	9	4	7	4	10	4	10	4	9	5	10	4
	9	5	8	3	9	4	7	4	10	5	10	4	9	4	11	3
	9	5	8	3	9	4	7	4	10	5	10	4	9	4	11	3
	9	5	8	3	9	4	7	4	10	5	10	4	9	5	11	3
	9	5	8	3	9	4	7	4	10	5	10	4	9	5	11	3
	9	5	8	3	9	4	7	4	10	5	10	4	9	5	11	3
	9	5	8	3	9	4	7	4	10	5	10	4	9	5	11	3
	9	5	8	3	9	4	7	4	10	5	10	4	9	5	11	3
	9	5	8	3	9	4	7	4	10	5	10	4	9	5	11	3
	9	5	8	3	9	4	7	4	10	5	10	4	9	5	11	3
	9	5	8	3	9	4	7	4	10	5	10	4	9	5	11	3
	9	5	8	3	9	4	7	4	10	5	10	4	9	5	11	3
	9	5	8	3	9	4	7	4	10	5	10	4	9	5	11	3
	9	5	8	3	9	4	7	4	10	5	10	4	9	5	11	3
	9	5	8	3	9	4	7	4	9	5	10	4	9	5	11	3
	9	5	8	3	9	4	7	4	10	4	10	4	9	5	11	3
	9	5	8	3	9	4	7	4	10	4	10	4	9	5	10	4
	9	5	8	3	9	4	7	4	10	5	10	4	9	5	11	5
	9	5	8	3	9	4	7	4	10	4	10	4	9	5	11	5
	10	3	8	3	9	4	7	4	10	4	10	4	9	5	11	5
	10	3	8	3	9	4	7	4	9	5	10	4	9	5	11	5
	10	3	8	3	9	4	7	4	9	5	10	4	9	5	10	6
	10	3	8	3	9	4	7	4	9	5	10	4	9	5	10	6
	10	3	8	3	9	4	7	4	9	5	10	4	9	5	10	4
	10	3	8	3	9	4	7	4	9	6	10	3	9	5	11	3
	10	3	8	3	10	3	7	4	9	6	10	4	9	5	11	3
	10	3	8	3	9	4	7	4	9	6	10	4	9	5	11	3
	10	3	8	3	9	4	7	4	9	6	10	4	9	5	11	3
	10	3	8	3	9	4	7	4	9	6	10	4	9	5	11	3
	10	3	8	3	9	4	7	4	9	6	10	4	9	5	11	3
	10	3	8	3	9	4	7	4	9	6	10	4	9	5	11	3
	9	5	8	3	9	4	7	4	9	6	10	4	9	5	11	3
	9	5	8	3	9	4	7	4	9	5	10	4	9	5	11	3
	9	5	8	3	9	4	7	4	9	6	10	4	9	5	11	3
	9	5	8	3	9	4	7	4	9	6	10	4	9	3	11	3
	9	5	8	3	9	4	7	4	9	6	9	5	9	3	11	3
	9	5	8	3	9	4	7	4	9	6	10	4	9	3	11	3
	9	5	8	3	9	4	7	4	9	6	10	4	9	3	11	3
	9	5	8	3	9	4	7	4	9	6	10	3	9	3	10	4
	9	5	8	3	9	4	6	5	9	6	10	3	9	3	11	3
	9	5	8	3	9	4	6	5	9	6	9	5	9	3	11	3
	9	5	8	3	9	4	6	5	9	6	10	4	9	4	11	3
	9	5	8	3	9	4	7	4	9	6	10	4	9	4	11	3
	9	5	8	3	9	4	6	5	9	6	10	4	9	4	11	3
	9	5	8	3	9	4	7	4	9	6	10	4	9	4	11	3
	9	5	8	3	9	4	7	4	9	6	10	4	10	3	11	3
	9	5	8	3	8	5	7	4	9	6	10	4	10	3	11	3
	9	5	8	3	8	5	7	4	9	6	10	4	9	4	11	3
	9	5	8	3	9	4	7	4	9	5	10	4	9	4	10	3
	9	5	8	3	8	5	7	4	9	6	10	4	9	4	11	3
	9	5	8	3	8	5	7	4	9	6	10	4	9	4	11	3
	9	5	8	3	8	5	7	4	9	6	10	4	9	4	11	3
	9	4	8	3	8	5	7	4	9	6	10	4	9	6	11	3
	9	5	8	3	9	4	7	4	9	6	10	4	9	6	11	3
	9	5	8	3	9	4	7	4	9	6	10	4	9	6	11	3
	9	5	8	3	9	4	7	4	9	6	10	4	9	6	11	3
	9	5	8	3	9	4	7	4	9	6	10	4	9	6	11	3
	9	5	8	3	9	4	7	4	9	6	10	4	9	6	11	3
	9	5	8	3	9	4	7	4	9	6	10	4	9	4	11	3
	9	5	8	3	9	4	7	4	9	6	10	4	9	4	11	3
	9	5	8	3	9	4	7	4	9	6	10	4	9	4	10	4
	9	5	8	3	9	4	7	4	9	6	10	4	9	4	11	3
	9	5	8	3	9	4	7	4	9	6	10	4	9	4	11	3
	9	5	8	3	9	4	7	4	9	6	10	4	9	4	10	4
	9	5	8	3	9	4	7	4	9	6	10	4	9	4	11	3
	9	5	8	3	9	4	7	4	9	6	10	4	9	5	11	3
	9	5	8	3	9	4	7	4	9	6	10	4	9	5	11	3
	9	5	8	3	9	4	7	4	9	6	10	4	10	4	11	3
	9	5	8	3	9	4	7	4	9	5	10	4	9	5	10	4
	9	5	8	3	9	4	7	4	9	5	10	4	9	5	11	3
	9	5	8	3	9	4	7	4	9	6	10	4	9	6	11	3
	9	5	8	3	9	4	7	4	9	6	10	4	9	5	11	3
	9	5	8	3	9	4	7	4	9	6	10	4	9	5	11	3
	9	5	8	3	9	4	7	4	9	6	10	4	9	6	11	3
	9	5	8	3	9	4	7	4	9	6	10	4	9	6	11	3
	9	5	8	3	9	4	7	4	9	6	10	4	9	6	11	3
	9	5	8	3	9	4	7	4	9	6	10	4	9	6	11	3
	9	5	8	3	9	4	7	4	9	6	10	4	9	6	11	3
	9	5	8	3	9	4	7	4	9	6	10	4	9	6	11	3
	9	5	8	3	9	4	7	4	9	6	10	4	9	6	11	3
	9	5	8	3	9	4	7	4	9	6	9	5	9	6	11	3
	9	5	8	3	9	4	7	4	9	6	10	4	9	6	10	4
	9	5	8	3	9	4	7	4	9	6	10	4	9	6	11	3
	10	3	8	3	9	4	7	4	9	6	10	4	9	6	10	2
	10	3	8	3	8	5	7	4	9	6	10	4	9	6	10	2
	10	3	8	3	8	5	7	4	9	6	9	5	9	5	10	2
	10	3	8	3	8	5	7	4	9	6	10	4	9	6	10	2
	9	5	8	3	9	4	7	4	9	6	10	4	9	6	10	3
	9	5	8	3	9	4	7	4	9	6	10	4	9	6	10	3
	9	5	8	3	9	4	7	4	9	6	10	4	9	6	10	3
	9	5	8	3	9	4	7	4	9	5	10	4	9	6	10	2
	9	5	8	3	9	4	7	4	9	5	10	4	9	6	10	2
	9	5	8	3	9	4	7	4	9	5	10	4	9	6	10	3
	9	5	7	4	9	4	7	4	9	5	10	4	9	6	10	3
	9	5	8	3	9	4	7	4	9	5	10	4	9	6	10	3
	9	5	8	3	9	4	7	4	9	5	10	4	9	6	10	3
	9	5	8	3	9	4	6	5	9	5	10	4	9	6	10	2
	9	5	8	3	9	4	7	4	9	5	10	4	9	6	9	3
	9	5	8	3	9	4	7	4	9	5	10	4	9	6	10	2
	9	5	8	3	9	4	7	4	9	5	10	4	9	6	10	2
	9	5	8	3	9	4	7	4	9	5	10	4	9	5	10	2
	9	5	8	3	8	5	7	4	9	6	10	4	9	5	10	2
	9	5	8	3	9	4	7	4	9	6	10	4	9	4	10	2
	9	5	8	3	9	4	7	4	9	6	10	4	9	5	10	2
	9	5	8	3	9	4	7	4	9	6	10	4	9	6	10	4
	9	5	8	3	9	4	7	4	9	6	10	4	9	6	9	5
	9	5	8	3	9	4	7	4	9	6	10	4	9	6	10	4
	9	5	8	3	9	4	7	4	9	6	10	4	9	6	10	2
	9	5	8	3	9	4	7	4	9	6	10	4	9	6	10	2
	9	5	8	3	9	4	7	4	9	6	10	4	9	6	10	2
	9	5	8	3	9	4	7	4	9	6	10	4	9	6	10	2
	9	5	8	3	9	4	7	4	9	6	10	4	9	6	10	2
	9	4	8	3	9	4	7	4	9	5	10	4	9	6	10	2
	9	5	8	3	9	4	7	4	9	5	10	4	9	6	10	2
	9	5	8	3	9	4	7	4	9	5	10	3	9	6	10	2
	9	5	8	3	9	4	7	4	9	5	10	3	9	6	10	2
	9	5	8	3	9	4	7	4	9	5	10	3	9	6	10	4
	9	5	8	3	9	4	7	4	9	6	10	3	9	6	10	4
	9	5	8	3	9	4	7	4	9	6	10	4	9	6	10	4
	9	5	8	3	9	4	7	4	9	5	10	4	9	6	10	4
	9	4	8	3	9	4	7	4	9	5	10	4	9	6	10	4
	9	4	8	3	9	4	7	4	9	5	10	4	9	5	9	5
	9	4	8	3	9	4	7	4	9	5	10	4	9	5	9	5
	9	4	8	3	9	4	7	4	9	5	10	4	9	5	10	3
	9	5	8	3	9	4	7	4	9	5	10	4	9	6	10	4
	9	5	8	3	9	4	7	4	9	5	10	4	9	6	10	4
	9	5	8	3	9	4	7	4	9	6	10	4	9	6	9	5
	9	5	8	3	9	4	7	4	9	6	10	4	9	6	9	5
	9	5	8	3	9	4	7	4	9	6	10	4	9	6	10	4
	9	5	8	3	9	4	7	4	9	6	10	4	9	6	10	4
	9	5	8	3	9	4	7	4	9	5	10	4	9	6	10	4
	9	5	8	3	9	4	7	4	9	5	10	4	9	6	10	3
	9	5	8	3	9	4	7	4	9	5	10	4	9	6	10	4
	9	5	8	3	9	4	7	4	9	5	10	4	9	6	10	2
	9	5	8	3	9	4	7	4	9	5	10	4	9	6	10	2
	9	5	8	3	9	4	7	4	9	5	10	4	9	6	10	2
	9	5	8	3	9	4	7	4	9	5	10	4	9	6	11	0
	9	5	8	3	9	4	7	4	9	5	10	4	9	6	10	2
	9	5	8	3	9	4	7	4	9	6	10	4	9	6	10	3
	9	5	8	3	9	4	7	4	9	6	10	4	10	4	10	3
	9	5	8	3	9	4	7	4	9	6	10	4	10	4	10	3
	9	5	8	3	9	4	7	4	9	6	10	4	10	5	10	3
	9	5	8	3	9	4	7	4	9	6	10	4	10	5	10	3
	9	5	8	3	9	4	7	4	9	6	10	4	9	6	10	3
	9	5	8	3	9	4	7	4	9	6	10	4	8	7	10	3
	9	5	8	3	9	4	7	4	9	6	10	4	8	7	10	3
	9	5	8	3	9	4	7	4	9	6	10	4	8	7	10	3
	9	5	8	3	9	4	7	4	9	6	10	4	8	7	10	2
	9	5	8	3	9	4	7	4	9	6	10	4	8	7	10	2
	9	5	8	3	9	4	7	4	9	6	10	4	9	6	10	2
	9	5	8	3	9	4	7	4	9	6	10	4	9	6	10	2
	9	5	8	3	9	4	7	4	9	6	10	4	9	6	11	2
	9	5	8	3	9	4	7	4	9	6	10	3	9	6	10	3
	9	5	8	3	9	4	7	4	10	4	10	4	9	6	9	3
	9	5	8	3	9	4	7	4	9	6	10	4	9	6	10	2
	9	5	8	3	9	4	7	4	9	5	10	4	9	6	10	2
	9	5	8	3	9	4	7	4	9	5	10	4	9	6	10	3
	9	5	8	3	9	4	7	4	9	5	10	4	9	6	10	2
	9	5	8	3	9	4	7	4	10	3	9	4	9	6	10	2
	9	5	8	3	9	4	7	4	10	3	9	4	9	6	10	2
	9	4	8	3	9	4	7	4	10	3	9	4	9	6	10	3
	9	4	8	3	9	4	7	4	10	3	9	4	9	6	10	3
	9	5	8	3	9	4	7	4	10	3	9	4	8	7	10	3
	9	5	8	3	9	4	7	4	9	5	8	5	8	7	9	4
	9	5	8	3	9	4	7	4	9	5	8	5	9	6	10	3
	9	5	8	3	9	4	7	4	9	5	8	5	9	6	9	4
	9	5	8	3	9	4	7	4	9	5	8	5	9	5	8	5
	9	5	8	3	9	4	6	5	9	5	8	5	9	4	10	3
	9	5	8	3	9	4	6	5	9	5	8	5	9	4	10	3
	9	5	8	3	9	4	6	5	9	5	9	4	9	4	10	3
	9	5	8	3	9	4	6	5	9	5	9	4	9	4	10	3
	9	5	8	3	9	4	6	5	9	5	9	4	9	3	9	4
	9	5	8	3	9	4	6	5	9	5	9	4	9	3	10	3
	9	5	8	3	9	4	7	4	9	5	9	4	9	3	10	3
	9	5	8	3	9	4	7	4	9	5	9	4	9	4	9	4
	9	5	8	3	9	4	7	4	9	5	8	5	9	4	10	3
	9	5	8	3	9	4	7	4	9	5	8	5	9	4	10	3
	9	5	8	3	9	4	7	4	9	5	8	5	9	4	9	3
	9	5	8	3	9	4	7	4	9	5	8	5	9	4	10	3
	9	5	8	3	9	4	7	4	9	5	8	5	9	4	10	3
	9	5	8	3	9	4	7	4	9	5	8	5	9	4	10	3
	9	5	8	3	9	4	7	4	9	5	8	5	9	6	10	3
	9	5	8	3	9	4	7	4	9	5	8	5	9	6	10	3
	9	5	8	3	9	4	7	4	9	5	9	4	9	5	11	2
	9	5	8	3	9	4	7	4	9	5	8	5	9	6	11	1
	9	5	8	3	9	4	7	4	9	5	8	5	9	5	11	2
	9	5	8	3	9	4	7	4	9	5	9	4	9	5	11	1
	9	5	8	3	9	4	7	4	9	5	9	4	9	5	10	3
	9	5	8	3	9	4	7	4	9	5	9	4	9	5	10	3
	9	5	8	3	9	4	7	4	10	4	9	4	9	5	10	3
	9	5	8	3	9	4	7	4	9	5	8	5	9	4	9	4
	9	5	8	3	9	4	7	4	9	5	9	4	9	5	11	2
	10	3	8	3	9	4	7	4	9	5	9	4	9	4	11	2
	10	3	8	3	9	4	7	4	9	5	9	4	10	4	11	1
	10	3	8	3	9	4	7	4	9	5	9	4	9	5	11	2
	10	3	8	3	9	4	7	4	9	5	8	5	9	5	11	2
	9	5	8	3	9	4	6	5	9	5	8	5	9	5	11	2
	9	5	8	3	9	4	7	4	9	5	9	4	9	5	11	2
	9	5	8	3	9	4	7	4	9	5	9	4	9	5	11	2
	9	5	8	3	9	4	7	4	9	5	9	4	9	5	11	1
	9	5	8	3	9	4	7	4	9	5	9	4	9	5	10	2
	9	5	8	3	9	4	7	4	9	5	9	4	9	5	9	4
	9	5	8	3	9	4	7	4	9	5	9	4	9	5	9	4
	9	5	8	3	9	4	7	4	9	5	9	4	9	5	9	4
	9	5	8	3	9	4	7	4	9	5	9	4	9	5	10	2
	9	5	8	3	9	4	7	4	9	5	9	4	9	5	11	2
	9	5	8	3	9	4	7	4	9	5	8	5	9	6	11	2
	9	5	8	3	9	4	7	4	9	5	8	5	9	6	11	2
	9	5	8	3	9	4	7	4	9	5	9	4	9	6	11	2
	9	5	8	3	9	4	7	4	9	5	8	5	9	6	11	2
	9	5	8	3	9	4	7	4	9	5	9	4	9	6	11	2
	9	5	8	3	8	5	7	4	9	5	9	4	9	6	11	2
	9	5	8	3	9	4	7	4	9	5	9	4	9	6	11	2
	9	5	8	3	8	5	7	4	9	5	9	4	9	6	10	3
	9	5	8	3	8	5	7	4	9	5	8	5	9	6	10	3
	9	5	8	3	8	5	7	4	9	5	8	5	9	6	11	2
	9	5	8	3	8	5	7	4	9	5	8	5	9	6	11	2
	9	5	8	3	8	5	7	4	9	5	9	4	9	6	10	3
	9	5	8	3	8	5	7	4	9	5	9	4	9	6	11	2
	9	5	8	3	8	5	7	4	9	5	9	4	9	5	11	2
	9	5	8	3	8	5	7	4	9	5	9	4	9	5	11	2
	9	5	8	3	8	5	7	4	9	5	9	4	8	6	10	3
	9	5	8	3	8	5	7	4	9	5	9	4	9	5	10	3
	9	5	8	3	8	5	7	4	9	5	9	4	8	6	10	3
	9	5	8	3	8	5	7	4	9	5	9	4	8	6	10	3
	9	5	8	3	9	4	7	4	9	5	10	3	8	6	10	3
	9	5	8	3	8	5	7	4	9	5	10	4	8	6	11	2
	9	5	8	3	8	5	7	4	9	5	10	4	8	6	11	2
	9	5	8	3	8	5	7	4	9	5	10	4	8	6	10	3
	9	5	8	3	9	4	7	4	9	5	10	4	9	5	11	2
	9	5	8	3	9	4	7	4	9	5	10	4	9	5	10	3
	9	5	8	3	9	4	7	4	9	5	10	4	9	5	10	3
	9	5	8	3	9	4	7	4	9	5	10	4	9	5	10	3
	9	5	8	3	9	4	7	4	9	6	10	4	9	5	10	3
	9	5	8	3	9	4	7	4	8	7	10	4	8	6	11	2
	9	5	8	3	9	4	7	4	9	5	10	4	8	6	11	2
	9	5	8	3	9	4	7	4	9	5	10	4	8	6	11	2
	9	5	8	3	9	4	7	4	9	5	10	4	8	6	11	2
	9	5	8	3	9	4	7	4	9	5	10	4	8	6	10	3
	9	5	8	3	9	4	7	4	9	5	10	4	8	6	11	2
	9	5	8	3	9	4	7	4	9	5	10	4	8	6	11	2
	9	5	8	3	9	4	7	3	9	5	9	5	8	6	11	2
	9	5	8	3	9	4	7	3	9	5	10	4	8	6	11	2
	9	5	8	3	9	4	6	5	9	5	10	4	8	6	11	3
	9	5	8	3	9	4	6	5	9	5	10	4	8	6	11	3
	9	5	8	3	9	4	6	5	9	5	10	4	8	6	11	3
	9	5	8	3	9	4	6	5	9	5	10	4	8	6	10	4
	9	5	8	3	9	4	6	5	9	5	10	4	8	6	11	3
	9	5	8	3	9	4	6	5	9	5	10	4	8	6	11	3
	9	5	8	3	9	4	6	5	9	5	10	4	8	6	11	3
	9	5	8	3	9	4	6	5	9	5	10	4	8	6	11	2
	9	5	8	3	9	4	6	5	9	5	10	4	8	6	11	2
	9	5	8	3	9	4	6	5	9	5	10	4	8	6	11	3
	9	5	8	3	9	4	6	5	9	5	10	4	8	6	11	3
	9	5	8	3	8	5	6	5	9	5	10	4	8	6	11	3
	9	5	8	3	9	4	6	5	9	5	10	4	8	6	11	3
	9	5	8	3	9	4	6	5	9	5	10	4	8	6	11	3
	9	5	8	3	9	4	6	5	9	5	10	4	8	6	11	3
	9	5	8	3	9	4	6	5	9	5	10	4	8	6	11	3
	9	5	8	3	9	4	6	5	9	5	10	4	8	6	11	3
	9	5	8	3	9	4	6	5	9	5	10	4	8	6	11	2
	9	5	8	3	9	4	6	5	9	6	10	4	8	6	11	3
	9	5	8	3	9	4	6	5	9	6	10	4	9	5	11	3
	9	5	8	3	9	4	6	5	9	6	10	4	9	5	11	3
	9	5	8	3	9	4	6	5	9	6	10	4	9	5	11	3
	9	5	8	3	9	4	6	5	9	5	10	4	9	5	11	1
	9	5	8	3	9	4	6	5	9	5	10	4	9	5	11	2
	9	5	8	3	9	4	6	5	9	5	10	4	9	5	10	3
	9	5	8	3	9	4	6	5	9	6	10	4	9	5	11	2
	9	5	8	3	9	4	6	5	9	6	10	4	9	5	11	2
	9	5	8	3	9	4	6	5	9	6	10	4	9	5	11	2
	9	5	8	3	9	4	6	5	9	6	10	4	9	5	11	2
	9	5	8	3	9	4	6	5	9	5	10	4	9	5	10	3
	9	5	8	3	9	4	6	5	9	5	10	4	9	5	11	2
	9	5	8	3	9	4	6	5	9	5	10	4	9	5	11	2
	9	5	8	3	9	4	6	5	9	5	10	4	9	5	11	2
	9	5	8	3	9	4	6	5	9	6	10	4	9	3	10	3
	9	5	8	3	9	4	6	5	9	6	10	4	8	4	11	2
	9	5	8	3	9	4	6	5	9	6	10	4	8	6	10	3
	9	5	9	2	9	4	6	5	9	6	10	4	8	6	11	2
	9	5	8	3	9	4	6	5	9	6	10	4	8	6	11	2
	9	5	8	3	9	4	6	5	9	6	10	4	8	6	11	2
	9	5	8	3	9	4	6	5	9	6	10	4	8	6	11	2
	9	5	8	3	9	4	6	5	9	6	9	5	8	6	11	2
	9	5	8	3	9	4	6	5	9	6	10	4	8	6	10	3
	9	5	8	3	9	4	6	5	9	6	10	4	8	6	10	3
	9	5	8	3	9	4	6	5	9	6	11	2	8	6	10	3
	9	5	8	3	9	4	6	5	9	6	10	4	8	6	10	3
	9	5	8	3	9	4	6	5	9	6	10	4	9	4	10	3
	9	5	8	3	9	4	6	5	9	6	10	3	9	4	11	3
	9	5	8	3	9	4	6	5	9	6	10	4	8	6	10	3
	9	5	8	3	9	4	6	5	9	6	9	5	9	4	11	2
	9	5	8	3	9	4	6	5	9	6	9	5	8	6	11	2
	9	5	8	3	9	4	6	5	9	6	10	4	8	6	11	2
	9	5	8	3	9	4	6	5	9	6	10	4	8	6	10	3
	8	6	8	3	9	4	6	5	9	6	10	4	8	6	9	4
	8	6	8	3	9	4	6	5	9	6	10	4	8	6	9	4
	9	5	8	3	9	4	6	5	9	6	10	4	8	6	9	4
	9	5	8	3	9	4	6	5	9	6	10	4	8	6	10	3
	9	5	8	3	9	4	6	5	9	6	10	4	8	6	10	3
	9	5	8	3	9	4	6	5	9	6	10	4	8	6	10	3
	9	5	8	3	9	4	6	5	9	5	10	4	8	6	10	3
	9	5	8	3	9	4	6	5	9	5	10	4	8	6	11	2
	9	5	8	3	9	4	6	5	9	5	10	4	8	6	11	2
	9	5	8	3	9	4	6	5	9	5	10	3	8	6	11	2
	9	4	8	3	9	4	6	5	9	5	10	4	8	6	11	2
	9	4	8	3	9	4	6	5	9	5	10	4	8	6	11	2
	9	4	8	3	9	4	6	5	9	5	10	4	8	6	11	2
	9	4	8	3	9	4	6	5	9	6	10	4	8	6	11	2
	9	4	8	3	9	4	6	5	9	5	10	4	8	6	11	2
	9	4	8	3	9	4	7	4	9	6	10	4	8	6	11	2
	9	4	8	3	9	4	7	4	9	6	10	4	8	6	10	2
	9	4	8	3	9	4	7	4	9	6	10	4	8	6	10	2
	9	4	8	3	9	4	7	4	9	6	10	4	8	6	11	2
	9	4	8	3	9	4	7	4	9	6	10	4	8	6	10	3
	9	4	8	3	9	4	7	4	9	6	10	4	8	6	10	3
	9	4	8	3	9	4	7	4	10	5	10	4	8	6	10	3
	9	4	8	3	9	4	7	4	9	6	10	4	8	6	10	3
	9	4	8	3	9	4	7	4	9	6	10	4	9	5	11	2
	9	4	8	3	9	4	7	4	9	6	10	4	9	5	11	2
	9	4	8	3	9	4	7	4	10	5	10	4	9	5	11	2
	9	4	8	3	9	4	7	4	10	5	10	4	8	6	10	3
	9	4	8	3	9	4	7	4	10	5	10	4	8	6	10	3
	9	4	8	3	9	4	7	4	10	5	10	4	10	3	10	3
	9	4	8	3	9	4	7	4	10	5	10	4	9	4	11	2
	9	4	8	3	9	4	7	4	10	5	10	4	9	4	11	2
	9	4	8	3	9	4	7	4	10	5	10	4	9	4	10	3
	9	4	8	3	9	4	7	4	10	5	10	4	9	4	10	2
	10	2	8	3	9	4	7	4	10	5	10	4	9	4	12	0
	9	4	8	3	9	4	7	4	10	5	10	4	9	4	11	2
	9	4	8	3	9	4	7	4	10	5	10	4	9	4	10	2
	9	4	8	3	9	4	7	4	10	5	10	4	9	4	10	2
	9	4	8	3	9	4	7	4	10	5	10	4	9	4	11	2
	9	4	8	3	9	4	8	3	10	5	10	4	9	3	11	1
	9	4	7	4	9	4	7	4	10	5	10	4	9	4	11	1
	9	4	8	3	9	4	7	4	10	5	10	4	9	4	12	0
	9	4	8	3	9	4	7	4	10	5	10	4	9	4	11	1
	9	4	8	3	9	4	7	4	10	5	9	5	10	3	12	0
	9	4	8	3	9	4	7	4	10	5	9	4	9	4	10	2
	9	4	8	3	9	4	7	4	10	5	9	4	9	4	11	1
	9	4	8	3	9	4	7	4	10	5	9	4	9	4	11	1
	9	4	8	3	9	4	7	4	10	5	9	4	9	4	11	1
	9	4	8	3	9	4	7	4	10	5	9	4	9	4	11	1
	9	4	8	3	9	4	6	5	10	5	9	4	10	3	11	1
	9	4	8	3	8	4	6	5	10	5	9	4	9	4	11	1
	9	4	8	3	9	4	6	5	10	5	9	4	9	4	11	1
	9	4	8	3	9	4	7	4	10	5	9	4	9	4	11	2
	9	4	8	3	9	4	7	4	10	5	8	4	9	4	11	2
	9	4	8	3	9	4	7	4	10	5	8	5	9	4	11	2
	9	4	8	3	9	4	7	4	10	5	8	5	9	4	11	2
	9	4	8	3	9	4	7	4	10	5	9	3	9	4	11	2
	9	4	8	3	9	4	7	4	10	5	8	5	9	4	11	2
	9	4	8	3	9	4	7	4	10	5	8	5	9	4	11	2
	9	4	8	3	9	4	7	3	10	5	8	5	9	4	10	3
	9	4	8	3	9	4	7	4	10	5	8	5	9	4	11	2
	9	4	8	3	9	4	7	4	10	5	8	5	9	4	11	2
	9	4	8	3	9	4	7	4	10	5	9	4	9	4	11	2
	9	4	8	3	9	4	7	4	10	5	8	5	9	4	11	2
	9	4	8	3	9	4	7	4	10	5	8	5	9	4	11	2
	10	2	8	3	9	4	7	4	10	5	9	4	9	4	11	2
	9	4	8	3	9	4	7	4	10	5	9	4	9	4	11	2
	9	4	8	3	9	4	7	4	10	5	9	4	9	4	11	2
	9	4	8	3	9	4	7	4	10	5	9	4	9	4	11	2
	9	4	8	3	9	4	7	4	10	5	9	4	9	4	11	2
	10	2	8	3	9	4	7	4	10	5	9	4	9	4	11	2
	10	2	8	3	9	4	7	4	10	5	9	4	9	4	11	2
	9	4	8	3	9	4	7	4	9	6	9	4	9	4	11	2
	9	4	8	3	9	4	7	4	9	5	9	4	9	4	10	1
	9	4	8	3	9	4	7	4	10	5	9	4	9	4	11	1
	9	4	8	3	9	4	7	4	10	5	9	4	9	5	11	1
	10	2	8	3	9	4	7	4	10	5	9	4	9	4	11	2
	9	4	8	3	9	4	7	4	10	5	9	4	9	4	11	2
	8	4	8	3	9	4	7	4	10	4	8	5	9	4	10	3
	8	4	8	3	9	4	7	4	10	4	9	4	9	4	11	2
	9	4	8	3	9	4	7	4	10	4	10	4	9	4	11	2
	9	4	8	3	9	4	7	6	10	5	10	4	9	4	11	2
	9	4	8	3	9	4	7	6	10	4	10	4	9	4	11	2
	9	4	8	3	9	4	7	6	10	5	9	5	9	4	11	2
	9	4	8	3	9	4	7	6	10	5	10	4	9	4	11	2
	9	4	8	3	9	4	7	6	10	5	10	4	9	4	10	3
	9	4	8	3	9	4	7	6	11	4	10	4	9	4	10	3
	9	4	8	3	9	4	7	6	10	5	10	4	9	4	11	2
	9	4	8	3	9	4	7	6	10	5	10	4	10	3	11	2
	9	4	8	3	9	4	7	6	10	5	10	4	10	3	11	2
	9	4	8	3	9	4	7	6	10	5	10	4	9	4	11	2
	9	4	8	3	9	4	7	6	10	5	10	4	9	4	10	3
	9	4	8	3	9	4	7	6	10	5	10	4	9	4	11	2
	9	4	8	3	9	4	7	6	10	5	10	4	9	4	11	2
	9	4	8	3	9	4	7	6	10	5	10	4	9	4	11	2
	8	5	8	3	9	4	7	6	10	5	9	5	9	4	11	2
	9	4	8	3	9	4	7	6	10	5	10	4	9	4	11	2
	9	4	8	3	9	4	7	6	10	5	10	4	9	4	11	1
	9	4	8	3	9	4	7	6	10	4	10	4	9	3	11	1
	9	4	8	3	9	4	7	6	10	5	10	4	9	4	11	3
	9	4	8	3	9	4	7	6	10	5	10	4	9	4	11	3
	9	4	8	3	9	4	7	6	10	5	10	4	9	4	11	1
	9	4	8	3	9	4	7	6	10	5	10	4	9	4	11	3
	9	4	8	3	9	4	7	6	10	5	10	4	9	4	11	3
	9	4	8	3	9	4	7	6	10	5	10	4	9	4	10	4
	9	4	8	3	9	4	7	6	10	5	10	4	10	3	11	3
	9	4	8	3	9	4	7	6	10	5	10	4	9	4	11	3
	9	4	8	3	9	4	7	6	10	5	10	4	9	4	11	3
	9	4	8	3	9	4	7	6	10	5	10	4	9	4	11	3
	9	4	8	3	9	4	7	6	10	5	10	4	9	4	11	3
	9	4	8	3	9	4	7	6	10	5	10	4	9	4	11	3
	9	4	8	3	9	4	7	6	10	5	10	4	9	4	11	4
	9	4	8	3	9	4	7	6	10	5	10	4	9	4	11	4
	9	4	8	3	9	4	7	6	10	5	10	4	9	4	11	2
	9	4	8	3	9	4	7	6	10	5	11	3	9	4	11	2
	9	4	8	3	9	4	7	6	10	5	10	4	9	4	10	4
	9	4	8	3	9	4	7	6	11	4	10	4	9	4	11	2
	9	4	8	3	9	4	7	6	9	6	10	4	9	4	10	3
	9	4	8	3	9	4	7	6	9	6	10	4	9	4	11	2
	9	4	8	3	9	4	7	6	9	6	10	4	9	4	11	2
	9	4	8	3	9	4	7	6	9	6	10	4	9	4	11	2
	9	4	8	3	9	4	7	6	9	6	10	4	9	4	11	2
	9	4	8	3	9	4	7	6	9	6	10	4	9	4	11	2
	9	4	8	3	9	4	7	6	9	6	9	5	9	4	11	2
	9	4	8	3	9	4	7	6	9	6	10	4	9	4	11	2
	9	4	8	3	9	4	7	6	9	6	10	3	9	4	11	2
	9	4	8	3	9	4	7	6	9	6	11	3	9	4	11	4
	9	4	8	3	9	4	7	6	9	6	10	4	9	4	11	4
	9	4	8	3	9	4	7	6	9	6	10	4	9	4	11	4
	9	4	8	3	9	4	7	6	9	6	10	4	9	4	11	4
	9	4	8	3	9	4	7	6	9	6	10	4	9	3	11	4
	9	4	8	3	9	4	7	6	9	6	10	4	9	3	11	4
	9	4	8	3	9	4	7	6	9	6	10	4	9	4	11	4
	9	4	8	3	9	4	7	6	9	6	10	4	9	4	11	4
	9	4	8	3	9	4	7	6	9	6	10	4	9	4	11	4
	9	4	8	3	9	4	7	6	9	6	10	4	9	4	11	4
	9	4	8	3	9	4	7	6	9	6	10	3	9	4	11	4
	9	4	8	3	9	4	7	6	10	5	10	4	9	4	11	4
	9	4	8	3	9	4	7	6	9	6	10	4	9	4	11	4
	9	4	8	3	9	4	7	6	9	6	10	4	9	4	11	4
	9	5	8	3	9	4	7	6	9	6	10	4	9	4	11	4
	9	5	8	3	9	4	7	6	9	6	10	4	9	4	11	4
	9	5	8	3	9	4	7	6	9	6	10	4	9	4	11	4
	8	6	8	3	9	4	7	6	9	6	10	4	9	4	11	4
	9	4	8	3	9	4	7	6	9	6	10	4	9	4	11	4
	9	4	8	3	9	4	7	6	9	6	10	4	9	4	11	4
	9	4	8	3	9	4	7	6	9	6	10	4	9	4	11	4
	9	5	8	3	9	4	7	6	9	6	10	4	9	4	11	4
	9	5	8	3	9	4	7	6	9	5	10	4	9	3	11	4
	9	5	8	3	9	4	7	6	9	6	10	4	9	4	11	4
	8	4	8	3	9	4	7	6	9	6	10	4	9	4	11	4
	8	4	8	3	9	4	7	6	9	6	10	4	9	4	10	5
	8	4	8	3	9	4	7	6	9	6	10	4	10	4	11	4
	8	4	8	3	9	4	7	6	9	6	10	4	10	3	11	4
	8	4	8	3	9	4	7	6	9	6	10	4	10	3	11	4
	8	4	8	3	9	4	7	6	9	6	10	3	10	3	11	4
	9	4	8	3	9	4	7	6	9	6	10	3	10	4	11	4
	9	4	8	3	9	4	7	6	9	6	9	5	10	4	11	4
	9	4	8	3	9	4	7	6	9	6	9	4	10	4	11	4
	9	2	8	3	9	4	7	6	9	6	10	4	10	4	11	4
	9	4	8	3	9	4	7	6	9	6	10	4	10	4	11	4
	9	4	8	3	9	4	7	6	9	6	10	4	10	4	11	4
	9	4	8	3	9	4	7	6	9	6	10	4	10	4	11	4
	9	4	8	3	9	4	7	6	9	6	10	4	10	4	11	4
	9	5	8	3	9	4	7	6	9	6	10	4	10	4	11	4
	9	4	8	3	9	4	7	6	9	6	10	4	10	3	10	5
	9	4	8	3	9	4	7	6	9	6	10	4	10	4	11	2
	9	4	8	3	9	4	7	6	9	6	10	4	10	4	11	2
	9	4	8	3	9	4	7	6	9	5	10	4	10	4	11	2
	9	4	8	3	9	4	7	6	9	6	10	4	10	4	11	2
	9	4	8	3	9	4	7	6	9	6	10	3	10	4	11	2
	9	4	8	3	9	4	7	6	9	6	10	3	10	4	11	2
	9	4	8	3	9	4	7	6	9	6	10	3	10	4	11	2
	9	4	8	3	9	4	7	6	9	6	10	4	10	4	11	2
	9	4	8	3	9	4	7	6	9	6	10	4	10	4	11	2
	9	4	8	3	9	4	7	6	9	6	10	4	10	4	11	2
	9	4	8	3	9	4	7	6	9	6	10	4	10	4	11	2
	9	4	8	3	9	4	7	6	9	6	10	4	10	4	11	2
	9	4	8	3	9	4	7	6	9	6	10	4	10	4	11	2
	9	4	8	3	9	4	7	6	9	6	10	4	10	4	11	2
	9	4	8	3	9	4	7	6	9	6	10	4	10	4	11	2
	9	4	8	3	9	4	7	6	9	6	10	4	10	4	10	3
	9	4	8	3	9	4	7	6	9	6	10	4	10	4	11	2
	9	4	8	3	9	4	7	6	9	6	10	4	10	4	11	2
	9	4	8	3	9	4	7	6	9	6	10	4	10	4	11	2
	9	4	8	3	9	4	7	6	9	6	10	4	10	4	11	2
	9	4	8	3	10	3	7	6	9	6	10	4	10	4	10	3
	9	4	8	3	10	3	7	6	9	6	9	5	10	4	11	2
	9	4	8	3	10	3	7	6	9	6	10	4	10	3	10	3
	8	4	8	3	10	3	7	6	9	5	10	4	10	4	11	2
	9	4	8	3	10	3	7	6	9	6	10	4	10	4	11	2
	9	4	8	3	10	3	7	6	9	6	10	4	10	4	11	2
	9	4	8	3	10	4	7	6	9	6	10	4	10	4	10	3
	9	4	8	3	10	4	7	6	9	6	10	4	10	4	10	3
	9	4	8	3	10	4	7	6	9	6	10	4	10	4	11	2
	9	4	8	3	10	4	7	6	9	6	10	4	10	4	10	3
	9	4	8	3	10	4	7	6	9	6	10	4	10	4	10	3
	9	4	8	3	10	4	7	6	9	6	10	4	10	4	11	2
	9	4	8	3	10	4	7	6	9	6	10	4	10	4	11	2
	9	4	8	3	10	4	7	6	9	6	10	4	10	4	11	2
	9	4	8	3	10	4	7	6	9	6	10	4	10	4	11	2
	9	4	8	3	10	4	7	6	9	6	10	4	10	3	11	2
	9	4	8	3	10	4	7	4	9	6	10	4	10	3	11	2
	9	4	8	3	10	4	7	4	9	6	10	4	10	4	10	3
	9	4	8	3	10	4	7	4	9	6	9	5	10	4	11	2
	9	4	8	3	10	4	7	4	9	6	10	4	10	4	10	3
	9	4	8	3	10	4	7	4	9	6	10	4	10	4	11	2
	9	4	8	3	10	4	7	4	9	6	10	4	10	4	10	3
	9	4	8	3	10	4	7	4	9	6	10	4	10	4	11	2
	9	4	8	3	10	4	7	6	9	6	10	4	10	4	11	2
	9	4	8	3	10	4	7	6	9	6	10	4	10	4	11	2
	9	4	8	3	10	4	7	6	9	6	10	4	10	4	11	2
	9	4	8	3	10	4	7	6	9	6	10	4	10	4	11	2
	9	4	8	3	10	4	7	6	9	6	10	4	10	4	11	2
	9	4	8	3	10	4	7	6	9	6	10	4	10	4	10	3
	9	4	8	3	10	4	7	6	9	6	10	4	10	4	11	2
	9	4	8	3	10	4	7	6	9	5	10	4	10	4	11	2
	9	4	8	3	10	4	7	6	9	6	10	4	10	4	11	2
	9	4	8	3	10	4	7	6	9	6	10	4	10	4	10	3
	9	5	8	3	10	4	7	6	9	6	10	4	10	4	11	2
	9	4	8	3	10	4	7	6	9	6	10	4	10	4	11	1
	9	4	8	3	10	4	7	6	9	6	10	4	10	4	11	2
	9	4	8	3	10	4	7	6	9	6	10	4	10	4	11	2
	9	4	8	3	10	4	7	6	9	6	10	4	10	4	11	2
	9	4	8	3	10	4	7	6	9	6	10	4	10	4	11	2
	9	4	8	3	10	4	7	6	9	6	10	4	10	4	10	3
	9	4	8	3	10	4	7	6	9	6	9	5	10	4	11	2
	9	4	8	3	10	4	7	6	9	6	10	4	10	4	10	3
	9	4	8	3	10	4	7	6	9	6	10	4	10	4	10	3
	9	4	8	3	10	4	7	6	9	6	10	4	10	3	11	2
	9	4	8	3	10	4	7	6	9	5	10	4	10	4	11	2
	9	4	8	3	10	4	7	6	9	6	10	3	10	4	11	2
	9	4	8	3	10	4	7	6	9	6	10	3	10	4	10	3
	9	4	8	3	10	4	8	4	9	6	10	3	10	4	10	4
	9	4	8	3	10	4	8	4	9	6	10	3	10	4	10	4
	9	4	8	3	10	4	8	4	9	6	10	3	10	4	10	4
	9	4	8	3	10	4	8	4	9	6	10	3	10	3	10	4
	9	4	8	3	10	4	7	6	9	6	10	3	10	3	10	4
	9	4	8	3	10	4	7	6	9	6	10	3	10	3	10	4
	9	4	8	3	9	4	7	6	9	6	10	3	10	3	10	4
	9	4	8	3	9	4	7	6	9	6	10	4	10	3	10	4
	9	4	8	3	9	4	7	6	9	6	10	4	10	3	10	4
	9	4	8	3	9	4	7	6	9	6	10	4	10	3	10	4
	9	4	8	3	9	4	7	6	9	6	10	4	10	3	10	4
	9	4	8	3	9	4	7	6	9	5	10	4	10	4	10	4
	9	4	8	3	9	4	7	6	9	6	10	4	10	4	10	4
	9	4	8	3	8	5	7	6	9	6	10	4	10	4	10	4
	9	4	8	3	8	5	7	6	9	6	10	4	10	4	10	4
	9	4	8	3	8	4	7	6	9	6	10	4	10	4	10	4
	9	4	8	3	8	5	7	6	9	6	10	4	10	4	10	4
	9	4	8	3	8	5	7	6	10	4	10	4	10	4	10	4
	9	4	8	3	8	5	7	6	8	6	10	4	10	4	10	4
	9	4	8	3	8	5	7	6	9	5	10	4	10	4	10	5
	9	4	8	3	8	5	7	6	8	6	10	4	10	4	10	5
	9	4	8	3	8	5	7	6	9	5	10	4	10	4	11	3
	9	4	7	4	8	5	7	6	8	6	10	4	10	3	10	5
	9	4	8	3	8	5	7	6	9	5	10	4	10	3	10	5
	9	4	8	3	8	5	7	6	10	3	10	4	10	3	10	5
	9	4	8	3	8	5	7	6	8	6	10	4	10	3	11	4
	9	4	8	3	8	5	7	6	8	6	10	4	10	3	11	4
	9	4	8	3	8	5	7	6	9	5	10	4	10	3	10	3
	9	4	8	3	8	5	7	6	8	6	10	4	10	3	11	2
	9	4	8	3	8	5	7	6	8	6	10	3	10	3	11	2
	9	4	8	3	8	5	7	6	8	6	10	3	10	3	11	2
	9	4	8	3	8	5	7	6	8	6	10	3	10	3	11	2
	9	4	8	3	8	5	8	5	8	6	10	3	10	3	11	2
	9	4	8	3	8	5	7	6	8	6	10	3	10	3	11	2
	9	4	8	3	8	5	7	6	8	6	10	3	10	3	11	2
	9	4	8	3	8	5	7	6	8	6	10	4	10	3	11	2
	9	4	8	3	8	5	7	6	9	6	10	4	10	3	11	2
	9	4	8	3	8	5	7	6	9	5	10	4	10	3	11	2
	9	4	8	3	8	5	7	6	10	4	10	4	10	3	11	2
	9	4	8	3	8	5	7	6	9	5	10	4	10	3	11	2
	9	4	8	3	8	5	7	6	9	6	10	4	10	3	11	2
	9	4	8	3	8	5	7	6	9	6	10	4	10	2	11	2
	8	4	8	3	8	4	7	6	10	4	10	4	10	2	11	2
	9	4	8	3	8	4	7	6	10	4	10	4	10	4	11	2
	9	4	8	3	9	3	7	6	9	6	10	4	10	4	11	2
	9	4	8	3	8	4	7	6	9	6	10	4	10	4	10	3
	9	4	8	3	8	4	7	6	10	4	10	4	10	4	11	2
	9	4	8	3	8	4	7	6	9	6	10	4	10	4	11	2
	9	4	8	3	8	4	7	6	9	6	10	3	10	4	11	2
	9	4	8	3	8	4	7	6	9	6	10	4	10	4	11	2
	9	4	8	3	8	4	7	6	9	6	10	4	10	4	11	1
	9	4	8	3	9	3	8	5	9	6	10	4	10	4	11	1
	9	4	8	3	9	3	8	5	9	6	10	4	10	4	11	1
	9	4	8	3	9	3	8	5	9	6	10	4	10	4	11	1
	9	4	8	3	9	3	8	5	9	6	10	4	10	3	10	2
	9	4	8	3	9	3	7	6	9	6	10	4	10	3	9	3
	9	4	8	3	9	3	7	6	9	6	10	4	10	3	11	1
	9	4	8	3	9	3	8	5	9	6	10	4	10	3	11	1
	9	4	8	3	8	4	7	6	9	6	10	4	10	3	11	1
	9	4	8	3	8	4	7	6	9	5	10	4	10	3	10	2
	9	4	8	3	9	3	7	6	9	5	10	4	10	3	11	1
	9	4	8	3	8	5	7	6	9	5	10	4	10	3	11	1
	9	4	8	3	8	5	7	6	9	6	10	4	10	3	11	1
	9	4	8	3	8	5	7	6	9	6	10	4	10	3	10	2
	9	4	8	3	8	5	7	6	10	5	10	4	10	3	10	2
	9	4	8	3	8	5	7	6	9	6	10	3	10	3	9	3
	9	4	8	3	8	5	7	6	9	6	10	3	10	3	8	4
	9	4	8	3	9	4	7	6	9	6	10	3	10	3	10	2
	9	4	8	3	9	4	7	6	9	6	10	4	10	3	10	2
	9	4	8	3	9	4	7	6	9	6	10	4	10	2	10	2
	9	4	8	3	9	3	7	6	9	6	10	4	10	2	10	2
	9	4	8	3	9	3	7	6	9	6	10	4	10	3	10	2
	9	4	8	3	9	4	7	6	9	6	10	4	10	3	10	2
	9	4	8	3	8	5	7	6	9	6	10	4	10	3	9	3
	9	4	8	3	8	5	7	6	9	6	10	4	10	3	10	2
	9	4	8	3	8	5	7	6	9	6	10	4	10	3	10	2
	9	4	8	3	7	6	7	6	9	6	10	4	10	3	10	2
	9	4	8	3	8	5	7	6	9	6	10	4	10	3	10	2
	9	4	8	3	8	5	7	6	9	6	10	4	10	3	10	2
	9	4	8	3	8	5	8	4	9	6	10	4	10	3	10	2
	9	4	8	3	8	5	7	6	9	6	10	4	10	3	10	2
	9	4	8	3	8	5	7	6	9	6	10	4	10	3	10	2
	9	4	8	3	8	5	7	6	9	6	10	4	10	3	10	2
	9	4	8	3	8	5	7	6	9	6	10	3	9	4	11	1
	9	4	8	3	8	5	7	6	9	6	10	3	9	4	10	2
	9	4	8	3	8	5	7	6	9	6	10	4	9	4	11	1
	9	4	8	3	8	5	7	6	9	6	10	4	9	3	11	1
	9	4	8	3	8	5	7	6	9	6	10	4	9	4	10	2
	9	4	8	3	8	5	7	6	10	4	10	4	9	4	10	2
	9	4	8	3	8	5	7	6	10	4	10	4	10	3	10	2
	8	4	8	3	8	5	7	6	11	3	10	4	10	3	10	2
	9	4	8	3	7	6	7	6	10	4	10	4	9	4	10	2
	9	4	8	3	8	5	7	6	9	6	10	4	9	4	10	2
	9	4	8	3	7	6	8	4	9	6	10	4	9	4	10	2
	9	4	8	3	8	5	8	4	10	4	10	4	10	3	10	2
	9	4	8	3	8	5	7	6	9	6	10	4	10	3	10	2
	9	4	8	3	8	5	7	6	9	6	10	4	10	3	11	1
	9	4	8	3	8	5	7	6	10	5	10	4	10	3	11	1
	9	4	8	3	8	5	7	6	9	6	10	4	10	3	11	1
	9	4	8	2	8	5	7	6	10	4	10	4	9	4	11	1
	9	4	8	3	8	5	7	6	9	6	10	4	9	4	11	1
	9	4	8	3	8	5	7	6	9	6	10	4	9	4	11	1
	9	4	8	3	9	4	7	6	9	6	10	4	9	4	11	1
	9	4	8	3	10	4	7	6	9	6	10	4	9	4	11	1
	9	4	8	3	10	4	7	6	9	6	10	4	9	4	11	1
	9	4	8	3	10	3	7	6	9	6	10	4	9	4	11	1
	9	4	8	3	10	4	7	6	9	6	10	4	9	4	11	1
	9	4	8	3	10	4	7	6	9	6	10	4	9	4	11	1
	9	4	8	3	10	4	7	6	9	6	10	4	9	4	10	2
	9	5	8	3	10	4	7	6	9	6	10	4	10	3	11	1
	9	4	8	3	10	4	7	6	9	6	10	4	9	4	11	1
	9	4	8	3	10	4	7	6	9	6	10	4	9	4	11	1
	8	5	8	3	10	4	7	6	9	6	10	4	10	3	11	1
	9	4	8	3	8	5	7	6	9	6	10	4	9	4	11	1
	10	3	8	3	8	5	7	6	9	6	10	4	9	4	11	0
	9	4	8	3	8	5	7	6	9	6	10	4	9	4	11	1
	9	4	8	3	8	4	7	6	10	4	10	4	9	4	11	1
	9	4	8	3	8	5	7	6	9	6	10	4	9	4	11	1
	9	4	8	3	8	5	7	6	9	6	10	4	9	4	10	2
	9	4	8	3	8	5	7	6	9	5	10	4	9	4	11	1
	9	4	8	3	8	5	7	6	9	6	10	4	9	4	11	1
	9	4	8	3	8	5	7	6	9	6	10	4	9	4	11	1
	9	4	8	3	8	5	7	6	9	6	10	4	9	4	11	3
	9	4	8	3	8	5	7	6	9	6	10	4	9	4	10	2
	9	4	8	3	8	5	7	6	9	6	10	4	9	4	10	2
	9	4	8	3	8	5	7	6	8	7	10	4	9	4	10	2
	9	4	8	3	8	5	7	6	9	6	10	4	9	4	10	2
	9	4	8	3	8	5	7	6	10	4	10	4	9	4	10	2
	9	4	8	3	8	5	7	6	9	5	10	4	9	4	10	2
	9	4	8	3	8	5	7	6	10	4	10	4	9	4	10	2
	9	4	8	3	8	5	7	6	9	6	10	4	9	4	10	2
	9	4	8	3	8	5	7	6	9	6	10	4	9	4	10	2
	9	4	8	3	9	4	7	6	9	6	10	4	9	4	10	2
	9	4	8	3	8	5	7	6	9	6	10	4	9	4	10	2
	9	4	8	2	8	5	7	6	9	6	10	4	9	4	10	2
	9	4	8	3	8	5	7	6	9	6	10	4	9	4	10	2
	9	4	8	3	8	5	7	6	9	6	10	4	9	4	10	2
	9	4	8	3	9	3	7	6	9	6	10	4	10	2	10	2
	9	4	8	3	9	3	7	6	9	6	10	4	10	4	11	1
	9	4	8	3	8	4	7	6	9	6	10	4	10	4	11	1
	9	5	8	3	8	4	7	6	9	6	10	4	10	2	11	1
	9	5	8	3	8	4	7	6	9	6	10	4	9	4	11	1
	9	5	8	3	8	4	7	6	9	6	10	4	9	4	11	1
	9	5	8	3	8	4	7	6	9	6	10	4	9	4	11	1
	9	5	8	3	8	4	7	6	9	6	10	4	9	4	11	1
	8	5	8	3	8	4	7	6	9	6	10	4	9	4	10	2
	8	5	8	3	8	4	7	6	9	6	10	4	9	4	9	3
	9	5	8	3	8	4	7	6	9	6	10	4	9	4	10	2
	9	5	8	3	8	4	7	6	9	6	10	4	9	4	10	2
	9	5	8	3	8	4	7	6	9	6	10	4	9	4	9	3
	9	5	8	3	8	4	7	6	9	6	10	4	9	4	10	2
	9	5	8	3	8	4	7	6	9	6	10	4	9	4	10	2
	8	6	8	3	8	4	7	6	9	6	10	4	9	4	10	2
	9	5	8	3	8	4	7	6	9	5	10	4	9	4	10	2
	9	5	8	3	8	4	7	6	8	6	10	4	9	4	9	3
	9	5	8	3	8	4	7	6	8	6	10	4	9	4	10	2
	9	5	8	3	8	4	7	6	8	6	10	4	9	4	10	2
	9	5	8	3	8	4	7	6	8	6	10	4	9	4	10	2
	9	5	8	3	8	5	7	6	8	6	10	4	9	4	9	3
	9	5	8	3	8	5	7	6	8	6	10	4	9	4	10	2
	9	5	8	3	8	5	7	6	8	6	10	4	9	4	11	1
	9	5	8	3	8	5	7	6	9	4	10	4	9	4	11	1
	9	5	8	3	8	5	7	6	8	6	10	4	9	4	11	1
	9	5	8	3	8	5	7	6	8	6	10	4	9	4	11	1
	9	5	8	3	8	5	7	6	8	6	10	4	9	4	11	1
	9	5	8	3	8	5	7	6	8	6	10	4	9	4	11	1
	9	5	8	3	8	5	7	6	9	4	10	4	9	4	11	1
	9	5	8	3	8	5	7	6	9	6	10	4	9	4	11	1
	9	5	8	3	8	5	7	6	9	6	10	4	9	4	11	1
	9	5	8	3	8	5	7	6	9	6	10	4	9	4	11	1
	9	5	8	3	8	5	7	6	9	6	10	4	9	4	11	1
	9	5	8	3	8	5	7	6	9	6	10	4	9	4	10	2
	9	5	8	3	8	5	7	6	9	6	10	4	9	4	10	2
	9	5	8	3	8	5	7	6	10	4	10	4	9	4	10	2
	9	5	8	3	8	5	7	6	10	4	10	4	9	4	10	2
	9	5	8	3	8	5	7	6	10	4	10	4	9	4	10	2
	9	5	8	3	8	5	7	6	10	4	10	4	9	4	11	1
	9	5	8	3	8	5	7	6	10	4	10	4	9	4	11	1
	9	5	8	3	8	5	7	6	10	4	10	4	9	4	11	1
	9	5	8	3	8	5	7	6	9	6	10	4	9	4	11	1
	9	5	8	3	8	5	7	6	9	6	10	4	9	4	11	1
	9	5	8	3	8	5	7	6	9	6	10	4	9	4	11	1
	9	5	8	3	8	5	7	6	10	4	10	4	9	5	11	1
	9	5	8	3	8	5	7	6	10	4	10	4	9	5	11	2
	9	5	8	3	8	5	7	6	10	4	10	4	9	4	11	2
	9	5	8	3	8	5	7	6	10	4	10	4	10	2	11	2
	9	5	8	3	8	5	7	6	10	4	10	4	10	2	10	3
	8	5	8	3	8	5	7	6	11	3	10	4	9	4	10	3
	8	5	8	3	8	5	7	6	10	4	10	4	9	4	10	3
	8	5	8	3	8	5	7	6	10	4	10	4	9	4	11	2
	8	5	8	3	8	5	7	6	10	4	10	4	9	4	12	1
	8	5	8	3	8	5	7	6	10	4	10	4	9	4	10	3
	8	5	8	3	8	5	7	6	10	4	10	4	9	4	11	2
	8	5	8	3	8	5	7	6	10	4	10	4	9	4	10	3
	8	5	8	3	8	5	7	6	10	4	10	4	9	4	11	2
	8	5	8	3	8	5	7	6	10	4	10	4	9	4	11	2
	8	5	8	3	8	5	7	6	10	4	10	4	9	4	10	3
	8	5	8	3	8	5	7	6	10	4	10	4	9	4	11	2
	8	5	8	3	8	5	7	6	10	4	10	4	9	4	11	2
	8	5	8	3	8	5	7	6	9	6	10	4	9	4	10	3
	9	3	8	3	8	5	7	6	10	4	10	4	9	4	10	3
	9	3	8	3	8	5	7	6	10	4	10	4	9	4	10	3
	8	5	8	3	8	5	7	6	10	4	10	4	9	4	9	4
	8	5	7	4	8	5	7	6	10	4	10	4	9	4	10	3
	8	5	8	3	8	5	7	6	10	4	10	4	9	4	10	3
	8	5	8	3	8	5	7	6	10	4	10	4	9	4	10	4
	8	5	8	3	8	5	7	6	9	6	10	4	9	4	10	4
	8	5	8	3	8	5	7	6	9	6	10	4	9	4	10	4
	8	5	8	3	8	4	7	6	9	6	10	4	9	4	10	4
	8	5	8	3	8	5	7	6	9	6	10	4	9	4	11	3
	8	5	8	3	8	5	7	6	9	6	10	4	9	4	11	3
	8	5	8	3	8	5	7	6	9	6	10	4	9	4	10	4
	8	5	8	3	8	5	7	6	9	6	10	4	9	4	10	4
	8	5	8	3	8	5	7	6	10	4	10	4	9	3	10	4
	8	5	8	3	8	5	7	6	9	6	10	4	9	4	10	4
	8	5	8	3	8	5	7	6	9	6	10	4	9	4	10	3
	8	5	8	3	8	5	7	6	9	6	10	4	9	4	10	4
	8	5	8	3	8	5	7	6	9	6	10	4	9	4	11	3
	8	5	8	3	8	5	7	6	9	6	10	4	9	4	11	3
	8	5	8	3	8	5	7	6	9	6	10	4	9	4	10	4
	8	5	8	3	8	5	7	6	9	6	10	4	9	4	10	4
	8	5	8	3	8	5	7	6	9	6	10	4	9	4	10	4
	8	5	8	3	8	5	7	6	9	6	10	4	9	4	10	4
	8	5	8	3	8	5	7	6	9	6	10	4	9	4	10	4
	8	5	8	3	8	5	7	6	9	6	10	4	9	4	10	4
	8	5	8	3	8	5	7	6	9	6	10	4	9	4	10	4
	8	5	8	3	8	5	7	6	9	6	10	4	9	4	10	4
	8	5	8	3	8	5	7	6	9	6	10	4	9	4	10	4
	9	5	8	3	8	5	7	6	10	5	10	4	9	4	10	4
	8	5	8	3	8	5	7	6	10	5	10	4	9	4	11	4
	8	5	8	3	8	5	7	6	10	5	10	4	9	4	11	4
	9	5	8	3	8	5	7	6	10	5	10	4	9	4	11	3
	9	5	8	3	8	5	7	6	10	5	10	4	9	4	11	3
	9	5	8	3	8	5	7	6	10	5	10	4	9	4	11	3
	9	5	8	3	8	5	7	6	10	5	10	4	9	4	11	3
	9	5	8	3	8	5	7	6	10	5	10	4	9	4	11	3
	9	5	8	3	8	5	7	6	10	5	10	4	10	4	11	3
	9	5	8	3	8	5	7	6	10	5	10	4	10	2	10	5
	9	5	8	3	8	5	7	6	10	5	10	4	10	2	11	3
	9	5	8	3	8	5	7	6	10	5	10	4	9	3	10	4
	9	5	8	3	8	5	7	6	10	5	10	4	10	2	11	3
	9	5	8	3	8	4	7	6	10	5	10	4	10	2	11	3
	9	5	8	3	8	5	7	6	10	5	10	4	10	2	11	4
	9	5	8	3	8	5	7	6	10	5	10	4	10	2	11	4
	9	5	8	3	8	5	7	6	10	5	10	4	10	2	11	4
	9	5	8	3	8	5	7	6	10	5	10	4	10	2	11	4
	9	5	8	3	8	5	7	6	10	5	10	4	10	2	11	4
	9	5	8	3	8	5	7	6	10	5	10	4	10	2	11	4
	9	5	8	3	8	5	7	6	10	5	10	4	10	2	11	4
	9	5	8	3	8	5	7	6	10	5	10	4	10	3	11	4
	8	5	8	3	8	5	7	6	10	5	10	4	10	3	11	4
	9	5	8	3	8	5	7	6	10	5	10	4	10	2	11	4
	9	5	8	3	8	5	7	6	10	5	10	4	10	2	10	5
	9	5	8	3	8	5	7	6	10	5	10	4	9	3	11	4
	9	5	8	3	8	5	7	6	10	5	10	4	10	2	11	4
	9	5	8	3	8	5	7	6	10	5	10	4	10	2	11	4
	9	5	8	3	8	5	7	6	10	5	10	4	10	2	10	5
	9	5	8	3	8	5	7	6	10	5	9	5	10	2	11	4
	9	5	8	3	8	5	7	6	10	5	10	4	10	2	11	4
	9	5	8	3	8	5	7	6	10	5	10	4	10	2	11	4
	9	5	8	3	8	5	7	6	10	5	10	4	10	4	11	4
	9	5	8	3	8	5	7	6	10	5	10	4	10	4	10	5
	9	5	8	3	8	5	7	6	10	5	10	4	10	4	11	4
	9	5	8	3	8	5	7	6	10	5	10	4	10	4	11	4
	9	5	8	3	8	5	7	6	10	5	10	4	10	4	11	4
	9	5	8	3	8	5	7	6	10	5	10	4	10	4	11	4
	9	5	8	3	8	5	7	6	10	5	11	2	10	4	11	4
	9	5	8	3	8	5	7	6	10	5	10	4	10	4	11	4
	9	5	8	3	8	5	7	6	10	5	10	4	10	4	11	4
	9	5	8	3	8	5	7	6	10	5	10	4	10	4	11	4
	9	5	8	3	9	4	7	6	10	5	10	4	10	4	11	4
	9	5	8	3	8	5	7	6	10	5	10	4	10	4	11	4
	9	5	8	3	8	5	7	6	10	5	10	4	10	4	11	4
	9	5	8	3	8	5	7	6	10	5	10	4	10	4	11	4
	9	5	8	3	8	5	7	6	10	5	10	4	10	4	10	5
	9	5	8	3	8	5	7	6	10	5	10	4	10	4	11	4
	9	5	8	3	8	5	7	6	10	5	10	4	10	4	11	4
	9	5	8	3	8	5	7	6	10	5	10	4	10	4	11	4
	9	5	8	3	8	5	7	6	10	5	10	4	10	4	11	4
	9	5	8	3	8	5	7	6	9	5	10	4	10	4	10	5
	9	5	8	3	8	5	7	6	9	5	10	4	10	4	11	4
	9	5	8	3	9	4	7	6	10	5	10	4	10	4	11	4
	9	5	8	3	8	5	7	6	10	5	10	4	10	3	11	4
	9	5	8	3	8	5	7	6	9	5	10	4	10	3	11	4
	9	5	8	3	8	5	7	6	9	5	10	4	10	3	11	4
	9	5	8	3	8	5	7	6	9	5	9	5	10	3	11	4
	9	5	8	3	9	4	7	6	9	5	9	5	10	3	11	4
	9	5	8	3	8	5	7	6	10	5	10	4	10	3	11	4
	9	5	8	3	8	5	7	6	10	5	10	4	10	3	11	4
	9	5	8	3	8	5	7	6	10	5	9	5	10	4	11	4
	9	5	8	3	8	5	7	6	10	5	10	4	9	5	11	4
	9	5	8	3	8	5	7	6	10	5	10	4	10	4	10	4
	9	5	8	3	8	5	7	6	10	5	10	4	10	4	11	4
	9	5	8	3	8	5	7	6	10	5	10	4	10	4	11	4
	9	5	8	3	8	5	7	6	10	5	10	4	10	4	11	4
	9	5	8	3	8	5	7	6	10	5	10	4	10	4	11	4
	9	5	8	3	8	5	7	6	10	5	10	4	9	5	11	4
	9	5	8	3	8	5	7	6	10	5	10	4	10	4	10	4
	9	5	8	3	8	5	7	6	10	5	10	4	10	4	11	3
	9	5	8	3	8	5	7	6	10	5	10	4	10	4	11	3
	9	5	8	3	8	5	7	6	10	5	10	4	10	4	11	4
	9	5	8	3	8	5	7	6	10	5	10	4	10	4	11	3
	9	5	8	3	9	4	7	6	10	5	10	4	10	4	10	4
	9	5	8	3	9	4	7	6	10	5	10	4	10	4	11	3
	9	5	8	3	8	5	7	6	10	5	10	4	10	4	11	4
	9	5	8	3	8	5	7	6	10	5	10	4	10	4	11	4
	9	5	8	3	8	5	7	6	10	5	10	4	10	4	11	4
	9	5	8	3	8	5	7	6	10	5	10	4	10	4	11	4
	9	5	8	3	8	5	7	6	10	5	10	4	10	4	11	4
	9	5	8	3	9	4	7	6	10	5	10	4	10	4	11	3
	9	5	8	3	8	5	7	6	10	5	10	4	9	5	11	4
	9	5	8	3	8	5	7	6	10	5	10	4	10	4	11	3
	9	5	8	3	8	5	7	6	10	5	10	4	10	4	11	4
	9	5	8	3	9	4	7	6	10	5	10	4	10	4	11	4
	9	5	8	3	8	5	7	6	10	5	10	4	10	4	11	4
	9	5	8	3	8	5	7	6	10	5	10	4	10	4	11	4
	9	5	8	3	8	5	7	6	10	5	10	4	10	4	11	4
	9	5	7	4	8	5	7	6	10	5	10	4	10	4	11	4
	9	5	8	3	8	5	7	6	10	5	10	4	10	4	11	4
	9	5	8	3	8	5	7	6	10	5	10	4	10	4	11	4
	9	5	8	3	8	5	7	6	10	5	10	4	10	4	11	4
	9	5	8	3	8	5	7	6	10	5	10	4	10	4	11	4
	9	5	8	3	8	5	7	6	10	5	10	4	10	4	11	4
	9	5	8	3	8	5	7	6	10	5	10	4	10	4	11	4
	9	5	8	3	8	5	7	6	10	5	10	4	10	4	11	4
	9	5	8	3	8	5	7	6	10	5	11	3	10	4	11	3
	9	5	8	3	8	5	7	6	10	5	11	3	10	4	11	4
	9	5	8	3	8	5	7	6	9	6	11	3	10	4	11	4
	9	5	8	3	8	5	7	6	9	6	10	4	9	5	11	4
	9	5	8	3	8	5	7	6	10	5	10	4	10	4	11	4
	9	5	8	3	8	5	7	6	10	5	10	4	10	4	11	4
	9	5	8	3	8	5	7	6	10	5	10	4	10	4	11	4
	9	5	8	3	8	5	7	6	10	5	10	4	10	4	11	3
	9	5	8	3	8	5	7	6	10	4	10	4	10	4	11	3
	9	5	8	3	8	5	7	6	10	4	10	4	10	4	11	3
	9	5	8	3	8	5	7	6	10	5	10	4	10	4	11	3
	9	5	8	3	8	5	7	6	10	4	10	4	10	4	11	3
	9	5	8	3	8	5	7	6	10	5	10	4	10	4	11	2
	9	5	8	3	8	5	7	6	9	6	10	4	10	4	11	3
	9	5	8	3	8	5	7	6	9	6	10	4	10	4	11	3
	9	5	8	3	8	5	7	6	9	6	10	4	10	4	11	4
	9	5	8	3	8	5	7	6	9	6	10	4	10	4	10	5
	9	5	8	3	8	5	7	6	9	6	9	5	10	4	11	4
	9	5	8	3	8	5	7	6	10	5	10	4	10	4	11	4
	9	5	8	3	8	5	7	6	10	5	10	4	10	4	11	4
	9	5	8	3	8	5	7	6	10	5	10	4	10	3	11	4
	9	5	8	3	8	5	7	6	10	5	10	4	10	3	11	4
	9	5	8	3	8	5	7	6	10	5	10	4	10	4	11	4
	9	5	8	3	8	5	7	6	10	5	10	4	10	4	11	4
	9	5	8	3	8	5	7	6	10	5	10	4	10	4	11	3
	9	5	8	3	8	5	7	6	10	5	10	4	10	4	11	3
	9	5	8	3	8	5	7	6	10	5	10	4	10	4	11	4
	9	5	8	3	8	5	7	6	10	5	10	4	10	4	10	5
	9	5	8	3	8	5	7	6	10	5	10	4	10	4	11	4
	9	5	8	3	8	5	7	6	10	5	11	3	10	4	11	4
	9	5	8	3	8	5	7	6	10	5	10	4	10	4	11	4
	9	5	8	3	8	5	7	6	10	5	10	4	10	4	11	4
	9	5	8	3	8	5	7	6	10	5	10	4	10	4	11	4
	9	5	8	3	8	5	7	6	10	5	10	4	10	4	11	4
	9	5	8	3	8	5	7	6	10	5	10	4	10	4	11	4
	9	5	8	3	8	5	7	6	10	5	10	4	10	4	11	3
	9	5	8	3	8	5	7	6	10	5	9	4	10	4	11	4
	9	5	8	3	8	5	7	6	10	5	9	5	10	4	11	4
	9	5	8	3	8	5	7	6	10	5	10	4	10	4	11	4
	9	5	8	3	8	5	7	6	10	5	9	5	10	4	11	4
	9	5	8	3	8	5	7	6	10	5	9	5	10	4	11	4
	9	5	8	3	8	5	7	6	10	5	10	4	10	4	11	3
	9	5	8	3	8	5	7	6	10	5	10	4	10	4	11	4
	9	5	8	3	8	5	7	6	10	4	10	4	10	4	10	4
	9	5	8	3	7	6	7	6	10	5	10	4	10	4	10	4
	9	5	8	3	8	5	7	6	10	5	10	4	10	4	11	4
	9	5	8	3	8	5	7	6	10	5	9	4	10	4	10	4
	9	5	8	3	8	5	7	6	10	5	10	4	10	4	11	4
	9	5	8	3	8	5	8	4	10	5	10	4	10	4	11	4
	9	5	8	3	8	5	8	4	10	5	10	4	10	4	12	2
	9	5	8	3	8	5	8	4	10	5	10	4	10	4	12	2
	9	5	8	3	8	5	8	4	10	5	10	4	10	4	12	2
	9	5	8	3	8	5	8	4	10	5	10	4	10	4	11	4
	9	5	8	3	8	5	8	4	10	5	10	4	10	4	12	2
	9	5	8	3	8	5	8	4	10	5	8	6	10	4	12	2
	9	5	8	3	8	5	8	4	10	5	10	4	10	4	12	2
	9	5	8	3	8	5	8	4	10	5	9	5	10	4	12	2
	9	5	8	3	8	5	8	4	10	5	8	6	10	4	12	2
	9	5	8	3	8	5	8	4	10	5	8	6	10	4	11	4
	9	5	8	3	8	5	8	4	10	5	9	5	10	4	11	4
	9	5	8	3	8	5	8	4	10	5	9	5	10	4	11	4
	9	5	8	3	8	5	8	4	10	5	9	5	10	4	11	4
	9	5	8	3	8	5	8	4	10	5	9	5	10	4	11	4
	9	5	8	3	8	5	8	4	10	5	9	5	10	4	11	4
	9	5	8	3	8	5	8	4	9	6	9	5	10	4	11	4
	9	5	8	3	8	5	8	4	9	6	9	5	10	4	11	4
	9	5	8	3	8	5	8	4	9	6	8	6	10	4	11	3
	9	5	8	3	8	5	8	4	10	5	8	6	10	4	11	4
	9	5	8	3	7	6	8	4	10	5	9	5	10	4	12	2
	9	5	8	3	8	5	8	4	10	5	8	6	10	4	11	4
	9	5	8	3	8	5	8	4	10	5	9	5	10	4	11	4
	9	5	8	3	8	5	8	4	10	5	9	5	10	4	11	4
	9	5	8	3	8	5	8	4	10	5	8	6	10	4	11	4
	9	5	8	3	8	5	8	4	10	5	9	5	10	4	11	4
	9	5	8	3	8	5	8	4	10	5	9	5	10	4	11	4
	9	5	8	3	8	5	8	4	10	5	9	5	10	4	11	4
	9	5	8	3	8	5	8	4	10	5	9	5	10	4	11	4
	9	5	8	3	8	5	8	4	10	5	9	5	10	4	11	4
	9	4	8	3	8	5	8	4	10	4	9	5	10	4	10	5
	9	5	8	3	8	5	8	4	10	5	9	5	10	4	11	4
	9	5	8	3	8	5	8	4	10	5	9	5	10	4	11	4
	9	5	8	3	8	5	8	4	10	5	9	5	10	4	11	4
	9	5	7	4	8	5	8	4	10	5	9	5	10	4	11	4
	9	5	8	3	8	5	8	4	10	5	9	5	10	4	10	5
	9	5	8	3	8	5	8	4	10	5	9	5	10	4	11	4
	9	5	8	3	8	5	8	4	10	5	9	5	10	4	11	4
	9	5	8	3	9	4	8	4	10	5	9	5	10	4	11	4
	9	5	8	3	8	5	8	4	10	5	9	5	10	4	11	4
	9	5	8	3	8	5	8	4	10	5	9	5	10	4	11	4
	9	5	8	3	8	5	8	4	10	5	9	4	10	4	11	4
	9	5	8	3	8	5	8	4	10	5	10	3	10	4	11	4
	9	5	8	3	9	4	8	4	10	5	9	5	10	4	11	4
	9	5	8	3	8	5	8	4	10	5	9	5	10	4	10	5
	9	5	8	3	7	6	8	4	10	5	9	5	10	4	11	4
	9	5	8	3	8	5	8	3	10	5	9	5	10	4	11	4
	9	5	8	3	9	4	8	4	10	5	9	5	10	4	11	4
	9	5	8	3	8	5	8	4	10	5	9	5	10	4	11	4
	9	5	8	3	8	5	8	4	10	5	9	5	10	4	11	4
	9	5	8	3	8	5	8	4	10	5	9	5	10	4	11	4
	9	5	8	3	8	5	8	4	10	5	9	5	10	4	11	4
	9	5	8	3	8	5	8	4	10	5	9	5	10	4	10	5
	9	5	8	3	8	5	8	4	10	5	9	5	10	4	11	4
	9	5	8	3	8	5	8	4	10	5	9	5	10	4	11	4
	9	5	8	3	8	5	8	4	10	5	9	5	10	4	10	5
	9	5	8	3	8	5	8	3	10	5	9	5	10	4	10	5
	9	5	8	3	8	5	8	4	10	5	9	5	10	4	10	5
	9	5	8	3	8	5	8	4	10	5	9	5	10	4	10	5
	9	5	8	3	9	4	8	4	10	4	9	5	10	4	10	5
	9	5	8	3	8	5	8	4	10	4	9	5	10	4	10	5
	9	5	8	3	8	5	8	4	10	5	9	4	10	4	10	5
	9	5	8	3	8	5	8	4	10	5	10	3	10	4	10	5
	9	5	8	3	8	5	8	4	10	4	10	3	10	4	10	5
	9	5	8	3	8	5	8	4	10	4	9	5	10	4	10	5
	9	5	8	3	8	5	7	4	10	4	9	5	10	4	10	5
	9	5	8	3	8	5	7	5	10	4	9	5	10	4	10	5
	9	5	8	3	8	5	8	4	10	4	9	5	10	4	11	4
	9	5	8	3	8	5	8	4	10	5	9	5	10	4	11	4
	9	5	8	3	8	5	8	4	10	5	9	5	10	4	11	4
	9	5	8	3	8	5	8	4	10	5	9	5	10	4	11	4
	9	5	8	3	8	5	8	4	10	5	9	5	10	4	11	4
	9	5	8	3	8	5	8	4	11	3	9	5	10	4	10	5
	9	5	8	3	8	5	8	4	10	5	8	6	10	4	11	4
	9	5	8	3	8	5	8	4	10	5	9	5	10	4	11	4
	9	5	8	3	8	5	8	4	10	5	9	5	10	4	11	4
	9	5	8	3	8	5	8	4	10	5	9	5	10	4	9	6
	9	5	8	3	8	5	8	4	11	3	9	5	10	4	10	5
	9	5	8	3	8	5	8	3	10	5	8	6	9	5	10	5
	9	5	8	3	8	5	8	4	10	5	9	5	10	3	10	5
	9	5	8	3	8	5	8	4	10	5	9	5	10	4	10	5
	9	5	8	3	8	5	8	4	10	5	9	5	10	4	10	5
	9	5	8	3	8	5	8	4	10	5	10	3	10	4	11	4
	9	5	7	4	8	5	8	4	10	5	9	5	10	4	11	4
	9	5	8	3	8	5	8	4	10	5	9	5	10	4	11	3
	9	5	8	3	8	5	8	4	10	5	9	5	10	4	11	4
	9	5	7	4	8	5	8	4	10	5	9	5	10	4	11	4
	9	5	8	3	9	4	8	4	10	5	9	5	10	4	11	4
	9	5	8	3	9	4	7	5	10	5	9	5	10	4	11	4
	9	5	8	3	8	5	8	4	10	5	9	5	10	4	10	6
	9	5	8	3	8	5	8	4	10	5	9	5	10	4	11	4
	9	5	8	3	8	5	8	4	10	5	9	5	10	4	11	4
	9	5	8	3	8	5	8	4	10	5	9	5	10	4	11	4
	9	5	8	3	8	5	8	4	10	5	10	3	10	4	11	4
	9	5	8	3	8	5	8	4	10	5	10	3	10	4	11	4
	9	5	8	3	8	5	8	4	10	5	9	5	10	4	11	4
	9	5	8	3	8	5	8	4	10	5	9	5	10	4	11	3
	9	5	8	3	8	5	8	4	10	5	9	5	10	4	10	5
	9	5	8	3	8	5	8	4	10	5	9	5	10	3	11	4
	9	5	8	3	8	5	8	4	10	5	9	5	10	4	11	4
	9	5	8	3	8	5	8	4	10	5	9	5	10	3	11	4
	9	5	8	3	8	5	8	4	10	5	9	5	10	4	11	4
	9	5	8	3	8	5	8	4	10	5	9	5	10	4	11	4
	10	4	8	3	8	5	8	4	10	5	9	5	10	4	11	4
	9	5	8	3	8	5	8	4	10	5	9	5	9	5	11	4
	9	5	8	3	8	4	8	4	10	5	9	5	10	4	11	4
	9	5	8	3	8	5	8	4	10	5	9	5	10	4	11	4
	9	5	8	3	8	5	8	4	10	5	9	5	10	4	11	4
	9	5	8	3	8	5	8	4	10	5	9	5	10	4	11	4
	9	5	8	3	8	5	8	4	10	5	9	5	10	4	11	4
	9	5	8	3	8	5	8	4	10	5	10	3	10	4	11	3
	9	5	8	3	8	5	8	4	10	5	10	3	10	4	11	4
	9	5	8	3	8	5	8	4	10	5	9	5	10	4	11	4
	9	5	8	3	8	5	8	4	10	5	9	5	10	4	11	4
	9	5	8	3	8	5	8	4	10	5	9	5	10	4	11	4
	9	5	8	3	8	5	8	4	10	5	9	5	10	4	11	3
	9	5	8	3	8	5	8	4	10	5	9	5	10	4	11	4
	9	5	8	3	8	5	8	4	10	5	9	5	10	4	11	4
	9	5	8	3	8	5	8	4	10	5	9	5	10	3	11	4
	9	5	8	3	8	4	8	4	10	5	9	5	10	3	11	4
	9	5	8	3	8	4	8	4	10	5	10	3	10	1	11	4
	9	5	8	3	8	5	8	4	10	5	9	5	10	3	11	4
	9	5	8	3	8	5	8	4	10	5	9	5	10	4	11	4
	9	5	8	3	8	5	8	4	10	5	9	5	10	4	11	4
	9	5	8	3	8	5	8	4	10	5	9	5	10	4	11	4
	9	5	8	3	8	5	8	4	10	5	9	5	10	4	11	4
	9	5	8	3	8	5	8	4	10	5	9	5	10	4	11	4
	9	5	8	3	8	5	8	4	10	5	9	5	10	4	11	4
	9	5	8	3	9	4	8	4	10	5	9	5	10	3	11	4
	9	5	8	3	8	5	8	4	10	5	9	5	10	3	11	4
	9	5	8	3	8	5	8	4	10	5	9	5	10	3	11	4
	9	5	8	3	8	5	8	4	10	5	10	3	10	3	11	4
	9	5	8	3	8	5	8	4	10	5	9	5	10	4	11	4
	10	3	8	3	7	6	8	4	10	5	9	5	10	4	11	4
	9	5	8	3	8	5	8	4	10	5	9	5	10	4	10	5
	9	5	8	3	8	5	8	4	10	5	9	5	10	4	10	5
	9	5	8	3	8	5	7	5	10	5	9	5	10	4	10	5
	9	5	8	3	8	5	8	4	10	5	9	5	10	4	11	4
	9	5	8	3	8	5	8	4	10	5	9	5	10	4	11	4
	9	5	8	3	8	5	8	4	10	5	9	5	10	2	11	4
	9	5	8	3	8	5	8	4	10	5	9	5	10	2	11	4
	9	5	8	3	8	5	7	5	10	5	9	5	10	2	11	4
	9	5	8	3	8	5	8	4	10	5	9	5	10	4	10	5
	9	5	8	3	8	5	8	4	10	5	9	5	10	4	10	5
	9	5	8	3	8	5	8	4	10	5	9	5	10	4	11	4
	9	5	8	3	8	5	8	4	10	5	9	5	10	4	11	4
	9	5	8	3	8	5	8	4	10	5	10	4	10	2	11	4
	9	5	8	3	8	5	8	4	10	4	9	5	10	2	11	4
	10	3	8	3	8	5	8	4	10	5	9	5	10	2	11	4
	9	5	8	3	8	5	8	4	10	5	9	5	10	2	11	4
	9	5	8	3	8	5	8	4	10	5	9	5	10	2	11	4
	9	5	8	3	8	5	8	4	10	4	9	5	10	2	11	4
	9	5	8	3	8	5	8	4	10	5	9	5	10	2	11	4
	9	5	8	3	8	5	8	4	10	5	9	5	10	2	11	4
	9	5	8	3	8	5	8	4	10	5	9	5	10	2	11	4
	9	5	8	3	8	5	8	4	10	5	9	5	10	2	11	4
	9	5	8	3	8	5	8	4	10	5	9	5	10	2	11	4
	9	5	8	3	8	5	8	4	10	5	9	5	10	2	11	3
	9	5	8	3	8	5	8	4	10	5	9	5	10	2	11	3
	9	5	8	3	8	5	8	4	10	5	9	5	10	2	11	4
	9	5	8	3	8	5	8	4	10	5	9	5	10	2	11	4
	10	3	8	3	8	5	8	4	10	5	9	5	10	2	11	4
	9	5	8	3	8	5	8	4	10	5	9	5	10	2	11	4
	9	5	8	3	8	5	8	4	10	5	9	5	10	2	11	4
	9	5	8	3	8	5	8	4	10	5	9	5	10	2	11	4
	9	5	8	3	9	4	8	4	10	5	9	5	10	2	11	4
	9	5	8	2	9	4	8	4	10	5	9	5	10	2	11	4
	9	5	8	3	8	5	8	4	10	5	9	5	10	2	11	4
	9	5	8	3	8	5	8	4	10	5	9	5	10	2	11	4
	10	3	8	2	9	4	8	4	10	5	9	5	10	2	11	4
	10	3	8	2	9	4	8	4	10	5	10	4	10	2	11	4
	10	3	8	2	9	4	8	4	10	5	9	5	10	2	11	4
	10	3	8	2	8	5	8	4	10	5	9	5	10	2	10	5
	10	3	8	2	8	5	8	4	10	5	9	5	10	2	11	4
	9	5	8	2	9	4	8	4	10	5	9	5	10	2	11	4
	9	5	8	3	8	5	9	3	10	5	9	5	10	2	11	4
	9	5	8	3	8	5	8	4	10	5	9	5	10	2	11	4
	9	5	8	3	8	5	8	4	10	5	9	5	10	2	11	3
	9	5	8	3	8	5	8	4	10	5	9	5	10	2	11	3
	10	3	8	3	8	5	8	4	10	5	9	5	10	2	11	3
	9	5	8	3	8	5	8	4	10	5	9	5	10	2	11	4
	9	5	8	3	8	5	8	4	10	5	9	5	10	2	10	5
	9	5	8	3	8	5	8	4	10	5	9	5	10	2	10	5
	9	5	8	3	8	5	8	4	10	5	9	5	10	2	11	4
	10	3	8	3	8	5	8	4	10	5	9	5	10	2	9	5
	10	3	8	3	8	5	7	5	10	5	9	5	9	4	10	5
	10	3	8	3	8	5	8	4	10	5	9	5	10	2	11	3
	10	3	8	3	9	4	8	4	10	4	9	5	10	2	10	5
	10	3	8	3	9	4	8	4	10	4	9	5	10	2	10	5
	9	5	8	3	9	4	8	4	10	4	9	5	10	2	11	4
	9	5	8	3	9	4	8	4	10	4	9	5	10	2	11	4
	9	5	8	3	9	4	8	4	9	5	9	5	10	2	11	3
	9	5	8	3	8	5	8	4	9	5	9	5	10	2	10	4
	9	5	8	3	8	5	8	4	10	4	9	5	10	2	11	4
	9	5	8	3	8	5	8	4	10	4	9	5	10	2	11	4
	9	5	8	3	8	5	8	4	9	5	9	5	10	2	11	4
	9	5	8	3	8	5	8	4	9	5	9	5	10	2	10	5
	9	5	8	3	8	5	8	4	9	5	9	5	10	2	10	5
	9	5	8	3	8	5	8	4	9	5	9	5	10	2	11	4
	9	5	8	3	8	5	8	4	9	5	9	5	10	2	11	4
	9	5	8	3	8	5	8	4	9	5	9	5	10	2	11	4
	9	5	8	3	8	5	8	4	9	5	9	5	10	2	11	4
	9	5	8	3	8	5	8	4	9	5	9	5	10	2	11	4
	9	5	8	3	8	5	8	4	9	5	9	5	10	2	11	4
	9	5	8	3	8	5	8	4	9	5	9	5	10	2	10	5
	9	5	8	3	8	5	8	4	9	5	9	5	10	2	11	4
	9	5	8	3	8	5	8	4	9	5	8	6	10	2	11	4
	9	5	8	3	8	5	8	4	9	5	8	6	10	2	11	4
	9	5	8	3	8	5	8	4	9	5	8	6	10	2	11	4
	9	5	8	3	8	5	8	4	9	5	9	5	10	2	10	5
	9	5	8	3	8	5	8	4	9	5	9	5	10	2	11	4
	9	5	8	3	8	5	8	4	9	5	9	5	10	2	11	4
	9	5	8	3	8	5	8	4	9	5	8	6	10	2	11	4
	9	5	8	3	8	5	8	4	9	5	9	5	10	2	11	4
	9	5	8	3	7	6	8	4	9	5	9	5	10	2	11	4
	9	5	8	3	7	6	8	4	9	5	9	5	9	3	11	4
	9	5	8	3	8	5	8	4	9	5	9	5	10	2	11	4
	9	5	8	3	8	5	8	4	9	5	8	6	10	2	11	4
	9	5	8	3	8	5	8	4	9	5	8	6	9	3	11	4
	9	5	8	3	8	5	8	4	9	5	9	4	9	3	11	4
	9	5	8	3	8	5	8	4	9	5	10	3	9	3	11	4
	8	5	8	3	8	5	8	4	9	5	10	3	9	3	11	3
	8	5	8	3	8	5	8	4	9	5	9	4	9	3	11	3
	9	5	8	3	8	5	8	4	9	5	8	6	10	2	11	3
	9	5	8	3	8	5	8	4	9	5	9	5	9	3	11	4
	9	5	8	3	8	5	8	4	9	5	8	6	9	3	11	4
	9	5	8	3	8	5	8	4	9	5	8	6	9	3	11	4
	9	5	8	3	8	5	8	4	9	5	8	6	10	2	11	4
	9	5	8	3	8	5	8	4	9	5	8	6	10	2	11	4
	9	5	8	3	8	5	8	4	9	5	8	6	10	2	11	4
	9	5	8	3	8	5	8	4	9	5	8	6	9	3	11	4
	9	5	8	3	8	5	8	4	10	4	9	5	10	2	11	4
	9	5	7	3	8	5	8	4	10	4	9	5	10	2	11	4
	9	5	7	3	8	5	8	4	10	4	9	5	10	2	11	4
	9	5	7	3	8	5	8	4	9	5	9	5	10	2	11	4
	9	5	7	3	8	5	8	4	9	5	9	5	10	2	11	4
	9	5	7	3	8	5	8	4	9	5	9	5	10	2	10	4
	9	5	7	3	8	5	8	4	9	5	9	5	10	2	11	3
	9	5	7	3	8	5	8	4	9	5	9	5	10	2	11	3
	9	5	7	3	8	5	8	4	10	4	9	5	10	2	11	3
	10	4	7	3	8	5	8	4	10	4	9	5	10	2	11	4
	10	4	8	3	8	5	8	4	10	4	9	5	10	2	11	4
	9	5	8	3	8	5	8	4	9	5	9	5	10	2	11	4
	9	5	8	3	8	5	8	4	9	5	9	5	10	2	11	4
	9	5	8	3	8	5	8	4	9	5	9	5	10	2	11	4
	9	5	8	3	8	5	8	4	9	5	9	5	10	2	11	4
	9	5	8	3	8	5	8	4	9	5	9	5	10	2	11	4
	9	5	8	3	8	5	8	4	9	5	9	5	10	2	11	4
	9	5	8	3	8	5	8	4	9	5	9	5	10	2	11	4
	9	5	8	3	8	5	8	4	9	5	9	5	10	2	11	4
	9	5	8	3	8	5	8	4	10	4	9	5	9	3	11	3
	9	5	8	3	8	5	8	4	10	4	9	5	10	2	11	3
	9	5	8	3	8	5	8	4	9	5	9	5	10	2	11	3
	9	5	8	3	8	5	8	4	9	5	9	5	10	2	11	3
	9	5	8	3	8	5	8	4	10	4	9	5	10	1	11	4
	9	5	8	3	8	5	8	4	9	5	8	6	9	3	11	4
	9	5	8	3	8	5	8	4	9	5	8	6	10	2	11	4
	9	5	8	3	8	5	8	4	9	5	8	6	9	3	11	4
	9	5	8	3	8	5	8	4	10	4	8	6	10	2	10	5
	9	5	8	3	8	5	8	4	9	5	8	6	10	2	11	4
	9	5	8	3	8	5	8	4	9	5	8	6	10	2	10	5
	9	5	8	3	8	5	8	4	10	5	8	6	9	3	11	4
	9	5	8	3	8	5	8	4	10	5	8	6	10	2	11	3
	9	5	8	3	8	5	8	4	10	5	8	6	10	2	11	4
	9	5	8	3	8	5	8	4	10	5	8	6	10	2	11	4
	9	5	8	3	8	5	8	4	10	5	8	6	10	2	11	4
	9	5	8	3	8	5	8	4	10	5	8	6	10	2	11	4
	9	5	8	3	8	5	8	4	10	5	8	6	10	2	11	3
	9	5	8	3	8	5	8	4	10	5	8	6	10	2	11	4
	9	5	8	3	8	5	8	4	10	5	8	6	9	3	11	4
	9	5	8	3	8	5	8	4	10	5	8	6	9	3	11	4
	9	5	8	3	8	5	8	4	10	5	8	6	9	3	11	4
	9	5	8	3	8	5	8	4	10	5	8	6	9	3	11	4
	9	5	8	3	8	5	8	4	10	5	8	6	9	3	10	5
	9	5	8	3	8	5	8	4	10	5	8	6	9	3	11	4
	9	5	8	3	8	5	8	4	10	5	8	6	9	3	11	4
	9	5	8	3	8	5	8	4	10	5	8	6	9	3	11	4
	9	5	8	3	8	5	8	4	10	5	8	6	10	2	11	3
	9	5	8	3	8	5	8	4	10	5	8	6	10	2	11	3
	9	5	8	3	8	5	8	4	10	4	9	5	9	3	11	3
	9	5	8	3	8	5	8	4	10	5	9	5	9	3	11	3
	9	5	8	3	8	5	8	4	10	5	9	5	9	3	11	3
	9	5	8	3	8	5	8	4	10	5	9	5	10	2	11	3
	9	5	8	3	7	6	8	4	10	4	9	5	9	3	10	4
	9	5	8	3	8	5	8	4	10	5	9	5	9	3	10	4
	9	5	8	3	8	5	8	4	10	5	9	5	10	2	10	3
	9	5	8	3	8	5	8	4	10	4	9	5	10	2	10	3
	9	5	8	3	9	4	8	4	10	5	9	5	10	2	10	3
	9	5	8	3	9	4	8	4	10	5	9	5	10	2	10	3
	9	5	8	3	8	5	8	4	10	4	9	5	10	2	10	4
	9	5	8	3	8	5	8	4	10	4	10	4	10	2	10	4
	9	5	8	3	8	5	8	4	10	5	10	4	10	2	10	3
	9	5	8	3	8	5	8	4	10	5	10	4	10	2	10	3
	9	5	8	3	8	5	8	4	10	5	10	4	10	2	10	3
	9	5	8	3	8	5	8	4	10	5	10	4	10	2	10	3
	8	5	8	3	8	5	8	4	10	5	10	4	10	2	10	3
	8	5	8	3	8	5	8	4	10	5	10	4	10	2	11	3
	8	5	8	3	7	6	8	4	10	5	10	4	10	2	11	3
	8	5	8	3	8	5	8	4	10	5	10	4	10	2	11	3
	8	5	8	3	8	5	8	4	10	5	10	4	10	2	11	4
	8	5	8	3	8	5	8	4	10	5	10	4	10	2	10	5
	8	5	8	3	8	5	8	4	10	5	10	4	10	2	10	5
	8	5	8	3	8	5	8	4	10	5	10	4	10	2	10	5
	8	5	8	3	8	5	8	4	10	5	10	4	10	2	10	5
	8	5	8	3	8	5	8	4	10	5	10	4	10	2	10	5
	8	5	8	3	8	5	8	4	10	5	10	4	10	2	10	4
	8	5	8	3	8	5	8	4	10	5	9	5	10	2	10	4
	8	5	8	3	8	5	8	4	10	5	9	5	10	2	10	4
	8	5	8	3	8	5	8	4	10	5	9	5	10	2	10	4
	8	5	8	3	8	5	8	4	10	5	9	5	10	2	10	4
	8	5	8	3	8	5	8	4	10	5	9	5	10	2	10	3
	8	5	8	3	8	5	8	4	10	5	9	5	10	2	10	4
	8	5	8	3	8	5	8	4	10	5	9	5	10	2	10	4
	8	5	8	3	8	5	8	4	10	5	9	5	10	2	10	4
	8	5	8	3	8	5	8	4	10	5	9	5	10	2	10	4
	8	5	8	3	8	5	8	4	10	5	9	5	10	2	10	4
	8	5	8	3	8	5	8	4	10	4	9	5	10	2	10	4
	8	5	8	3	8	5	9	3	10	4	9	5	10	2	10	4
	8	5	8	3	8	5	8	4	10	5	9	5	9	3	9	5
	9	5	8	3	8	5	8	4	10	5	9	5	10	2	10	4
	9	5	8	3	8	5	8	4	10	5	9	5	10	2	10	4
	9	5	8	3	8	5	8	4	10	5	9	5	10	2	10	4
	9	5	8	3	8	5	8	4	10	5	9	5	10	2	9	5
	9	5	8	3	9	3	8	4	10	5	9	5	10	2	11	3
	9	5	8	3	8	5	8	4	10	5	9	5	9	3	11	3
	9	5	8	3	8	5	8	4	10	5	9	5	9	3	10	3
	9	5	8	3	8	5	8	4	10	5	9	5	10	2	9	4
	9	5	8	3	8	5	8	4	10	5	9	5	10	2	10	3
	9	5	8	3	8	5	8	4	10	5	9	5	9	3	10	3
	9	5	8	3	9	4	8	4	10	5	9	5	10	2	10	4
	9	5	8	3	8	5	8	4	10	5	9	5	10	2	10	4
	9	5	8	3	8	5	8	4	10	5	9	5	10	2	10	4
	9	5	8	3	8	5	8	4	10	5	9	5	10	2	10	4
	9	5	8	3	8	5	8	4	10	5	9	5	10	2	10	4
	9	5	8	3	9	4	8	4	10	5	9	4	9	3	10	4
	9	5	8	3	9	4	8	4	10	5	8	6	10	2	10	4
	9	5	8	3	9	4	8	4	10	5	8	6	10	2	10	4
	9	5	8	3	9	4	8	4	10	5	8	6	10	2	10	4
	9	5	8	3	9	4	8	4	10	5	9	5	10	2	10	4
	9	5	8	3	9	4	8	4	10	5	9	5	10	2	10	4
	9	5	8	3	9	4	8	4	10	5	9	5	10	2	10	4
	9	5	8	3	9	4	8	4	10	5	9	5	10	2	10	4
	9	5	8	3	9	4	8	4	10	5	9	5	9	3	10	4
	9	5	8	3	9	4	8	4	10	5	9	5	10	2	10	4
	9	5	8	3	9	4	9	3	10	5	9	4	10	2	10	4
	9	5	8	3	9	4	8	4	10	5	8	6	10	2	10	4
	9	5	8	3	9	4	8	4	10	5	8	6	10	2	10	4
	9	5	8	3	9	4	8	4	10	5	8	6	10	2	10	4
	9	5	8	3	9	4	8	4	10	5	8	6	10	2	10	4
	9	5	8	3	9	4	8	4	10	5	8	6	10	2	10	4
	9	5	8	3	8	5	8	4	10	5	8	6	10	2	10	4
	9	5	8	3	9	4	8	4	9	6	8	6	10	2	10	4
	9	5	8	3	9	4	8	4	9	6	9	5	10	2	10	4
	9	5	8	3	9	4	8	4	10	5	9	5	10	2	11	4
	9	5	8	3	9	4	8	4	10	5	9	5	10	2	11	4
	9	5	8	3	9	4	8	4	10	5	9	5	10	2	11	4
	9	5	8	3	9	4	8	4	10	5	9	5	10	2	11	4
	9	5	8	3	9	4	8	4	10	5	8	6	10	2	10	3
	9	5	8	3	9	4	8	4	10	5	8	6	10	2	10	5
	9	5	8	3	9	4	8	4	10	5	8	5	10	2	10	5
	8	5	8	3	9	4	8	4	10	5	9	4	10	2	11	4
	8	5	8	3	9	4	8	4	10	4	9	4	10	2	11	4
	9	5	8	3	9	4	8	4	10	4	9	4	10	2	11	4
	9	5	8	3	9	4	8	4	10	4	9	4	10	2	11	4
	9	5	8	3	9	4	8	4	10	4	9	4	10	2	11	4
	9	5	8	3	9	4	8	4	10	5	9	4	10	2	11	4
	9	5	8	3	9	4	8	4	10	5	9	5	10	2	11	3
	9	5	8	3	9	4	8	4	10	5	9	5	10	2	11	4
	9	5	8	3	9	4	8	4	10	5	9	5	10	2	11	4
	9	5	8	3	9	4	8	4	10	5	8	6	10	2	11	4
	9	5	8	3	9	4	8	4	10	4	8	6	10	2	11	4
	9	5	8	3	9	4	8	4	10	5	8	6	10	2	11	4
	9	5	8	3	9	4	8	4	10	5	9	5	9	3	11	4
	9	5	8	3	9	4	8	4	10	5	9	5	10	2	11	4
	9	5	8	3	9	4	8	4	10	5	9	5	10	2	11	4
	9	5	8	3	9	4	8	4	10	5	9	5	10	2	11	4
	9	5	8	3	9	4	7	5	10	5	9	5	10	2	11	4
	9	5	8	3	9	4	8	4	10	5	9	5	10	2	11	4
	9	5	8	3	9	4	8	4	10	5	9	5	9	3	11	4
	9	5	8	3	9	4	8	4	10	5	9	5	9	3	11	4
	9	5	8	3	9	4	8	4	10	5	9	5	10	2	11	4
	9	5	8	3	9	4	8	4	10	5	9	5	10	2	11	4
	8	5	8	3	9	4	8	4	10	5	9	5	10	2	11	4
	9	5	8	3	9	4	8	4	10	5	9	5	11	2	11	4
	8	6	8	3	9	4	8	4	10	5	8	6	10	2	11	4
	9	5	8	3	9	4	8	4	10	5	9	5	10	2	11	4
	9	5	8	3	9	4	8	4	10	5	8	6	10	2	11	4
	9	5	8	3	9	4	8	4	10	5	9	5	10	2	11	4
	9	5	8	3	8	5	8	4	10	5	9	5	10	2	11	4
	8	5	8	3	9	4	8	4	10	5	10	3	10	2	10	5
	8	6	8	3	9	4	8	4	10	5	9	4	10	2	11	4
	9	5	8	3	9	4	8	4	10	5	9	5	10	2	11	4
	9	5	8	3	9	4	8	4	10	5	9	5	10	2	11	4
	9	5	8	3	9	4	8	4	10	5	9	5	9	3	10	5
	9	5	8	3	9	4	8	4	10	5	9	5	10	2	10	5
	9	5	8	3	9	4	8	3	10	5	9	5	10	2	11	4
	9	5	8	3	9	4	8	3	10	5	9	5	10	2	11	4
	9	5	8	3	9	4	8	4	10	5	9	5	10	2	11	4
	9	5	8	3	9	4	8	4	10	5	8	6	10	2	11	3
	9	5	8	3	9	4	8	4	10	5	9	5	10	2	11	4
	9	5	8	3	9	4	8	4	10	5	9	5	10	2	11	4
	9	5	8	3	9	4	8	4	10	5	9	5	10	2	11	4
	9	5	8	3	9	4	8	4	10	5	9	5	10	2	11	4
	9	5	8	3	9	4	8	4	9	6	9	5	10	2	11	4
	9	5	8	3	9	4	8	4	10	5	9	5	10	2	11	4
	9	5	8	3	9	4	8	4	10	5	9	5	10	2	11	4
	9	5	8	3	9	4	8	4	10	5	9	5	10	2	11	4
	9	5	8	3	9	4	8	4	10	5	9	5	10	2	11	4
	9	5	8	3	9	4	8	4	10	5	9	5	10	2	11	4
	9	5	8	3	9	4	8	4	10	5	9	5	10	2	11	3
	9	5	8	3	9	4	8	4	10	5	9	5	9	3	11	3
	9	5	8	3	9	4	8	3	10	5	9	5	10	2	11	3
	9	5	8	3	9	4	8	3	10	5	9	5	10	2	11	4
	9	5	8	3	9	4	8	3	10	5	9	5	10	2	11	4
	9	5	8	3	9	4	8	4	10	5	9	5	10	2	11	4
	9	5	8	3	9	4	8	4	10	5	9	5	9	3	11	4
	9	5	8	3	9	4	8	4	10	5	9	5	9	3	11	4
	9	5	8	3	9	4	8	4	10	5	9	5	10	2	11	4
	9	5	8	3	9	4	8	4	10	5	9	5	10	2	11	4
	9	5	8	3	9	4	8	4	10	5	9	5	10	2	11	4
	9	5	8	3	9	4	8	4	10	5	9	5	9	3	11	4
	9	5	8	3	9	4	8	4	10	5	9	5	9	3	11	4
	9	5	8	3	9	4	8	4	10	5	9	5	9	3	11	4
	9	5	8	3	9	4	8	4	10	5	9	5	9	3	11	4
	9	5	8	3	9	4	8	4	10	5	9	5	10	2	11	4
	9	5	8	3	9	4	8	4	10	5	9	5	10	2	11	4
	9	5	7	3	9	4	8	4	10	5	9	5	10	2	11	4
	9	5	8	3	9	4	8	4	10	5	9	5	10	2	11	4
	9	5	8	3	9	4	8	4	10	5	9	5	10	2	11	3
	9	5	8	3	9	4	8	4	10	5	9	5	10	2	11	3
	9	5	8	3	9	4	8	4	10	5	9	5	10	2	11	3
	9	5	8	3	9	4	8	4	10	5	9	5	10	1	11	3
	9	5	8	3	9	4	8	4	10	5	9	5	10	2	11	3
	9	5	8	3	9	4	8	4	10	5	9	5	9	2	11	3
	9	5	8	3	9	4	8	4	10	5	9	5	10	2	11	3
	9	5	8	3	9	4	8	4	10	5	10	3	9	3	11	3
	9	5	8	3	9	4	8	4	10	5	9	5	9	3	11	3
	9	5	8	3	9	4	8	4	10	5	9	5	10	2	11	3
	9	5	8	3	9	4	8	4	10	5	9	5	10	2	11	3
	9	5	8	3	9	4	8	4	10	5	9	5	10	2	11	3
	9	5	8	3	9	4	8	4	10	5	9	5	10	2	11	4
	9	5	8	3	9	4	8	4	10	5	9	5	10	2	11	4
	9	5	8	3	9	4	8	4	10	5	9	5	10	2	11	4
	9	5	8	3	9	4	8	4	9	6	9	5	10	1	11	4
[truncated: 285,156+ more rows]

## Sheet: Fig. 4c
	Edge conf.	Probability (%)
	ZAZZAZAZ	18.4642
	ZAAZAZA	12.3694
	AAAZZAZ	9.18298
	ZAZAZAZZ	7.89436
	ZAAZAAZ	6.98989
	ZAAZZAZZ	6.41732
	AAAZAZZ	6.33618
	ZAAAAA	4.95944
	AZZAAZZZ	4.584
	AAZZZZAZ	2.84437
	ZZZZAZZAZ	2.63053
	AAAAZZZ	2.43863
	ZZZAZZZZA	2.33484
	ZZAAZAZZ	2.31359
	ZZAZAZZZZ	1.58222
	AAAZZZZZ	0.752623
	AAZAAAZ	0.734861
	AAAZZZAZ	0.716054

## Sheet: Fig. 4d
	Edge conf.	Probability (%)
	ZAZZAZAZ	17.7419
	ZAAZAZA	12.9032
	ZAZAZAZZ	8.54839
	AAAZAZZ	7.58064
	AAAZZAZ	7.58064
	ZAAZAAZ	6.77419
	AZZAAZZZ	5.32258
	ZAAZZAZZ	5.16129
	ZZZZAZZAZ	4.03226
	ZAAAAA	3.70968
	ZZAAZAZZ	3.70968
	ZZZAZZZZA	2.74193
	AAZZZZAZ	2.09677
	ZZAZAZZZZ	1.93548
	AAAAZZZ	1.6129
	AAAZZZZZ	1.45161
	AAZZZAZZZ	0.967742
	ZAZAZZZZ	0.645161

[truncated: 26 more sheets: =====, Fig. S1a, Fig. S1b, Fig. S1c, Fig. S2a, Fig. S2b, Fig. S2c, Fig. S2d, Fig. S3a, Fig. S3b, Fig. S3c, Fig. S4b, Fig. S5, Fig. S6b, Fig. S6c, Fig. S11a, Fig. S11b, Fig. S11c, Fig. S11d, Fig. S12a …]
